# Supplementary material for: Proteome and Phosphoproteome Profiling Reveal the Toxic Mechanism of Clostridium perfringens Epsilon Toxin in MDCK Cells
Source: Toxins (Basel). 2024 Sep 14;16(9):394. doi: 10.3390/toxins16090394 (PMC11435651; doi:10.3390/toxins16090394)
Supplement: Supplementary file 1 [file toxins-16-00394-s001.zip]

Archive with 9 entries (9 files):
- Figure S1.pdf
- Table S1.xlsx
- Table S2.xlsx
- Table S3.xlsx
- Table S4.xlsx
- Table S5.xlsx
- Table S6.xlsx
- Table S7.pdf
- Table S8.pdf
