# Supplementary material for: Proteome and Phosphoproteome Profiling Reveal the Toxic Mechanism of Clostridium perfringens Epsilon Toxin in MDCK Cells
Source: Toxins (Basel). 2024 Sep 14;16(9):394. doi: 10.3390/toxins16090394 (PMC11435651; doi:10.3390/toxins16090394)
Supplement: Supplementary file 1 [file toxins-16-00394-s001.zip › Table S1.xlsx]

## Sheet: Summary
Header line description of table 1			Table 1. MS/MS spectrum database search analysis summary
Total spectrum	Number of spectrum produced by mass spectrometer
Matched spectrum	Number of spectrum matched with alignment protein		Total spectrum	Matched spectrum	Peptides	Unique peptides	Identified proteins	Quantifiable proteins
Peptides	Number of peptides whitch spectrum hit		302934	71866 (23.7%)	46889	44496	6086	5397
Unique peptides	Number of identified peptides that only come form this protein groups
Identified proteins	Number of proteins detected by spectrum search analysis
Quantifiable proteins	Number of proteins quantifiable
Header line description of worksheet "Protein_quant"
Protein accession	Protein accession number of database used for search
Protein description	Protein functional description
Gene name	Indicates the name of the gene that code for the protein sequence
MW [kDa]	Protein molecular weight ,unit [kDa]
Score	A simple rule to be used to judge whether a result is significant or not
Coverage [%]	Percent of identified peptdie sequence covering in protein sequence
Peptides	Number of peptides whitch spectrum hit
PSMs	Number of spectrum which protein matched
Unique peptides	Number of identified peptides that only come form this protein groups
Header line description of worksheet "Peptide_quant"
ID	Identified peptide index number
Sequence	Identified peptide amino acid sequence
Protein accession	Protein accession number of database used for search
Protein description	Protein functional description
Charge	Carried charge of peptide
m/z	Mass-to-charge ratio of peptide
mass error [ppm]	Parts per million ratio of peptide mass error between the theory and practice
PEP	The maximal posterior error probability for peptides
Score	A simple rule to be used to judge whether a result is significant or not
Unique [yes/no]	When marked with 'yes', this particular peptide is unique to a single identified protein group

## Sheet: Protein_quant
Protein accession	Protein description	Gene name	MW [kDa]	Score	Coverage [%]	Peptides	PSMs	Unique peptides	0min_1	0min_2	0min_3	10min_1	10min_2	10min_3	30min_1	30min_2	30min_3
A0A075B5H7	Uncharacterized protein OS=Canis lupus familiaris OX=9615	---	12.309	11.11	26.7	4	11	4	1.085	1.046	1.1	1.005	0.905	0.97	0.985	0.989	0.955
A0A0A0MPB8	Exocyst complex component OS=Canis lupus familiaris OX=9615 GN=EXOC6	EXOC6	93.43	12.026	7.4	4	4	4	1.132	0.912	0.975	0.972	0.992	0.948	0.999	1.066	1.037
A0A0A0MPC2	Glutamyl-tRNA(Gln) amidotransferase subunit C, mitochondrial OS=Canis lupus familiaris OX=9615 GN=GATC	GATC	15.32	44.868	50	5	6	5	0.976	1.04	0.956	0.96	1.011	1.056	0.958	1.011	1.002
A0A0A0MPD2	Ribosomal protein L19 OS=Canis lupus familiaris OX=9615 GN=RPL19	RPL19	23.247	54.381	27.8	7	20	7	1.026	1.024	1.065	0.988	0.994	0.932	1.017	0.968	1.009
A0A0B4J194	Aspartate aminotransferase OS=Canis lupus familiaris OX=9615 GN=GOT2	GOT2	47.44	202.32	56.7	23	51	23	0.971	0.974	0.98	1.037	1.03	1.024	1.016	1.003	0.982
A0A0B4J195	Aspartate aminotransferase OS=Canis lupus familiaris OX=9615 GN=GOT1	GOT1	46.413	57.321	23.5	9	11	9	1.032	0.981	0.973	0.976	0.981	0.995	1.055	1.039	1.019
A0A0B4J1A0	Phosphatidate cytidylyltransferase, mitochondrial OS=Canis lupus familiaris OX=9615 GN=TAMM41	TAMM41	38.063	4.2636	8.3	2	2	2	0.988	1.052	0.985	1.036	1.052	1.091	0.969	0.811	1.035
A0A140T8D9	AP-3 complex subunit mu-2 OS=Canis lupus familiaris OX=9615 GN=AP3M2	AP3M2	46.998	5.057	5.3	2	3	2	0.991	1.034	1.012	0.992	0.972	0.916	1.031	1.092	0.989
A0A140T8E0	Caprin-1 OS=Canis lupus familiaris OX=9615 GN=CAPRIN1	CAPRIN1	78.806	36.069	10	9	18	9	1.019	1.051	1.093	0.977	0.988	0.936	1.032	0.925	0.957
A0A140T8E6	Junction plakoglobin OS=Canis lupus familiaris OX=9615 GN=JUP	JUP	81.758	289.14	51.1	27	45	23	0.95	0.966	0.969	1	1.001	1.007	1.054	1.027	0.995
A0M8V0	F-actin-capping protein subunit alpha-2 OS=Canis lupus familiaris OX=9615 GN=CAPZA2	CAPZA2	32.981	151.28	65.4	12	19	10	0.931	0.985	0.953	1.025	1.026	0.998	1.021	1.038	1.024
A0SYQ0	Prostaglandin E synthase OS=Canis lupus familiaris OX=9615 GN=PTGES	PTGES	17.129	1.8027	5.2	1	1	1
A1DZY5	Diablo IAP-binding mitochondrial protein OS=Canis lupus familiaris OX=9615 GN=DIABLO	DIABLO	26.787	32.797	27.4	6	9	6	0.937	0.938	0.98	1.094	1.053	1.127	1.001	0.932	0.962
A1EAA2	SMAP1 protein OS=Canis lupus familiaris OX=9615 GN=SMAP1	SMAP1	48.366	14.563	10.8	5	7	5	1.013	1.018	0.996	1.028	0.951	0.976	0.973	1.01	1.054
A1XD97	Tuftelin-interacting protein 11 OS=Canis lupus familiaris OX=9615 GN=TFIP11	TFIP11	96.566	35.078	16.2	12	14	12	1.071	0.995	0.997	1	1.01	1.002	0.89	1.033	1.025
A2SXS5	Menin OS=Canis lupus familiaris OX=9615 GN=MEN1	MEN1	67.962	11.429	7.5	3	3	3	1.015	0.995	0.977	1.08	1.035	0.964	0.899	1.011	1.009
A2SXS7	Cell division cycle 73 OS=Canis lupus familiaris OX=9615 GN=CDC73	CDC73	60.576	55.349	34.7	18	26	18	1.046	1.005	1.019	0.998	1.032	0.973	0.977	0.948	0.963
A4GT58	Cdc42 GTPase-activating protein OS=Canis lupus familiaris OX=9615 GN=ARHGAP1	ARHGAP1	50.585	22.073	19.1	8	11	8	0.977	1	0.95	0.939	0.998	1.01	0.925	1.049	1.096
A6Q0K4	Frataxin OS=Canis lupus familiaris OX=9615 GN=FXN	FXN	22.498	6.0206	10.9	2	2	2	0.953	0.989	1.004	1.003	0.968	1.032	1.002	1.027	1.043
A7YH32	Cingulin OS=Canis lupus familiaris OX=9615 GN=CGN	CGN	135.53	7.1135	3.8	4	4	4	1	0.922	1.056	1.004	0.838	0.843	1.104	1.148	1.117
A8C750	Thyroid adenoma-associated protein homolog OS=Canis lupus familiaris OX=9615 GN=THADA	THADA	218.93	14.376	4	6	6	6	1.009	1.049	1.112	0.92	1.108	1.069	0.927	0.943	0.886
B1H0W0	Cation-independent mannose-6-phosphate/insulin-like growth factor 2 receptor protein OS=Canis lupus familiaris OX=9615 GN=IGF2R	IGF2R	274.53	227.34	20.1	41	51	41	0.983	0.96	0.991	1.013	1.026	1.033	1.036	1.024	0.973
B2CPZ7	Zinc finger and BTB domain containing 1 OS=Canis lupus familiaris OX=9615 GN=ZBTB1	ZBTB1	73.601	5.9918	5.8	3	3	3	0.997	1.067	0.984	1.032	1.048	1.042	0.92	0.938	0.997
B6V8E6	Catenin beta-1 OS=Canis lupus familiaris OX=9615 GN=CTNNB1	CTNNB1	85.51	137	33	21	42	17	0.93	0.984	0.962	0.991	1.014	0.998	1.021	1.028	1.045
B7ZDP5	Cytochrome c oxidase polypeptide Vb OS=Canis lupus familiaris OX=9615 GN=COX5B	COX5B	13.986	16.887	30.5	5	11	5	0.979	1.009	0.988	1.025	1.01	1.002	0.987	0.984	0.99
D0VWQ3	Ribosomal protein L18 OS=Canis lupus familiaris OX=9615 GN=RPL18	RPL18	21.592	37.021	42.6	9	19	9	1.082	1.027	1.054	0.979	0.959	0.942	0.985	1.027	0.971
D2KC46	Pleckstrin homology domain-containing family A member 8 OS=Canis lupus familiaris OX=9615 GN=PLEKHA8	PLEKHA8	58.081	11.137	9.8	4	4	4	0.842	1.247	0.932	1.273	0.966	0.941	0.942	0.922	0.954
E2JE41	DAPK1 OS=Canis lupus familiaris OX=9615 GN=DAPK1	DAPK1	159.86	2.398	1.2	2	4	2	0.963	0.977	0.977	1.004	1.02	0.979	1.046	1.045	1.013
E2QRQ8	Glutaminyl-tRNA synthetase OS=Canis lupus familiaris OX=9615 GN=QARS	QARS	87.784	153.29	37.2	23	34	22	1.009	0.997	0.997	0.967	1.001	0.969	1.014	1.014	1.031
E2QRR4	Ankyrin repeat and SOCS box containing 9 OS=Canis lupus familiaris OX=9615 GN=ASB9	ASB9	31.572	20.027	11.9	2	2	2	0.924	0.991	0.921	1.018	0.989	0.989	0.962	1.011	1.223
E2QRR5	Arginyl-tRNA synthetase OS=Canis lupus familiaris OX=9615 GN=RARS	RARS	75.526	258.5	55.8	35	61	35	1.011	1.01	1.004	0.994	0.994	0.99	1.003	1.008	1.008
E2QRT0	Heterogeneous nuclear ribonucleoprotein D like OS=Canis lupus familiaris OX=9615 GN=HNRNPDL	HNRNPDL	46.37	134.83	24.5	12	28	11	0.997	0.984	0.986	1.008	1.026	1.034	1.014	0.986	0.992
E2QRU0	DnaJ heat shock protein family (Hsp40) member C8 OS=Canis lupus familiaris OX=9615 GN=DNAJC8	DNAJC8	29.836	25.311	37.9	8	12	8	1.035	1.046	0.973	0.972	0.996	0.966	0.999	1.019	1.028
E2QRU4	Syntaxin 10 OS=Canis lupus familiaris OX=9615 GN=STX10	STX10	28.563	4.4239	10	2	2	2
E2QRU5	Family with sequence similarity 162 member A OS=Canis lupus familiaris OX=9615 GN=FAM162A	FAM162A	17.626	27.859	36.1	6	7	6	0.997	0.937	0.947	0.934	0.963	0.96	1.011	1.05	1.185
E2QRU7	Cullin 2 OS=Canis lupus familiaris OX=9615 GN=CUL2	CUL2	87.005	64.935	21.5	13	17	13	0.972	0.971	1.016	1	1.025	0.98	1.004	0.972	1.023
E2QRU9	RAD21 cohesin complex component OS=Canis lupus familiaris OX=9615 GN=RAD21	RAD21	71.635	25.886	20.6	10	12	10	1.045	0.989	1.027	0.965	1.015	0.986	1.007	1.024	1.006
E2QRV8	KAT8 regulatory NSL complex subunit 2 OS=Canis lupus familiaris OX=9615 GN=KANSL2	KANSL2	54.697	2.7226	2.4	1	1	1	1.123	0.896	0.919	0.823	0.795	1.012	1.032	1.102	1.358
E2QRW4	SMYD family member 5 OS=Canis lupus familiaris OX=9615 GN=SMYD5	SMYD5	47.305	34.615	16.7	5	6	5	0.998	1.036	0.991	1.004	0.992	1.021	0.971	0.937	1.006
E2QRX1	Vacuolar protein sorting-associated protein 35 OS=Canis lupus familiaris OX=9615 GN=VPS35	VPS35	91.706	115.89	32	24	36	24	1.015	1.011	0.992	0.953	0.956	0.962	1.041	1.07	1.032
E2QRY4	Phosphatidylinositol glycan anchor biosynthesis class G OS=Canis lupus familiaris OX=9615 GN=PIGG	PIGG	108.9	18.85	4.9	4	6	4	0.902	0.965	1.03	0.998	1.033	1.045	0.963	1.055	0.944
E2QRY6	NAD(P)H-hydrate epimerase OS=Canis lupus familiaris OX=9615 GN=NAXE	NAXE	31.175	7.2795	14.2	4	4	4	1.03	0.975	1.007	1.003	1.024	1.075	1.078	0.979	1.03
E2QRY7	BCL2 interacting protein 1 OS=Canis lupus familiaris OX=9615 GN=BNIP1	BNIP1	26.121	21.689	25.9	5	6	5	1.031	0.993	0.976	1.005	1.02	0.986	0.997	0.99	1.043
E2QRZ7	Peroxisomal biogenesis factor 14 OS=Canis lupus familiaris OX=9615 GN=PEX14	PEX14	18.017	5.5432	15.1	2	2	2	0.986	1.033	1.072	0.983	1.015	1.028	0.993	0.927	0.985
E2QS13	Parkinsonism associated deglycase OS=Canis lupus familiaris OX=9615 GN=PARK7	PARK7	19.954	125.15	63	10	16	10	0.983	1.002	0.997	0.969	0.979	0.97	1.074	1.025	1.043
E2QS16	Hydroxy-delta-5-steroid dehydrogenase, 3 beta- and steroid delta-isomerase 7 OS=Canis lupus familiaris OX=9615 GN=HSD3B7	HSD3B7	41.413	23.028	12.5	3	3	3	0.961	1.061	0.983	1.02	0.977	0.981	0.97	1.048	1.028
E2QS23	Uncharacterized protein OS=Canis lupus familiaris OX=9615 GN=BOD1	BOD1	19.217	28.993	12.4	2	2	2	0.957	0.945	0.963	1.03	1.083	1.14	0.999	0.918	0.967
E2QS25	Uncharacterized protein OS=Canis lupus familiaris OX=9615	---	12.477	3.7226	20.2	2	3	2	0.99	0.883	1.056	0.992	0.947	0.95	1.005	1.111	1.089
E2QS34	Cell division cycle and apoptosis regulator 1 OS=Canis lupus familiaris OX=9615 GN=CCAR1	CCAR1	132.81	99.666	17.2	17	22	17	1.008	0.985	0.999	1.072	1.015	1.056	1.005	0.948	0.95
E2QS43	TAR DNA binding protein OS=Canis lupus familiaris OX=9615 GN=TARDBP	TARDBP	44.606	47.096	26.1	7	11	7	0.936	0.949	0.935	1.113	0.996	1.086	1.019	0.919	0.952
E2QS57	Complexin 1 OS=Canis lupus familiaris OX=9615 GN=CPLX1	CPLX1	15.152	9.685	18.7	2	2	2	0.998	1.008	1.02	1.052	1.009	1.112	0.942	0.926	0.949
E2QS77	Interferon stimulated exonuclease gene 20 like 2 OS=Canis lupus familiaris OX=9615 GN=ISG20L2	ISG20L2	38.735	13.911	14.9	4	4	4	1.04	1.03	1.141	0.971	0.975	1.005	0.962	0.99	0.961
E2QS92	CCR4-NOT transcription complex subunit 6 OS=Canis lupus familiaris OX=9615 GN=CNOT6	CNOT6	63.256	6.3268	3.9	2	2	1	1.018	0.986	1.132	0.964	0.894	1.15	0.896	0.982	1.012
E2QS94	Reactive intermediate imine deaminase A homolog OS=Canis lupus familiaris OX=9615 GN=RIDA	RIDA	14.318	32.631	40.9	4	10	4	0.998	0.97	0.992	0.999	0.972	1.031	1.035	0.993	0.973
E2QS97	Mitochondrial ribosomal protein L24 OS=Canis lupus familiaris OX=9615 GN=MRPL24	MRPL24	25.062	50.713	35.2	5	6	5	0.946	0.987	0.972	1.165	1.029	1.083	0.911	0.933	0.984
E2QSA1	Odr-4 GPCR localization factor homolog OS=Canis lupus familiaris OX=9615 GN=ODR4	ODR4	51.256	35.044	26.2	9	11	9	1.045	0.964	0.976	1.006	0.975	1.036	1.017	1.1	0.984
E2QSB5	Ephrin B1 OS=Canis lupus familiaris OX=9615 GN=EFNB1	EFNB1	34.699	70.354	23.7	5	5	5	0.86	0.911	0.933	1.089	1.111	1.079	1.029	0.969	1.008
E2QSC8	Tetraspanin OS=Canis lupus familiaris OX=9615 GN=TSPAN8	TSPAN8	25.802	62.493	28.7	5	14	5	0.909	0.89	0.96	0.985	1.003	1.019	1.151	1.06	1.08
E2QSE3	Flotillin 1 OS=Canis lupus familiaris OX=9615 GN=FLOT1	FLOT1	47.339	63.985	45	15	18	15	1.009	1.01	0.959	0.898	0.938	0.971	1.074	1.042	1.084
E2QSF4	Tubulin beta chain OS=Canis lupus familiaris OX=9615 GN=TUBB	TUBB	49.67	135.37	70	28	157	5	1.01	1.011	1.013	1.02	0.969	1.015	0.999	0.945	0.939
E2QSF5	CCR4-NOT transcription complex subunit 2 OS=Canis lupus familiaris OX=9615 GN=CNOT2	CNOT2	59.737	14.303	13.3	6	6	6	1.222	1.156	1.134	0.965	0.886	0.945	0.953	0.929	0.918
E2QSI2	YEATS domain containing 4 OS=Canis lupus familiaris OX=9615 GN=YEATS4	YEATS4	26.543	4.2324	12.3	3	3	3	1.03	0.988	1.059	0.867	0.987	1.049	0.926	1.142	0.988
E2QSJ2	Acidic residue methyltransferase 1 OS=Canis lupus familiaris OX=9615 GN=ARMT1	ARMT1	51.158	3.8099	4.5	2	2	2	0.95	0.983	1.019	0.962	0.937	0.999	0.995	1.068	1.117
E2QSK0	Mediator complex subunit 27 OS=Canis lupus familiaris OX=9615 GN=MED27	MED27	35.359	6.4443	6.4	2	2	2	0.925	0.961	0.932	1.121	1.073	1.09	1.063	0.95	0.877
E2QSK6	ERCC excision repair 6, chromatin remodeling factor OS=Canis lupus familiaris OX=9615 GN=ERCC6	ERCC6	168.12	8.2228	1.1	1	1	1
E2QSQ5	O-linked N-acetylglucosamine (GlcNAc) transferase OS=Canis lupus familiaris OX=9615 GN=OGT	OGT	116.91	149.41	23.7	21	28	21	0.986	0.996	0.992	0.987	1.013	0.973	0.995	1.013	1.036
E2QSS3	Caseinolytic mitochondrial matrix peptidase chaperone subunit OS=Canis lupus familiaris OX=9615 GN=CLPX	CLPX	69.287	54.247	25.4	14	20	14	0.99	1.003	1.001	1.007	1.017	1.044	0.988	0.966	0.989
E2QSZ0	SAMM50 sorting and assembly machinery component OS=Canis lupus familiaris OX=9615 GN=SAMM50	SAMM50	51.877	76.793	31.8	13	18	13	0.989	0.978	1.009	1.041	1.048	1.041	0.98	0.971	0.958
E2QSZ2	SPG21, maspardin OS=Canis lupus familiaris OX=9615 GN=SPG21	SPG21	35.063	9.5224	9.7	3	3	3	1.106	0.984	1.007	1.024	0.982	0.953	0.994	1.062	0.916
E2QT37	Nucleoporin 50 OS=Canis lupus familiaris OX=9615 GN=NUP50	NUP50	49.043	111.67	38.9	13	17	13	1.035	0.994	0.996	0.998	1.045	1.012	1	0.942	0.949
E2QT45	Solute carrier family 22 member 5 OS=Canis lupus familiaris OX=9615 GN=SLC22A5	SLC22A5	62.664	2.8593	3.2	2	2	2	1.042	1.028	0.896	0.947	1.01	1.023	0.964	1.045	1.08
E2QT63	Histone acetyltransferase OS=Canis lupus familiaris OX=9615 GN=KAT8	KAT8	52.489	8.57	8.5	4	5	3	0.954	1.064	1.01	1.03	1.017	1.005	0.939	0.985	1.021
E2QT82	Proteasome inhibitor subunit 1 OS=Canis lupus familiaris OX=9615 GN=PSMF1	PSMF1	29.73	17.882	14.8	4	6	4	0.987	0.99	0.982	0.989	1.009	0.955	1.008	1.024	1.038
E2QT97	Chromobox 1 OS=Canis lupus familiaris OX=9615 GN=CBX1	CBX1	21.418	2.8071	14.6	2	8	1	1.013	1.112	1.003	1.024	0.941	0.971	0.961	1.024	0.989
E2QTA0	Ubiquitin domain containing 2 OS=Canis lupus familiaris OX=9615 GN=UBTD2	UBTD2	26.247	12.728	15.8	3	3	3	0.97	1.012	0.898	1.04	0.949	1.005	1.038	1.07	1.041
E2QTB2	G-patch domain containing 3 OS=Canis lupus familiaris OX=9615 GN=GPATCH3	GPATCH3	58.225	2.5313	2.5	1	1	1
E2QTB7	CDK5 regulatory subunit associated protein 3 OS=Canis lupus familiaris OX=9615 GN=CDK5RAP3	CDK5RAP3	56.79	73.975	26.8	14	18	14	0.962	0.971	0.962	1.044	1.054	1.014	0.999	1.01	1.011
E2QTC7	Peptidylprolyl isomerase D OS=Canis lupus familiaris OX=9615 GN=PPID	PPID	41.257	71.99	42.2	17	32	17	1.059	0.997	1.018	0.969	0.983	0.971	1.01	1.003	1
E2QTE2	Pyridoxamine 5'-phosphate oxidase OS=Canis lupus familiaris OX=9615 GN=PNPO	PNPO	30.065	3.0624	3.4	1	1	1	0.944	1.007	1.019	1	0.913	0.958	1.078	1.035	1.071
E2QTE3	Endoplasmic reticulum-golgi intermediate compartment 1 OS=Canis lupus familiaris OX=9615 GN=ERGIC1	ERGIC1	32.601	66.562	21.7	5	7	5	0.891	0.89	1.009	0.989	1.098	1.021	1.004	0.98	0.956
E2QTG1	Golgi transport 1B OS=Canis lupus familiaris OX=9615 GN=GOLT1B	GOLT1B	15.44	8.8607	30.4	4	4	4	1.014	0.992	1.04	1.037	1.069	0.954	0.942	0.917	1.016
E2QTH4	Secernin 2 OS=Canis lupus familiaris OX=9615 GN=SCRN2	SCRN2	46.617	34.57	17.6	6	7	6	1.001	0.995	0.994	1.069	0.957	0.911	1.046	0.983	1.049
E2QTH7	Enhancer of polycomb homolog OS=Canis lupus familiaris OX=9615 GN=EPC1	EPC1	90.83	2.7167	1.1	1	1	1
E2QTI7	KIF1 binding protein OS=Canis lupus familiaris OX=9615 GN=KIF1BP	KIF1BP	71.751	56.11	24.6	14	18	14	0.99	0.941	1.006	1.029	0.988	1.029	1.027	0.97	0.956
E2QTJ5	Single stranded DNA binding protein 2 OS=Canis lupus familiaris OX=9615 GN=SSBP2	SSBP2	37.827	2.6905	2.8	1	1	1	1.056	1.033	0.99	0.889	0.963	0.938	1.04	1.022	1.115
E2QTK7	Mitochondrial ribosomal protein L10 OS=Canis lupus familiaris OX=9615 GN=MRPL10	MRPL10	29.467	17.575	25.6	4	5	4	0.925	1.21	0.954	1.104	1.234	0.99	0.961	0.828	0.799
E2QTL0	Vitamin K epoxide reductase complex subunit 1 OS=Canis lupus familiaris OX=9615 GN=VKORC1	VKORC1	18.01	6.7065	14.7	2	3	2	1.024	1.014	0.937	1.07	0.965	0.976	1.003	1.008	1.027
E2QTL3	Mitochondrial fission 1 protein OS=Canis lupus familiaris OX=9615 GN=FIS1	FIS1	16.895	25.225	16.4	2	2	2	0.986	0.977	0.903	1.03	1.016	1.06	0.97	1.025	1.052
E2QTN0	Kinesin-like protein OS=Canis lupus familiaris OX=9615 GN=KIF5B	KIF5B	109.75	323.31	44.9	37	55	29	0.993	1.036	1.006	0.999	0.995	0.991	1.001	1.018	1.013
E2QTP2	Septin 11 OS=Canis lupus familiaris OX=9615 GN=SEPT11	SEPT11	43.42	167.56	35.5	12	16	4	0.954	0.979	0.964	1.039	0.997	1.141	0.907	0.933	1.018
E2QTP4	PRELI domain containing 3B OS=Canis lupus familiaris OX=9615 GN=PRELID3B	PRELID3B	21.491	10.524	26.3	4	4	4	0.889	0.905	0.929	1.05	1.062	1.102	0.986	0.98	1.098
E2QTP5	Integrator complex subunit 7 OS=Canis lupus familiaris OX=9615 GN=INTS7	INTS7	106.83	18.723	8.4	8	10	8	1.01	1.041	1.018	1.003	0.969	1.013	1.015	0.957	1.038
E2QTP7	RAB4A, member RAS oncogene family OS=Canis lupus familiaris OX=9615 GN=RAB4A	RAB4A	24.362	6.6803	9.2	2	2	1
E2QTQ8	Uncharacterized protein OS=Canis lupus familiaris OX=9615 GN=SQOR	SQOR	49.932	11.014	8.7	5	5	5	0.973	1.008	0.968	0.951	0.973	0.993	0.992	1.102	1.131
E2QTR2	SAM and HD domain containing deoxynucleoside triphosphate triphosphohydrolase 1 OS=Canis lupus familiaris OX=9615 GN=SAMHD1	SAMHD1	72.471	45.683	24.7	12	14	12	0.958	1.039	1.032	0.989	0.978	1.027	1.015	0.959	0.977
E2QTR5	NOP9 nucleolar protein OS=Canis lupus familiaris OX=9615 GN=NOP9	NOP9	69.346	125.08	17.6	9	11	9	1.046	1.013	1.071	1.019	0.94	1.044	0.953	0.923	1.001
E2QTT8	Heat shock factor binding protein 1 OS=Canis lupus familiaris OX=9615 GN=HSBP1	HSBP1	8.4825	91.644	56.6	3	5	3	1.062	1.002	1.02	0.982	0.967	0.978	1.025	1.021	1.006
E2QTV0	Hydroxysteroid dehydrogenase like 1 OS=Canis lupus familiaris OX=9615 GN=HSDL1	HSDL1	37.088	5.8353	3.9	1	1	1	0.968	0.981	0.948	0.942	0.992	1.033	1.023	1.084	1.052
E2QTW8	Calcium-transporting ATPase OS=Canis lupus familiaris OX=9615 GN=ATP2C1	ATP2C1	104.03	32.994	10.6	9	12	9	0.978	0.987	0.979	1.003	1.002	1.06	1.005	0.976	0.963
E2QU03	Eyes absent homolog OS=Canis lupus familiaris OX=9615 GN=EYA3	EYA3	62.59	12.243	5.8	2	2	2	0.925	0.955	0.943	0.975	1.12	1.031	1.079	1.005	0.969
E2QU14	Exoribonuclease 1 OS=Canis lupus familiaris OX=9615 GN=ERI1	ERI1	40.226	8.2591	8.9	3	3	3	0.955	0.945	0.975	0.873	0.928	0.923	1.198	1.161	1.068
E2QU29	Palmitoyltransferase OS=Canis lupus familiaris OX=9615 GN=ZDHHC7	ZDHHC7	35.004	2.1687	5.2	1	1	1	0.849	0.865	0.952	1.108	1.138	1.1	1.04	0.968	0.958
E2QU31	Phenylalanyl-tRNA synthetase alpha subunit OS=Canis lupus familiaris OX=9615 GN=FARSA	FARSA	57.472	212.9	40.2	16	25	16	0.988	1.006	0.985	1.045	0.99	1.024	0.989	0.986	1.024
E2QU34	Cationic amino acid transporter 1 OS=Canis lupus familiaris OX=9615 GN=SLC7A1	SLC7A1	68.243	56.875	12.9	5	8	5	0.99	0.812	1.009	1.161	1.097	1.142	0.897	1.027	0.85
E2QU43	Zinc finger and BTB domain containing 33 OS=Canis lupus familiaris OX=9615 GN=ZBTB33	ZBTB33	74.291	6.3577	4.6	3	3	3	0.988	1.078	1.05	0.911	0.871	0.98	1.1	0.95	1.113
E2QU52	Serine/threonine-protein phosphatase OS=Canis lupus familiaris OX=9615 GN=PPP4C	PPP4C	35.08	44.215	37.5	7	12	6	0.996	0.968	0.952	1	1.013	1.042	0.974	1.043	0.976
E2QU53	NOP56 ribonucleoprotein OS=Canis lupus familiaris OX=9615 GN=NOP56	NOP56	66.443	279.48	41.7	19	36	19	1.021	1.03	1.03	1.036	1	1.035	0.962	0.95	0.948
E2QU72	GEN1, Holliday junction 5' flap endonuclease OS=Canis lupus familiaris OX=9615 GN=GEN1	GEN1	102.36	2.9095	2.4	2	2	2
E2QU75	Origin recognition complex subunit 1 OS=Canis lupus familiaris OX=9615 GN=ORC1	ORC1	97.75	2.2181	1.4	1	1	1	1.121	1.219	0.749	1.083	1.211	1.01	0.8	0.809	1.039
E2QU81	DNA replication complex GINS protein PSF2 OS=Canis lupus familiaris OX=9615 GN=GINS2	GINS2	21.321	9.5081	20	3	4	3	0.96	0.969	1.03	1.089	1.052	1.054	0.888	1.004	1.056
E2QU88	Checkpoint kinase 2 OS=Canis lupus familiaris OX=9615 GN=CHEK2	CHEK2	63.35	6.8137	5.5	3	3	3	0.962	1.039	1.03	0.969	1.064	1.114	0.914	0.966	0.963
E2QU91	CAP-Gly domain containing linker protein 2 OS=Canis lupus familiaris OX=9615 GN=CLIP2	CLIP2	77.802	49.419	25.9	18	20	7	0.943	1.024	0.966	1.009	0.98	1.008	1.038	0.996	1.059
E2QU96	Pre-mRNA processing factor 38A OS=Canis lupus familiaris OX=9615 GN=PRPF38A	PRPF38A	37.476	15.811	12.8	4	5	4	1.042	1.072	0.86	0.728	0.954	0.989	1.062	1.042	1.314
E2QU97	Enolase-phosphatase E1 OS=Canis lupus familiaris OX=9615 GN=ENOPH1	ENOPH1	28.82	6.1796	7.3	2	2	2	0.949	0.959	0.947	1.021	0.989	1.016	1.041	1.053	1.039
E2QU99	E74 like ETS transcription factor 2 OS=Canis lupus familiaris OX=9615 GN=ELF2	ELF2	63.917	10.933	2.5	1	1	1	1.051	0.938	1.022	1.016	1.036	1.044	0.926	1.009	0.979
E2QUA0	Structural maintenance of chromosomes 6 OS=Canis lupus familiaris OX=9615 GN=SMC6	SMC6	127.6	40.387	12	11	12	11	1.039	1.069	1.073	0.947	0.963	1.014	0.961	0.935	1.032
E2QUA4	Ubiquitin-related modifier 1 OS=Canis lupus familiaris OX=9615 GN=URM1	URM1	11.297	6.3154	22.8	3	3	3
E2QUA5	ER membrane protein complex subunit 8 OS=Canis lupus familiaris OX=9615 GN=EMC8	EMC8	23.804	64.487	41.4	7	9	7	0.929	0.927	0.977	0.995	1.049	0.962	1.09	0.969	1.019
E2QUA6	Syntaxin binding protein 3 OS=Canis lupus familiaris OX=9615 GN=STXBP3	STXBP3	67.744	25.332	16.7	9	12	9	1.018	0.995	0.979	1.024	0.991	0.997	1.015	1.005	1.076
E2QUA8	Cytochrome c oxidase subunit 4I1 OS=Canis lupus familiaris OX=9615 GN=COX4I1	COX4I1	19.575	40.533	42.6	6	12	6	1.037	0.997	1.026	1.057	1.038	0.989	0.967	0.993	0.958
E2QUB3	Cleavage stimulation factor subunit 1 OS=Canis lupus familiaris OX=9615 GN=CSTF1	CSTF1	48.367	38.984	18.3	6	6	6	0.997	1.024	0.975	0.978	1.025	0.9	1.008	1.059	1.006
E2QUB6	Epsin 3 OS=Canis lupus familiaris OX=9615 GN=EPN3	EPN3	68.215	2.4442	3.5	2	2	1
E2QUB9	Isocitrate dehydrogenase [NAD] subunit, mitochondrial OS=Canis lupus familiaris OX=9615 GN=IDH3B	IDH3B	42.332	83.929	39.2	12	19	12	0.997	1.007	1.007	1.067	1.042	1.011	0.956	0.997	0.969
E2QUC8	Glycosyltransferase 8 domain containing 1 OS=Canis lupus familiaris OX=9615 GN=GLT8D1	GLT8D1	41.888	13.539	15.9	5	6	5	0.953	0.982	1.021	1.026	1.014	1.013	0.994	1.002	0.986
E2QUD0	Glutamyl-tRNA(Gln) amidotransferase subunit A, mitochondrial OS=Canis lupus familiaris OX=9615 GN=QRSL1	QRSL1	57.329	13.286	16.7	8	8	8	1.008	1.019	0.993	1.105	0.971	1.011	0.979	0.956	0.978
E2QUD1	Receptor-interacting serine/threonine-protein kinase 2 OS=Canis lupus familiaris OX=9615 GN=RIPK2	RIPK2	61.047	1.8412	2.8	2	2	2
E2QUD3	Mitochondrial carrier 1 (Fragment) OS=Canis lupus familiaris OX=9615 GN=MTCH1	MTCH1	32.243	10.943	14.8	4	5	4	0.991	0.982	0.983	1.01	1.122	1.12	1.05	0.97	0.878
E2QUD5	GADD45G interacting protein 1 OS=Canis lupus familiaris OX=9615 GN=GADD45GIP1	GADD45GIP1	25.307	16.638	29.7	6	6	6	1.052	1.053	0.969	0.995	0.984	0.957	0.987	1.02	1.037
E2QUD6	Glutamine rich 1 OS=Canis lupus familiaris OX=9615 GN=QRICH1	QRICH1	86.864	26.796	10.3	7	10	7	1.017	0.979	1.01	1.018	0.966	1.056	0.973	0.967	0.977
E2QUE0	Homeobox C10 OS=Canis lupus familiaris OX=9615 GN=HOXC10	HOXC10	37.901	2.1644	5.3	2	2	2	0.967	1.052	0.996	0.989	1.02	1.063	1.006	0.997	0.93
E2QUE7	Uncharacterized protein OS=Canis lupus familiaris OX=9615 GN=RPL26	RPL26	17.258	14.999	35.9	8	13	8	1.037	1.028	1.08	0.934	0.995	0.931	1.05	0.933	1.017
E2QUF8	CLPTM1 like OS=Canis lupus familiaris OX=9615 GN=CLPTM1L	CLPTM1L	62.427	25.152	15.4	6	7	6	0.986	1.01	0.981	1.035	1.042	1.051	1.016	0.958	0.965
E2QUG8	ATP-dependent (S)-NAD(P)H-hydrate dehydratase OS=Canis lupus familiaris OX=9615 GN=CARKD	CARKD	35.162	7.5619	14.3	4	4	4	1.102	1.04	0.974	0.98	0.96	0.897	1.011	1.052	1.026
E2QUG9	Transmembrane and tetratricopeptide repeat containing 3 OS=Canis lupus familiaris OX=9615 GN=TMTC3	TMTC3	103.95	16.613	8.7	7	7	7	1.122	0.996	1	0.988	0.967	0.912	1.046	0.974	1.035
E2QUH1	Proline, glutamate and leucine rich protein 1 OS=Canis lupus familiaris OX=9615 GN=PELP1	PELP1	122.72	123.67	14.5	12	16	12	0.994	0.999	1.02	0.997	1.001	0.998	1	0.971	1.013
E2QUH4	Ribosomal L24 domain containing 1 OS=Canis lupus familiaris OX=9615 GN=RSL24D1	RSL24D1	19.639	1.9919	4.3	1	1	1	1.139	1.278	1.046	0.897	0.879	0.885	0.843	1.031	1.089
E2QUH8	Retinol dehydrogenase 13 OS=Canis lupus familiaris OX=9615 GN=RDH13	RDH13	36.286	2.3089	8.1	2	2	2
E2QUI2	Sarcolemma associated protein OS=Canis lupus familiaris OX=9615 GN=SLMAP	SLMAP	94.659	25.965	11.8	10	11	10	0.991	0.979	0.958	1.047	1.007	0.967	1.014	1.002	1.045
E2QUI5	Chromodomain helicase DNA binding protein 1 OS=Canis lupus familiaris OX=9615 GN=CHD1	CHD1	197.01	3.8527	1.8	3	4	2	0.813	0.978	0.952	0.973	1.024	1.002	1.059	1.096	1.114
E2QUI7	EPS8 like 1 OS=Canis lupus familiaris OX=9615 GN=EPS8L1	EPS8L1	78.583	16.236	11.5	7	8	7	0.945	0.898	0.974	1.014	1.037	0.994	1.055	0.886	1.208
E2QUJ0	Nuclear receptor binding SET domain protein 3 OS=Canis lupus familiaris OX=9615 GN=NSD3	NSD3	161.82	3.9494	2.4	3	3	2	0.908	1.074	0.973	0.992	0.95	1.063	1.003	1.013	1.05
E2QUJ4	Uncharacterized protein OS=Canis lupus familiaris OX=9615	---	26.24	108.14	40.5	11	19	11	0.999	1.028	1.043	0.972	0.997	0.971	1.014	1.015	0.964
E2QUJ5	DNA damage inducible 1 homolog 2 OS=Canis lupus familiaris OX=9615 GN=DDI2	DDI2	44.423	15.804	16.3	5	5	5	1.059	0.944	1.064	0.95	0.939	0.99	1.043	0.994	1.046
E2QUJ8	Growth hormone inducible transmembrane protein OS=Canis lupus familiaris OX=9615 GN=GHITM	GHITM	37.264	18.372	17.4	6	9	6	1.018	1.014	1.018	1.043	1.036	1.007	0.976	0.92	0.99
E2QUK2	Protein phosphatase 1 regulatory subunit 12C OS=Canis lupus familiaris OX=9615 GN=PPP1R12C	PPP1R12C	84.646	3.2382	3.5	2	2	2
E2QUL2	Vesicle associated membrane protein 8 OS=Canis lupus familiaris OX=9615 GN=VAMP8	VAMP8	11.548	13.512	28.7	3	4	3	0.936	0.998	0.968	1.076	1.057	1.046	0.973	0.935	0.924
E2QUL3	Acyl-CoA synthetase long chain family member 1 OS=Canis lupus familiaris OX=9615 GN=ACSL1	ACSL1	77.952	36.273	20.1	12	14	12	0.936	0.919	0.943	1.047	1.037	1.053	1.003	1.002	1.018
E2QUN2	Uncharacterized protein OS=Canis lupus familiaris OX=9615 GN=ZFP91	ZFP91	63.207	19.216	9.6	5	5	5	0.955	1.001	0.969	1.052	1.021	1.049	0.985	0.949	1.033
E2QUN6	Focadhesin OS=Canis lupus familiaris OX=9615 GN=FOCAD	FOCAD	200.73	35.119	7.6	13	13	13	1.015	1.081	0.996	0.98	0.907	0.99	0.949	1.084	0.984
E2QUN8	TATA-box binding protein associated factor 6 like OS=Canis lupus familiaris OX=9615 GN=TAF6L	TAF6L	68.205	4.6026	3	2	2	2	1.221	1.06	1.176	0.912	0.977	0.765	0.962	0.989	0.998
E2QUP1	Nuclear speckle splicing regulatory protein 1 OS=Canis lupus familiaris OX=9615 GN=NSRP1	NSRP1	66.037	47.546	7.6	3	3	3	1.186	1.053	1.054	0.924	1.06	1.02	0.929	0.935	0.878
E2QUP3	RNA binding motif protein 5 OS=Canis lupus familiaris OX=9615 GN=RBM5	RBM5	92.235	30.188	7.7	6	8	6	0.982	1.028	0.976	0.994	1.04	1.028	0.978	1.049	0.977
E2QUP6	Exportin 4 OS=Canis lupus familiaris OX=9615 GN=XPO4	XPO4	130.18	21.255	11.7	12	13	12	1.044	1.039	1.023	0.987	0.965	0.991	0.956	1.014	1.004
E2QUQ0	Actinin alpha 2 OS=Canis lupus familiaris OX=9615 GN=ACTN2	ACTN2	103.78	3.1414	15.8	15	35	1	1.439	1.295	1.312	0.812	0.794	0.749	1.014	0.924	0.762
E2QUQ2	Mitochondrial assembly of ribosomal large subunit 1 OS=Canis lupus familiaris OX=9615 GN=MALSU1	MALSU1	25.437	11.408	14.9	2	3	2	0.977	1.025	0.909	1.028	1.034	1.121	0.994	0.951	0.974
E2QUQ3	CTP synthase OS=Canis lupus familiaris OX=9615 GN=CTPS1	CTPS1	66.707	116.15	28.9	13	18	12	1.01	1.016	1.002	1.009	1.035	1.049	0.971	0.963	0.956
E2QUQ5	Wntless Wnt ligand secretion mediator OS=Canis lupus familiaris OX=9615 GN=WLS	WLS	62.075	4.428	4.3	2	2	2	1.013	1.057	1.007	0.893	0.913	0.94	1.071	1.079	1.07
E2QUQ6	Phosphate transporter OS=Canis lupus familiaris OX=9615 GN=SLC20A1	SLC20A1	74.602	3.7705	2.5	2	4	2	0.942	1.025	1.036	0.982	1.102	0.946	0.986	0.984	1.015
E2QUQ7	Tetraspanin OS=Canis lupus familiaris OX=9615 GN=UPK1B	UPK1B	29.746	2.7029	3.8	1	2	1	0.944	0.974	1.029	0.971	1.109	1.004	1.028	0.964	0.987
E2QUQ8	YTH N6-methyladenosine RNA binding protein 3 OS=Canis lupus familiaris OX=9615 GN=YTHDF3	YTHDF3	63.754	12.236	15.4	9	10	4	1.028	1.033	1.037	0.997	0.975	1.034	0.931	0.988	0.999
E2QUQ9	Uncharacterized protein OS=Canis lupus familiaris OX=9615 GN=ATXN3	ATXN3	41.218	8.82	9.2	3	3	3	1.013	0.956	0.919	1.031	0.992	1.043	1.04	1.022	1
E2QUR0	Delta-like protein OS=Canis lupus familiaris OX=9615 GN=JAG1	JAG1	133.78	6.7067	2	2	2	2	0.913	0.988	1.003	1.095	1.181	1.153	0.887	0.872	0.902
E2QUR1	Chromodomain helicase DNA binding protein 8 OS=Canis lupus familiaris OX=9615 GN=CHD8	CHD8	251.42	29.083	6.2	12	13	8	1.044	1.035	1.053	1.014	0.968	0.88	0.977	0.995	1.071
E2QUR2	Glutamyl-prolyl-tRNA synthetase OS=Canis lupus familiaris OX=9615 GN=EPRS	EPRS	169.86	323.31	50.8	72	122	71	0.994	0.994	1.014	0.996	1.001	0.995	1.024	1.003	1.002
E2QUR8	Myosin VI OS=Canis lupus familiaris OX=9615 GN=MYO6	MYO6	145.3	323.31	45.9	52	73	52	1.009	0.991	1.009	0.994	0.984	0.978	1.005	1.018	1.012
E2QUS0	rRNA adenine N(6)-methyltransferase OS=Canis lupus familiaris OX=9615 GN=DIMT1	DIMT1	35.173	67.92	31.7	8	12	8	1.06	1.032	1.005	0.997	1.059	1.007	0.939	0.967	0.967
E2QUS2	Kinesin-like protein OS=Canis lupus familiaris OX=9615 GN=KIF3B	KIF3B	85.154	15.937	9.2	6	6	5	0.974	1.084	1.009	0.941	0.915	0.956	1.004	1.1	1.041
E2QUS3	Rho guanine nucleotide exchange factor 38 OS=Canis lupus familiaris OX=9615 GN=ARHGEF38	ARHGEF38	83.919	-2	0.9	1	1	1	0.994	0.979	0.926	1.007	0.994	0.953	1.022	1.102	1.046
E2QUS5	NFKB inhibitor beta OS=Canis lupus familiaris OX=9615 GN=NFKBIB	NFKBIB	37.662	3.5611	3.1	1	1	1
E2QUS9	Coenzyme Q10B OS=Canis lupus familiaris OX=9615 GN=COQ10B	COQ10B	10.928	59.034	80.4	10	33	10	0.994	0.994	0.994	1.036	1.043	1.002	0.981	0.987	0.954
E2QUT2	ERGIC and golgi 2 OS=Canis lupus familiaris OX=9615 GN=ERGIC2	ERGIC2	42.481	10.317	8.5	3	3	3	1.024	1.011	1.045	0.969	1.005	0.996	0.972	1.006	1.001
E2QUT6	Uncharacterized protein OS=Canis lupus familiaris OX=9615 GN=SARS2	SARS2	59.154	35.601	15.1	6	6	6	1.136	1.049	0.959	0.951	0.934	1.026	0.935	1.146	0.919
E2QUT9	Gamma-glutamyl hydrolase OS=Canis lupus familiaris OX=9615 GN=GGH	GGH	35.613	22.634	28.6	9	12	9	0.95	0.923	0.973	1.035	1.027	1.054	1.068	0.97	1.019
E2QUU0	Thyroid hormone receptor interactor 11 OS=Canis lupus familiaris OX=9615 GN=TRIP11	TRIP11	227.52	56.677	10.4	18	18	18	1.017	0.993	0.97	1.019	1.003	1.002	1.018	1.007	1.05
E2QUU1	Eukaryotic translation initiation factor 3 subunit J OS=Canis lupus familiaris OX=9615 GN=EIF3J	EIF3J	29.136	32.356	23.6	7	10	7	0.997	1.069	1.026	1.048	0.984	0.976	0.954	1.018	0.971
E2QUU3	Ubiquitin protein ligase E3B OS=Canis lupus familiaris OX=9615 GN=UBE3B	UBE3B	123.68	2.745	1.9	2	2	2
E2QUU5	60 kDa heat shock protein, mitochondrial OS=Canis lupus familiaris OX=9615 GN=HSPD1	HSPD1	60.995	323.31	65.8	32	95	32	0.966	0.961	0.986	1.04	1.061	1.036	1.005	0.983	0.976
E2QUV0	Nipped-B protein OS=Canis lupus familiaris OX=9615 GN=NIPBL	NIPBL	304.86	19.386	2.6	6	7	6	0.971	0.963	0.959	1.028	1.002	1.071	0.945	1.009	1.023
E2QUV8	ATP-dependent Clp protease proteolytic subunit OS=Canis lupus familiaris OX=9615 GN=CLPP	CLPP	32.62	37.134	20.3	5	8	5	0.969	0.976	1.046	1.044	1.019	1.013	1	0.959	0.948
E2QUW7	EPM2A interacting protein 1 OS=Canis lupus familiaris OX=9615 GN=EPM2AIP1	EPM2AIP1	70.231	4.0481	5.4	3	3	3
E2QUX8	Ribosomal RNA processing 8 OS=Canis lupus familiaris OX=9615 GN=RRP8	RRP8	72.079	20.027	10.5	7	7	7	1.063	1.054	1.028	0.986	1.003	1.02	0.932	0.946	0.985
E2QUY0	Cyclin dependent kinase 4 OS=Canis lupus familiaris OX=9615 GN=CDK4	CDK4	33.704	30.169	19.1	5	7	4	1.042	1.07	1.03	0.953	1.004	0.918	0.992	0.981	1.049
E2QUY7	Proteasome 26S subunit, non-ATPase 3 OS=Canis lupus familiaris OX=9615 GN=PSMD3	PSMD3	60.966	185.36	38	21	34	21	0.992	1.01	0.99	0.991	1.013	0.985	1.012	1.007	0.99
E2QUZ0	RELT like 1 OS=Canis lupus familiaris OX=9615 GN=RELL1	RELL1	29.266	12.207	13.7	3	3	3	1.057	0.981	1.001	1.107	1.289	0.829	1.079	0.95	0.697
E2QV03	Trafficking protein particle complex subunit 2 OS=Canis lupus familiaris OX=9615 GN=TRAPPC2	TRAPPC2	16.429	2.5282	5.7	1	2	1	1.179	1.34	1.101	1.103	0.703	1.045	0.743	0.875	0.998
E2QV07	Structural maintenance of chromosomes protein OS=Canis lupus familiaris OX=9615 GN=SMC1A	SMC1A	143.22	219.72	42.4	49	62	49	1.064	1.074	1.039	0.978	0.993	0.974	0.965	0.964	0.966
E2QV08	Malate dehydrogenase OS=Canis lupus familiaris OX=9615 GN=MDH1	MDH1	38.246	116.51	37.1	13	28	13	0.982	0.97	0.996	0.931	0.94	0.921	1.045	1.061	1.068
E2QV12	Phosphoglucomutase 2 OS=Canis lupus familiaris OX=9615 GN=PGM2	PGM2	68.473	88.076	25.2	14	18	14	0.997	1.041	0.993	1.027	0.988	0.993	1.001	0.988	1.004
E2QV13	Choline/ethanolamine phosphotransferase 1 OS=Canis lupus familiaris OX=9615 GN=CEPT1	CEPT1	46.43	3.4233	4.1	2	2	2	1.053	0.949	1.047	1.012	1.048	1.024	0.926	0.968	0.993
E2QV23	ADP ribosylation factor interacting protein 2 OS=Canis lupus familiaris OX=9615 GN=ARFIP2	ARFIP2	37.74	35.287	18.5	6	7	6	1.037	1.003	0.988	1.021	1.022	1.068	1.009	0.967	0.992
E2QV27	Lamin B receptor OS=Canis lupus familiaris OX=9615 GN=LBR	LBR	70.497	21.793	15.4	9	13	9	0.992	0.972	1.013	0.997	1.031	1.056	0.997	0.953	0.985
E2QV28	NADH:ubiquinone oxidoreductase subunit B7 OS=Canis lupus familiaris OX=9615 GN=NDUFB7	NDUFB7	16.203	33.403	56.2	6	9	6	0.969	1.038	1.016	1.045	1.001	0.985	1.004	1.027	1.003
E2QV33	Mediator complex subunit 22 OS=Canis lupus familiaris OX=9615 GN=MED22	MED22	22.932	8.3887	12.3	2	3	2	1.038	0.966	1.037	0.997	0.962	1.073	0.963	1.041	0.946
E2QV35	Uncharacterized protein OS=Canis lupus familiaris OX=9615 GN=SURF6	SURF6	40.794	13.81	13.6	5	5	2	1.024	1.06	1.082	1	1.006	0.964	0.973	0.962	0.959
E2QV49	Uncharacterized protein OS=Canis lupus familiaris OX=9615	---	8.2624	10.023	26.8	3	12	3	1.013	1.013	1.036	0.982	1.007	0.986	1.01	1.012	0.974
E2QV77	SPRY domain containing 4 OS=Canis lupus familiaris OX=9615 GN=SPRYD4	SPRYD4	22.871	86.153	19.3	3	3	3	0.802	0.798	1.031	1.13	0.99	1.036	1.036	1.047	1.116
E2QV81	FGFR1 oncogene partner 2 OS=Canis lupus familiaris OX=9615 GN=FGFR1OP2	FGFR1OP2	24.961	6.0472	13	2	2	2	0.968	1.211	1.004	0.937	0.821	0.912	0.985	1.025	1.201
E2QV83	Recombination signal binding protein for immunoglobulin kappa J region OS=Canis lupus familiaris OX=9615 GN=RBPJ	RBPJ	54.44	18.367	11.1	6	6	6	0.988	1.039	1.011	1.029	0.98	1.016	1.043	0.912	1.004
E2QV84	Vacuolar protein sorting 36 homolog OS=Canis lupus familiaris OX=9615 GN=VPS36	VPS36	43.776	35.48	17.4	7	8	7	1.052	0.99	1.042	0.947	0.967	0.947	1.048	1.001	1.01
E2QV97	Asparaginyl-tRNA synthetase OS=Canis lupus familiaris OX=9615 GN=NARS	NARS	64.222	134.6	39	19	32	19	1.001	0.986	1.02	1.016	1.003	1.006	1.026	0.998	1.006
E2QV99	Phospholipid-transporting ATPase OS=Canis lupus familiaris OX=9615 GN=ATP8B1	ATP8B1	143.96	15.155	5.4	5	5	5	1.067	1.059	0.988	1.007	0.943	1.012	0.904	0.999	1.063
E2QVB0	ADP ribosylation factor guanine nucleotide exchange factor 2 OS=Canis lupus familiaris OX=9615 GN=ARFGEF2	ARFGEF2	201.94	20.196	8.2	14	17	8	0.973	1.025	1.049	1.019	1.007	1.001	0.986	0.985	0.961
E2QVB5	Peptidyl-prolyl cis-trans isomerase E OS=Canis lupus familiaris OX=9615 GN=PPIE	PPIE	33.416	8.9037	23.3	5	8	4	1.002	1.027	0.91	1.015	0.983	0.987	0.991	1.01	0.966
E2QVB8	Dehydrogenase/reductase 3 OS=Canis lupus familiaris OX=9615 GN=DHRS3	DHRS3	33.5	4.1547	4.3	1	1	1	1.126	0.974	1.052	0.868	0.846	0.916	0.993	1.131	1.153
E2QVC0	ATPase H+ transporting V1 subunit D OS=Canis lupus familiaris OX=9615 GN=ATP6V1D	ATP6V1D	28.465	34.574	27.3	5	6	5	0.968	0.959	0.985	0.979	0.903	1.024	0.986	1.064	1.087
E2QVE6	HAUS augmin like complex subunit 7 OS=Canis lupus familiaris OX=9615 GN=HAUS7	HAUS7	40.151	9.2996	6.6	2	2	2	1.038	1.125	0.889	0.956	0.981	0.894	0.99	1.026	1.15
E2QVF4	MNAT1, CDK activating kinase assembly factor OS=Canis lupus familiaris OX=9615 GN=MNAT1	MNAT1	35.804	36.352	7.8	2	3	2	1.084	0.989	0.93	0.95	1.086	1.016	0.992	0.935	1.125
E2QVF9	Uncharacterized protein OS=Canis lupus familiaris OX=9615 GN=AIMP2	AIMP2	35.298	101.51	33.8	9	16	9	0.98	1.015	1	1.004	0.995	0.991	1.039	1.02	1.028
E2QVH6	Death associated protein kinase 3 OS=Canis lupus familiaris OX=9615 GN=DAPK3	DAPK3	52.768	8.3898	9.7	4	4	4	1.01	1.017	0.997	1.03	0.961	1.019	0.949	1.001	1.038
E2QVK0	Acid phosphatase 6, lysophosphatidic OS=Canis lupus familiaris OX=9615 GN=ACP6	ACP6	48.55	57.88	26.2	9	13	9	0.989	0.966	0.982	1.049	1.015	1.047	0.975	0.975	0.968
E2QVK3	Abhydrolase domain containing 6 OS=Canis lupus familiaris OX=9615 GN=ABHD6	ABHD6	38.254	5.1937	9.2	3	3	3	0.997	1.056	1.028	0.96	1.033	1.008	0.971	0.998	0.977
E2QVM2	Pantothenate kinase 3 OS=Canis lupus familiaris OX=9615 GN=PANK3	PANK3	41.157	10.712	21.1	7	7	7	1.102	1.017	0.984	0.947	1.057	0.982	1.011	0.956	0.959
E2QVM3	Glyoxylate reductase 1 homolog OS=Canis lupus familiaris OX=9615 GN=GLYR1	GLYR1	62.968	100.7	20.9	8	13	8	1.026	1.101	1.018	1.04	0.993	0.945	0.984	0.988	0.991
E2QVM9	AlkB homolog 7 OS=Canis lupus familiaris OX=9615 GN=ALKBH7	ALKBH7	24.641	48.935	27.1	4	4	4	0.919	1.025	0.95	1.011	1.03	1.023	0.945	1.01	1.072
E2QVN6	Transcription elongation factor A1 OS=Canis lupus familiaris OX=9615 GN=TCEA1	TCEA1	33.854	138.13	46.8	14	25	14	1.003	0.949	1.023	1.019	1.019	1.004	1.02	1.004	1.004
E2QVP0	Phospholipase D family member 3 OS=Canis lupus familiaris OX=9615 GN=PLD3	PLD3	54.692	16.48	12.7	6	9	6	1.01	1.054	0.934	0.984	1.036	0.956	0.962	1.04	1.032
E2QVP4	NADH dehydrogenase [ubiquinone] flavoprotein 2 OS=Canis lupus familiaris OX=9615 GN=NDUFV2	NDUFV2	27.402	31.823	43.8	9	13	9	0.961	1.006	0.999	1.002	0.996	1.05	0.99	1.012	1.012
E2QVP6	Tyrosine 3-monooxygenase/tryptophan 5-monooxygenase activation protein gamma OS=Canis lupus familiaris OX=9615 GN=YWHAG	YWHAG	28.224	80.954	42.7	13	34	3
E2QVQ1	Axin interactor, dorsalization associated OS=Canis lupus familiaris OX=9615 GN=AIDA	AIDA	34.978	2.5108	2.9	1	2	1	0.996	0.891	0.976	1.202	1.077	0.951	1.022	0.981	0.895
E2QVU9	Biliverdin reductase B OS=Canis lupus familiaris OX=9615 GN=BLVRB	BLVRB	22.079	98.217	64.6	9	19	9	0.981	1.041	0.991	0.949	0.953	0.992	1.007	1.067	1.055
E2QVV3	EBNA1 binding protein 2 OS=Canis lupus familiaris OX=9615 GN=EBNA1BP2	EBNA1BP2	34.658	35.64	31.5	9	12	9	1.066	1.044	1.076	0.972	0.969	0.978	0.969	0.966	0.979
E2QVV4	Transmembrane protein 199 OS=Canis lupus familiaris OX=9615 GN=TMEM199	TMEM199	23.066	12.697	20.2	4	6	4	0.947	0.984	0.887	1.006	1.028	1.106	1.013	1.038	1.004
E2QVV7	DNA polymerase delta interacting protein 2 OS=Canis lupus familiaris OX=9615 GN=POLDIP2	POLDIP2	41.806	49.832	45.9	12	18	12	0.992	1.008	0.984	0.985	1.026	1.036	0.976	0.992	0.954
E2QVX5	HPS4, biogenesis of lysosomal organelles complex 3 subunit 2 OS=Canis lupus familiaris OX=9615 GN=HPS4	HPS4	77.467	1.9079	1.7	1	1	1	0.894	0.978	0.989	1.098	1.101	1.233	0.884	0.89	0.929
E2QW04	Peroxisomal biogenesis factor 26 OS=Canis lupus familiaris OX=9615 GN=PEX26	PEX26	33.694	1.9739	3	1	1	1
E2QW06	ATP synthase peripheral stalk-membrane subunit b OS=Canis lupus familiaris OX=9615 GN=ATP5PB	ATP5PB	28.806	106.61	37.1	11	22	11	0.951	0.945	0.97	1.013	1.033	1.005	1.033	0.989	1.006
E2QW07	ERGIC and golgi 3 OS=Canis lupus familiaris OX=9615 GN=ERGIC3	ERGIC3	43.393	11.825	12	5	5	5	0.998	0.997	0.99	0.966	0.981	0.969	1.038	1.042	1.06
E2QW11	SHQ1, H/ACA ribonucleoprotein assembly factor OS=Canis lupus familiaris OX=9615 GN=SHQ1	SHQ1	64.934	4.6725	3.6	2	2	2	0.944	1.015	1.019	1.06	0.999	1.088	0.925	1.037	0.929
E2QW14	Neurochondrin OS=Canis lupus familiaris OX=9615 GN=NCDN	NCDN	78.718	9.9239	4.7	3	4	3	0.985	1.063	1.015	0.988	0.952	1.012	1.091	0.98	0.956
E2QW25	Mitochondrial ribosomal protein S26 OS=Canis lupus familiaris OX=9615 GN=MRPS26	MRPS26	23.975	51.424	34.5	7	13	7	1.004	0.975	1.025	1.003	0.98	0.987	1.037	1.012	1.018
E2QW27	La ribonucleoprotein domain family member 7 OS=Canis lupus familiaris OX=9615 GN=LARP7	LARP7	66.659	46.388	23.2	12	17	12	0.992	0.995	1.035	1.016	0.985	1.003	1.014	0.997	0.993
E2QW28	Helicase, lymphoid specific OS=Canis lupus familiaris OX=9615 GN=HELLS	HELLS	97.055	65.327	25.6	21	24	21	0.986	1.013	0.973	1.007	1.022	1.035	0.983	1.006	0.984
E2QW31	Glucocorticoid modulatory element binding protein 1 OS=Canis lupus familiaris OX=9615 GN=GMEB1	GMEB1	61.367	11.588	7.3	3	3	2	1.026	1.07	0.945	0.948	1.018	1.043	0.953	1.031	0.999
E2QW34	Proteasome subunit beta type OS=Canis lupus familiaris OX=9615 GN=PSMB2	PSMB2	22.781	23.567	26.4	5	7	5	1.053	0.987	0.968	0.994	0.962	0.983	1.055	1.067	0.987
E2QW41	Nuclear receptor subfamily 2 group F member 2 OS=Canis lupus familiaris OX=9615 GN=NR2F2	NR2F2	43.34	12.622	13.2	5	6	5	1.017	1.042	0.991	1	0.999	1.015	0.969	0.941	1.01
E2QW49	Uncharacterized protein OS=Canis lupus familiaris OX=9615 GN=PA2G4	PA2G4	43.802	165.63	54.6	18	42	18	1.04	1.033	1.037	0.975	0.985	0.979	0.986	1.006	0.989
E2QW54	LIM domain and actin binding 1 OS=Canis lupus familiaris OX=9615 GN=LIMA1	LIMA1	85.06	74.395	31.4	21	30	21	1.038	1.029	1.047	0.99	0.983	0.985	0.996	1.012	0.953
E2QW60	Lectin, mannose binding 1 OS=Canis lupus familiaris OX=9615 GN=LMAN1	LMAN1	58.059	124.87	29.7	11	14	11	0.965	0.961	0.973	1.026	1.019	1.055	1.018	0.986	0.967
E2QW69	RAB5B, member RAS oncogene family OS=Canis lupus familiaris OX=9615 GN=RAB5B	RAB5B	23.707	122.07	72.1	10	23	7	0.934	0.951	0.998	1.048	1.001	1.02	1.026	1	1.025
E2QW70	Cyclin dependent kinase 2 OS=Canis lupus familiaris OX=9615 GN=CDK2	CDK2	33.857	60.901	42.6	11	16	8	1.005	1.028	1.017	1.073	0.973	1.006	0.935	0.995	0.939
E2QW76	Replication factor C subunit 1 OS=Canis lupus familiaris OX=9615 GN=RFC1	RFC1	128.81	29.194	10	9	9	9	1.102	1.164	1.028	1.046	0.926	0.85	0.953	0.975	0.965
E2QW79	KIAA1468 OS=Canis lupus familiaris OX=9615 GN=RELCH	RELCH	134.26	14.14	6	6	7	6	1.142	0.896	0.973	0.991	0.957	0.939	0.994	1.063	1.043
E2QW80	Diacylglycerol kinase OS=Canis lupus familiaris OX=9615 GN=DGKA	DGKA	82.502	94.011	20.6	14	20	14	0.983	0.986	0.972	0.97	1.001	1.015	1.021	1.007	1.033
E2QW92	Bromodomain containing 4 OS=Canis lupus familiaris OX=9615 GN=BRD4	BRD4	151.1	28.796	9.2	12	15	6	1.091	1.07	1.001	1.018	1.009	1.021	0.941	0.984	0.972
E2QW97	ORM1-like protein OS=Canis lupus familiaris OX=9615 GN=ORMDL2	ORMDL2	17.375	49.416	24.2	3	6	2	0.989	0.992	0.965	1.075	1.074	1.09	0.885	1.031	0.876
E2QWA2	Aldose 1-epimerase OS=Canis lupus familiaris OX=9615 GN=GALM	GALM	37.556	3.5048	7.3	2	2	2	0.951	0.937	0.988	0.986	1.012	0.815	1.094	1.103	1.135
E2QWA8	Required for meiotic nuclear division 5 homolog A OS=Canis lupus familiaris OX=9615 GN=RMND5A	RMND5A	43.992	8.8944	9	3	3	3	1.149	0.937	1.037	0.997	0.965	1.028	0.933	1.096	0.889
E2QWB2	Plastin 1 OS=Canis lupus familiaris OX=9615 GN=PLS1	PLS1	70.37	76.479	22.1	14	22	13	0.939	0.957	0.927	1.011	1.016	0.973	1.059	1.068	1.057
E2QWC1	Thiamine pyrophosphokinase OS=Canis lupus familiaris OX=9615 GN=TPK1	TPK1	26.987	8.511	11.9	2	2	2	1.002	1.045	1.006	0.941	0.952	0.972	1.068	1.019	1.026
E2QWC9	Methylcrotonoyl-CoA carboxylase 2 OS=Canis lupus familiaris OX=9615 GN=MCCC2	MCCC2	61.552	129.42	33.7	15	19	15	0.99	1.005	0.974	1.009	1.003	1.015	0.996	0.992	1.025
E2QWD0	CAP-Gly domain containing linker protein 1 OS=Canis lupus familiaris OX=9615 GN=CLIP1	CLIP1	161.55	164.81	23.9	31	35	27	1.019	1.007	0.982	1.015	0.997	0.968	0.992	1.004	1.01
E2QWD3	CRK proto-oncogene, adaptor protein OS=Canis lupus familiaris OX=9615 GN=CRK	CRK	42.069	39.335	30.1	10	12	10	1.01	1.004	0.98	0.948	0.988	0.991	1.044	1.05	1.028
E2QWE0	COP9 signalosome subunit 5 OS=Canis lupus familiaris OX=9615 GN=COPS5	COPS5	37.564	73.082	49.7	12	18	12	0.963	0.965	0.999	1.021	1.018	1.003	1.033	1.005	1.01
E2QWE3	Hepatocyte growth factor-regulated tyrosine kinase substrate OS=Canis lupus familiaris OX=9615 GN=HGS	HGS	86.022	58.845	19.7	14	20	14	0.986	1.023	0.998	1.022	1.038	1.009	1.025	1.01	0.974
E2QWF5	Peptidylprolyl isomerase OS=Canis lupus familiaris OX=9615 GN=FKBP4	FKBP4	51.518	247.78	63.2	28	46	28	1.02	0.979	1.01	1.014	1.011	1.009	1	0.986	0.99
E2QWF7	Transcriptional adaptor 1 OS=Canis lupus familiaris OX=9615 GN=TADA1	TADA1	37.455	2.0352	3.3	1	1	1
E2QWG6	Eukaryotic translation initiation factor 2 alpha kinase 3 OS=Canis lupus familiaris OX=9615 GN=EIF2AK3	EIF2AK3	124.44	4.8346	2.2	2	2	2
E2QWG8	Eukaryotic translation initiation factor 3 subunit M OS=Canis lupus familiaris OX=9615 GN=EIF3M	EIF3M	42.502	268.09	39	13	33	13	0.974	0.984	0.992	1.037	1.029	1.04	1.01	0.982	0.965
E2QWH0	Family with sequence similarity 207 member A OS=Canis lupus familiaris OX=9615 GN=FAM207A	FAM207A	24.094	14.879	21	4	6	4	1.077	1.066	1.058	0.942	0.986	1.029	0.98	0.986	0.947
E2QWJ2	Golgin A5 OS=Canis lupus familiaris OX=9615 GN=GOLGA5	GOLGA5	83.09	96.736	36.1	23	31	23	1.004	1.001	0.99	1.01	1.029	1.028	1.008	0.995	0.989
E2QWJ5	PX domain containing serine/threonine kinase like OS=Canis lupus familiaris OX=9615 GN=PXK	PXK	65.252	1.8492	2.1	1	1	1	1.027	1.009	1.117	1.049	0.834	0.944	0.88	1.101	1.084
E2QWJ8	Late endosomal/lysosomal adaptor, MAPK and MTOR activator 1 OS=Canis lupus familiaris OX=9615 GN=LAMTOR1	LAMTOR1	17.785	84.099	23	2	4	2	0.969	0.995	0.944	0.967	1.039	1.048	0.972	0.977	1.069
E2QWK2	Polyribonucleotide nucleotidyltransferase 1 OS=Canis lupus familiaris OX=9615 GN=PNPT1	PNPT1	87.399	81.481	26.1	17	26	17	1.011	1.037	1.029	1.012	0.997	0.984	0.983	1.005	0.957
E2QWK3	Dehydrogenase/reductase 7 OS=Canis lupus familiaris OX=9615 GN=DHRS7	DHRS7	38.361	8.8638	7.4	3	3	3	0.891	1.086	0.95	0.946	0.961	1.005	1.024	1.073	1.096
E2QWK8	NOP16 nucleolar protein OS=Canis lupus familiaris OX=9615 GN=NOP16	NOP16	21.188	28.986	34.8	6	7	6	0.974	0.974	1.072	1.027	1.045	1.019	1.005	0.959	0.958
E2QWL1	Tropomodulin 3 OS=Canis lupus familiaris OX=9615 GN=TMOD3	TMOD3	39.66	75.693	47.2	16	27	16	1.001	1.039	0.994	0.985	0.986	0.991	0.999	0.987	0.994
E2QWL4	B-TFIID TATA-box binding protein associated factor 1 OS=Canis lupus familiaris OX=9615 GN=BTAF1	BTAF1	210.38	37.87	8.5	14	17	14	1.008	1.061	1.001	0.99	0.963	0.968	0.985	1.025	1.016
E2QWM2	G protein-coupled receptor 180 OS=Canis lupus familiaris OX=9615 GN=GPR180	GPR180	56.508	5.6579	3.9	2	2	2	0.943	0.938	1.097	0.975	1.014	0.894	1.08	1.045	1.028
E2QWM7	Palmitoyltransferase OS=Canis lupus familiaris OX=9615 GN=ZDHHC4	ZDHHC4	39.406	6.2843	7.7	3	3	3	0.995	0.878	1.047	1.069	1.062	1.02	0.929	0.966	1.044
E2QWM9	Ubiquitin carboxyl-terminal hydrolase OS=Canis lupus familiaris OX=9615 GN=UCHL5	UCHL5	37.603	82.57	52.3	13	18	13	1.007	0.997	1.017	1.008	1.031	0.993	0.998	1.028	0.962
E2QWN4	N-acetylneuraminate synthase OS=Canis lupus familiaris OX=9615 GN=NANS	NANS	40.246	110.54	30.9	8	11	8	0.983	0.967	1.006	0.996	0.993	0.937	1.05	1.043	1.067
E2QWP1	BRO1 domain and CAAX motif containing OS=Canis lupus familiaris OX=9615 GN=BROX	BROX	46.245	18.781	18.7	5	7	5	1.096	1.047	0.981	1.054	0.976	0.956	0.999	1.004	1.028
E2QWP7	Transmembrane protein 97 OS=Canis lupus familiaris OX=9615 GN=TMEM97	TMEM97	20.736	18.333	6.8	1	2	1	0.904	0.939	0.94	1.083	1.048	1.077	1.001	0.977	1.034
E2QWQ0	Uncharacterized protein OS=Canis lupus familiaris OX=9615 GN=RBM7	RBM7	30.129	19.68	26.7	6	7	6	0.988	1.015	0.993	1.026	1.022	1.002	0.99	0.979	0.981
E2QWQ7	Hexosyltransferase OS=Canis lupus familiaris OX=9615 GN=CHSY1	CHSY1	91.693	18.751	5.7	3	3	3	1.099	1.105	1.202	0.853	0.827	1.086	0.98	0.947	0.955
E2QWQ9	Transmembrane protein 115 OS=Canis lupus familiaris OX=9615 GN=TMEM115	TMEM115	38.162	30.357	14.5	4	4	4	1.002	0.99	0.919	1.028	0.971	0.984	1.047	1.092	0.988
E2QWR2	BSD domain containing 1 OS=Canis lupus familiaris OX=9615 GN=BSDC1	BSDC1	47.105	4.2813	6.3	2	2	2
E2QWR3	Regulator of chromosome condensation 2 OS=Canis lupus familiaris OX=9615 GN=RCC2	RCC2	46.563	53.702	30.4	12	20	12	1.029	1.031	0.995	0.98	1.008	0.986	1.009	1.014	0.998
E2QWR5	DnaJ heat shock protein family (Hsp40) member C7 OS=Canis lupus familiaris OX=9615 GN=DNAJC7	DNAJC7	56.293	126.7	41.9	20	27	20	1.051	0.997	1.009	0.974	0.984	0.957	1.044	0.992	0.985
E2QWR9	ADP ribosylation factor guanine nucleotide exchange factor 1 OS=Canis lupus familiaris OX=9615 GN=ARFGEF1	ARFGEF1	208.83	98.7	14.8	26	33	20	0.983	1.025	0.98	0.99	0.984	1.03	0.983	1.022	0.98
E2QWS2	RAB23, member RAS oncogene family OS=Canis lupus familiaris OX=9615 GN=RAB23	RAB23	26.762	30.864	33.8	6	7	6	1.015	0.969	0.994	0.994	1	1.06	1.015	0.972	1.071
E2QWS7	Oncostatin M receptor OS=Canis lupus familiaris OX=9615 GN=OSMR	OSMR	108.98	6.7972	3.5	3	3	3
E2QWT2	RNA exonuclease 2 OS=Canis lupus familiaris OX=9615 GN=REXO2	REXO2	26.692	8.8043	17.4	4	4	4	1.013	0.987	1.005	1.032	1.029	1.054	0.981	0.974	0.942
E2QWT5	Cancer susceptibility 4 OS=Canis lupus familiaris OX=9615 GN=CASC4	CASC4	43.193	43.534	12.6	4	4	4	1.005	1.023	1.043	0.972	0.994	0.953	0.989	1.027	1.023
E2QWT7	Calpain 13 OS=Canis lupus familiaris OX=9615 GN=CAPN13	CAPN13	76.539	4.0369	3.2	2	2	2	0.888	0.892	0.978	0.785	1.001	0.959	1.135	1.245	1.14
E2QWU0	Actin-related protein 2/3 complex subunit 4 OS=Canis lupus familiaris OX=9615 GN=ARPC4	ARPC4	19.517	136.68	48.5	7	9	7	1.005	1.002	0.965	1.013	1.016	1.011	0.978	0.977	1.03
E2QWU2	Small nuclear ribonucleoprotein polypeptide A' OS=Canis lupus familiaris OX=9615 GN=SNRPA1	SNRPA1	28.415	44.973	42	12	14	12	1.036	1.022	1.021	0.992	1.017	1.006	0.986	0.996	0.97
E2QWU3	Metallophosphoesterase domain containing 2 OS=Canis lupus familiaris OX=9615 GN=MPPED2	MPPED2	33.359	1.6826	4.4	1	1	1	0.87	1.058	0.951	1.163	0.997	0.968	0.956	1.004	1.047
E2QWU5	Muscle RAS oncogene homolog OS=Canis lupus familiaris OX=9615 GN=MRAS	MRAS	23.846	2.1376	6.7	2	2	2	0.815	1.24	1.056	0.996	1.008	0.866	0.948	1.098	1.011
E2QWU6	Zinc finger protein 451 OS=Canis lupus familiaris OX=9615 GN=ZNF451	ZNF451	121.35	14.277	7.6	7	8	7	0.999	0.985	1.015	1.003	0.908	1.004	0.926	1.065	1.033
E2QWU7	Carbonyl reductase 4 OS=Canis lupus familiaris OX=9615 GN=CBR4	CBR4	25.422	29.114	24.5	5	5	5	0.952	1.08	0.978	0.984	0.982	0.974	1.019	1.035	1.057
E2QWU8	Uncharacterized protein OS=Canis lupus familiaris OX=9615 GN=AHR	AHR	96.737	5.3314	4.1	3	3	3
E2QWV0	SWI/SNF related, matrix associated, actin dependent regulator of chromatin, subfamily a, member 5 OS=Canis lupus familiaris OX=9615 GN=SMARCA5	SMARCA5	122	188.14	27.9	31	40	31	0.976	0.993	0.978	1.014	0.989	1.006	1.034	1.004	0.984
E2QWV5	Myeloid cell nuclear differentiation antigen OS=Canis lupus familiaris OX=9615 GN=MNDA	MNDA	49.36	39.312	24	8	11	8	1.125	1.107	1.078	1.004	1	0.953	0.903	0.915	0.904
E2QWV6	E1A binding protein p400 OS=Canis lupus familiaris OX=9615 GN=EP400	EP400	326.94	6.0703	1.5	4	4	4	1.039	1.009	1.135	1.054	0.95	0.994	0.887	0.998	0.966
E2QWW4	Family with sequence similarity 160 member A1 OS=Canis lupus familiaris OX=9615 GN=FAM160A1	FAM160A1	106.6	2.7198	0.7	1	2	1	0.994	0.975	1.011	0.975	1.018	1.043	0.89	1.031	1.094
E2QWX5	Trafficking protein particle complex subunit OS=Canis lupus familiaris OX=9615 GN=TRAPPC3	TRAPPC3	20.318	11.708	30.6	6	7	6	1.054	1.013	1.089	0.894	0.955	0.927	0.984	1.075	0.976
E2QWX7	Myotubularin related protein 9 OS=Canis lupus familiaris OX=9615 GN=MTMR9	MTMR9	63.47	3.2434	3.8	2	2	2
E2QWY5	NADH:ubiquinone oxidoreductase subunit B10 OS=Canis lupus familiaris OX=9615 GN=NDUFB10	NDUFB10	20.934	57.293	44.3	8	13	8	0.969	1.008	1.009	1.05	1.05	1.01	0.975	0.974	0.943
E2QWY6	Ribosomal protein S2 OS=Canis lupus familiaris OX=9615 GN=RPS2	RPS2	31.249	84.25	51.2	15	34	15	1.032	1.001	1.06	0.952	0.967	0.937	1.017	1.021	1.011
E2QWZ7	Sulfhydryl oxidase OS=Canis lupus familiaris OX=9615 GN=GFER	GFER	39.117	9.2796	8.9	3	3	3	0.964	1.018	1.001	1.133	0.982	1.061	0.979	0.906	0.969
E2QWZ9	Mitochondrial ribosomal protein L32 OS=Canis lupus familiaris OX=9615 GN=MRPL32	MRPL32	21.155	14.524	17	2	3	2	1.052	1.021	0.96	0.917	0.933	1.071	1.043	1.074	0.963
E2QX02	RNA exonuclease 1 homolog OS=Canis lupus familiaris OX=9615 GN=REXO1	REXO1	130.25	1.7573	0.7	1	1	1
E2QX07	Negative elongation factor complex member B OS=Canis lupus familiaris OX=9615 GN=NELFB	NELFB	65.747	30.071	20.5	12	17	12	0.99	1.015	0.973	0.958	0.991	0.97	0.987	1.034	1.027
E2QX09	Abhydrolase domain containing 17A OS=Canis lupus familiaris OX=9615 GN=ABHD17A	ABHD17A	34.014	3.2322	4.5	1	2	1	0.835	0.992	0.844	1.044	1.028	1.158	0.998	1.074	1.03
E2QX13	Torsin family 4 member A OS=Canis lupus familiaris OX=9615 GN=TOR4A	TOR4A	46.384	6.4082	17.7	5	6	5	1.152	0.98	1.073	0.939	1.011	0.932	0.973	0.935	0.967
E2QX17	Proteasome subunit beta type OS=Canis lupus familiaris OX=9615 GN=PSMB3	PSMB3	22.979	35.425	40	6	12	6	1.017	0.958	0.988	1.047	1.031	1.051	0.989	1.008	1.07
E2QX20	Thioredoxin interacting protein OS=Canis lupus familiaris OX=9615 GN=TXNIP	TXNIP	43.682	10.364	13.3	4	6	4	0.983	0.98	0.977	0.938	0.991	1.036	1.061	1.026	1.061
E2QX30	Zinc finger NFX1-type containing 1 OS=Canis lupus familiaris OX=9615 GN=ZNFX1	ZNFX1	220.31	97.521	13.6	20	20	20	1.028	1.068	1.018	0.941	0.96	0.948	1.018	1.009	1.06
E2QX33	Coiled-coil and C2 domain containing 1A OS=Canis lupus familiaris OX=9615 GN=CC2D1A	CC2D1A	104.23	33.579	9.9	8	8	8	1.026	0.998	0.99	0.961	0.95	1.018	1.017	1.043	1.038
E2QX42	Uncharacterized protein OS=Canis lupus familiaris OX=9615 GN=LOC491890	LOC491890	18.568	2.2585	11	2	2	1
E2QX45	A-kinase anchoring protein 8 like OS=Canis lupus familiaris OX=9615 GN=AKAP8L	AKAP8L	78.564	56.526	9.3	4	5	4	1.038	1.034	0.972	1.029	0.986	1.013	0.965	0.946	1.03
E2QX49	Pleckstrin homology and RhoGEF domain containing G3 OS=Canis lupus familiaris OX=9615 GN=PLEKHG3	PLEKHG3	133.74	22.195	6.1	6	7	6	1.009	1.053	0.959	0.917	0.97	0.989	1.02	0.925	1.14
E2QX53	Glucosamine-6-phosphate isomerase OS=Canis lupus familiaris OX=9615 GN=GNPDA1	GNPDA1	32.603	68.28	43.3	9	16	7	1.06	1.044	1.046	0.933	0.989	0.957	1.026	0.973	1.01
E2QX60	Tensin 4 OS=Canis lupus familiaris OX=9615 GN=TNS4	TNS4	76.333	55.003	15	9	10	9	0.971	1.012	0.938	0.994	0.981	0.949	1.045	1.044	1.066
E2QX70	Inhibitor of growth protein OS=Canis lupus familiaris OX=9615 GN=ING2	ING2	32.961	1.7369	2.8	1	1	1	0.931	0.977	1.012	1.006	1.043	1.066	0.949	1.056	0.974
E2QX71	DExH-box helicase 57 OS=Canis lupus familiaris OX=9615 GN=DHX57	DHX57	155.46	9.3505	3.9	5	6	4	0.978	1.133	1.148	1.042	0.852	0.958	0.737	1.031	1.183
E2QX73	3-hydroxy-3-methylglutaryl coenzyme A synthase OS=Canis lupus familiaris OX=9615 GN=HMGCS1	HMGCS1	57.25	59.83	27.3	12	16	12	0.928	0.939	0.952	0.957	0.898	1.004	1.149	1.1	1.12
E2QX76	Centrosomal protein 55 OS=Canis lupus familiaris OX=9615 GN=CEP55	CEP55	54.062	20.717	16.7	7	8	7	1.085	1.029	1.038	0.929	0.992	0.974	0.958	1.034	0.985
E2QX84	Heat shock protein family A (Hsp70) member 2 OS=Canis lupus familiaris OX=9615 GN=HSPA2	HSPA2	69.883	19.389	28.3	18	44	6	1.004	0.979	1.003	0.977	0.988	0.949	1.063	1.068	1.027
E2QX85	SWI/SNF related, matrix associated, actin dependent regulator of chromatin, subfamily e, member 1 OS=Canis lupus familiaris OX=9615 GN=SMARCE1	SMARCE1	42.782	150.87	22.3	8	10	7	0.99	1.003	1.039	1.03	1.005	0.999	0.975	1.037	0.916
E2QX93	Protocadherin 1 OS=Canis lupus familiaris OX=9615 GN=PCDH1	PCDH1	132.95	6.6215	2.8	3	3	3
E2QXA3	Acyl-CoA dehydrogenase very long chain OS=Canis lupus familiaris OX=9615 GN=ACADVL	ACADVL	74.04	201.47	46.6	26	46	26	0.978	0.99	0.984	0.993	1.012	0.993	1.032	0.992	1.021
E2QXA6	Calpastatin OS=Canis lupus familiaris OX=9615 GN=CAST	CAST	83.746	323.31	28.6	14	21	1	1.054	1.003	1.025	1.021	1.092	0.939	0.906	0.931	1.058
E2QXA7	LETM1 domain containing 1 OS=Canis lupus familiaris OX=9615 GN=LETMD1	LETMD1	41.839	8.4698	9.4	3	4	3	0.941	0.929	0.936	1.044	1.101	1.029	0.873	0.965	1.199
E2QXB0	ArfGAP with RhoGAP domain, ankyrin repeat and PH domain 3 OS=Canis lupus familiaris OX=9615 GN=ARAP3	ARAP3	169.96	40.532	9.2	12	13	12	1.041	1.086	0.973	0.971	0.949	0.963	0.942	1.035	1.004
E2QXB5	Zinc finger CCHC-type containing 8 OS=Canis lupus familiaris OX=9615 GN=ZCCHC8	ZCCHC8	78.962	87.909	18.5	9	11	9	0.965	1.014	0.938	1.05	0.993	1.043	0.99	1.006	1.025
E2QXB6	Lactamase beta 2 OS=Canis lupus familiaris OX=9615 GN=LACTB2	LACTB2	32.643	35.276	31.6	7	12	7	0.927	1.007	0.994	1.014	0.976	0.982	0.995	1.022	0.915
E2QXC6	Uncharacterized protein OS=Canis lupus familiaris OX=9615 GN=CBX3	CBX3	20.811	73.071	49.7	7	20	6	0.929	0.975	0.951	1.083	1.063	1.029	0.968	0.991	0.987
E2QXD1	Annexin OS=Canis lupus familiaris OX=9615 GN=ANXA7	ANXA7	52.567	205.95	31.8	17	22	17	1.034	1.041	1.001	0.951	0.96	1.004	0.972	1.034	1.037
E2QXD6	Glyoxalase domain containing 4 OS=Canis lupus familiaris OX=9615 GN=GLOD4	GLOD4	53.19	95.299	30.6	14	25	14	0.968	0.977	0.988	0.981	0.989	0.933	1.064	1.026	1.037
E2QXD8	DNA-directed RNA polymerase subunit OS=Canis lupus familiaris OX=9615 GN=POLR3A	POLR3A	154.22	31.478	11.6	14	14	13	1.104	0.924	1.005	0.955	0.984	1.004	0.983	1.029	1.013
E2QXE3	Poly(ADP-ribose) polymerase family member 4 OS=Canis lupus familiaris OX=9615 GN=MPHOSPH8	MPHOSPH8	96.906	10.819	3.3	2	2	2	1.017	1.045	1.038	0.932	1.018	0.954	0.993	1.043	0.993
E2QXE5	Mitochondrial rRNA methyltransferase 3 OS=Canis lupus familiaris OX=9615 GN=MRM3	MRM3	47.328	10.826	9.9	4	5	4	1.02	1.028	0.99	0.972	0.976	0.999	1.021	1.007	1.017
E2QXE6	Ubiquitin conjugating enzyme E2 E1 OS=Canis lupus familiaris OX=9615 GN=UBE2E1	UBE2E1	21.404	12.706	15	2	4	1	1.015	1.099	0.997	1.011	1.019	0.964	0.944	1.004	0.98
E2QXF0	Folate receptor beta OS=Canis lupus familiaris OX=9615 GN=FOLR2	FOLR2	29.669	19.186	15.3	4	7	4	0.989	1.017	0.963	0.954	0.951	0.995	1.054	1.073	1.076
E2QXF2	Legumain OS=Canis lupus familiaris OX=9615 GN=LGMN	LGMN	49.456	41.203	10.9	4	7	4	1.01	0.995	1.057	1.084	0.966	0.977	1.053	0.969	1.015
E2QXF3	60S ribosomal protein L15 OS=Canis lupus familiaris OX=9615 GN=RPL15	RPL15	24.146	43.446	38.2	11	27	11	1.001	1.009	1.035	1.023	1	0.979	1	0.963	0.925
E2QXF9	tRNA methyltransferase 11 homolog OS=Canis lupus familiaris OX=9615 GN=TRMT11	TRMT11	45.366	4.5643	5.6	2	2	2	0.96	0.993	1.01	0.975	1.04	1.063	0.973	0.976	1.03
E2QXG1	Nucleoporin 88 OS=Canis lupus familiaris OX=9615 GN=NUP88	NUP88	82.737	133.94	22.9	13	20	13	0.984	0.977	1.002	1.033	1.009	1.012	0.982	0.999	0.986
E2QXG7	Uncharacterized protein OS=Canis lupus familiaris OX=9615 GN=ALG1	ALG1	52.312	9.0808	10.1	4	4	4	0.91	1.04	0.974	0.988	1.08	0.988	1.003	0.974	1.008
E2QXH2	Uncharacterized protein OS=Canis lupus familiaris OX=9615 GN=ZMYM5	ZMYM5	58.425	86.015	29.5	14	22	12	1.027	0.984	1.035	0.989	0.979	0.986	1.032	1.043	0.984
E2QXI3	Uncharacterized protein OS=Canis lupus familiaris OX=9615 GN=AIMP1	AIMP1	35.377	180.3	53.3	15	24	15	1.003	0.989	1.017	1.011	1.01	0.97	1.026	1.018	0.982
E2QXI6	Trophoblast glycoprotein OS=Canis lupus familiaris OX=9615 GN=TPBG	TPBG	45.695	38.771	18.8	7	11	7	0.941	1.008	0.984	0.968	0.971	1.007	0.997	1.033	1.091
E2QXI8	Tyrosine-protein phosphatase non-receptor type OS=Canis lupus familiaris OX=9615 GN=PTPN3	PTPN3	104.03	12.501	5.6	5	5	5	1.006	1.021	0.97	0.932	1.002	1.031	0.996	1.031	1.041
E2QXJ1	Potassium channel tetramerization domain containing 15 OS=Canis lupus familiaris OX=9615 GN=KCTD15	KCTD15	31.821	2.0406	6	2	2	2	1.035	0.955	0.964	0.965	0.977	0.884	1.023	1.055	1.178
E2QXJ4	Protein YIPF OS=Canis lupus familiaris OX=9615 GN=YIPF4	YIPF4	27.098	3.0135	3.7	1	2	1	0.926	0.966	1.002	1.058	1.032	1.001	1.001	1.008	1.016
E2QXJ5	V-type proton ATPase subunit a OS=Canis lupus familiaris OX=9615 GN=TCIRG1	TCIRG1	93.07	43.482	11.2	8	9	7	0.986	1.022	1.009	0.958	0.973	0.988	0.942	1.081	1.014
E2QXL0	GRIP1 associated protein 1 OS=Canis lupus familiaris OX=9615 GN=GRIPAP1	GRIPAP1	92.84	27.69	15.2	11	12	11	1.015	1.019	0.959	0.962	0.995	0.94	1.037	1.037	1.06
E2QXM6	Armadillo repeat containing 8 OS=Canis lupus familiaris OX=9615 GN=ARMC8	ARMC8	75.509	68.127	29.9	16	16	16	1.039	1.062	1	0.976	0.973	0.966	0.967	1.063	0.977
E2QXN0	Family with sequence similarity 98 member B OS=Canis lupus familiaris OX=9615 GN=FAM98B	FAM98B	34.7	71.211	45.5	11	15	10	1.004	1.046	0.995	0.976	1.008	0.986	1.013	1.005	0.993
E2QXN8	Annexin OS=Canis lupus familiaris OX=9615 GN=ANXA11	ANXA11	54.429	76.215	32.3	15	30	14	0.998	0.992	0.992	0.957	0.954	0.974	1.046	1.032	1.014
E2QXN9	Cystathionine beta-synthase OS=Canis lupus familiaris OX=9615	---	60.098	9.4154	7.9	4	4	4	0.925	1.052	0.998	0.855	0.923	0.923	1.141	1.087	1.133
E2QXP1	WASH complex subunit 1 OS=Canis lupus familiaris OX=9615 GN=WASHC1	WASHC1	51.134	19.81	17.2	6	8	6	0.937	0.953	0.993	1.019	1.047	1.078	0.993	1.05	0.976
E2QXP3	Arginyl aminopeptidase OS=Canis lupus familiaris OX=9615 GN=RNPEP	RNPEP	72.265	167.26	45.2	24	34	24	0.978	0.979	1.03	0.953	0.977	0.963	1.048	1.042	1.058
E2QXP4	Thymidine kinase OS=Canis lupus familiaris OX=9615 GN=TK1	TK1	26.45	26.212	32.2	8	11	8	1.005	1.004	1.012	1.02	1.036	0.942	0.914	0.978	1.011
E2QXQ5	Diacylglycerol lipase beta OS=Canis lupus familiaris OX=9615 GN=DAGLB	DAGLB	73.573	5.4419	3.1	2	2	2	0.785	1.084	0.856	1.106	1.252	1.226	0.974	0.871	0.821
E2QXQ8	Neurolysin OS=Canis lupus familiaris OX=9615 GN=NLN	NLN	96.058	1.6772	2.9	2	2	2	1.016	1.008	0.953	0.938	1.153	0.973	1.023	1.201	0.745
E2QXR0	Mitochondrial inner membrane protease subunit OS=Canis lupus familiaris OX=9615 GN=IMMP1L	IMMP1L	22.808	2.6636	5.4	1	1	1
E2QXR8	RB binding protein 4, chromatin remodeling factor OS=Canis lupus familiaris OX=9615 GN=RBBP4	RBBP4	47.655	72.314	35.5	12	19	5	0.915	0.934	0.955	1.076	0.98	0.991	1.04	1.072	1.074
E2QXS5	Debranching RNA lariats 1 OS=Canis lupus familiaris OX=9615 GN=DBR1	DBR1	61.663	20.092	9.9	5	6	5	1.043	0.985	0.96	0.998	0.99	0.959	1.051	0.998	1.11
E2QXS6	Ankyrin repeat and MYND domain containing 2 OS=Canis lupus familiaris OX=9615 GN=ANKMY2	ANKMY2	49.139	17.048	13.2	6	7	6	1.031	1.028	1.008	0.986	1.035	0.93	1.009	1.024	1.001
E2QXS7	Adenosylhomocysteinase OS=Canis lupus familiaris OX=9615 GN=AHCY	AHCY	47.749	58.293	35.1	15	21	15	0.93	0.96	0.975	1.019	0.985	0.985	1.041	1.042	1.011
E2QXS8	KAT8 regulatory NSL complex subunit 3 OS=Canis lupus familiaris OX=9615 GN=KANSL3	KANSL3	95.749	2.5193	1.6	1	1	1
E2QXT3	Integrator complex subunit 5 OS=Canis lupus familiaris OX=9615 GN=INTS5	INTS5	108.01	5.4928	3.4	3	3	3	1.034	0.976	1.045	1.09	0.975	1.041	0.859	1.017	0.989
E2QXT5	Uncharacterized protein OS=Canis lupus familiaris OX=9615	---	14.389	25.867	23.2	2	3	2	1.017	1.041	1.135	0.977	0.984	0.943	1.049	0.928	1.067
E2QXT6	Kinesin family member 11 OS=Canis lupus familiaris OX=9615 GN=KIF11	KIF11	118.55	81.597	24.7	23	25	23	1.029	1.013	1.048	0.985	1.007	0.98	0.946	1.018	0.997
E2QXU5	Uncharacterized protein OS=Canis lupus familiaris OX=9615 GN=SF3A3	SF3A3	58.891	196.48	30.1	13	23	13	0.987	0.97	1.004	1.045	1.022	1.039	1.013	0.964	0.978
E2QXU7	CCR4-NOT transcription complex subunit 4 OS=Canis lupus familiaris OX=9615 GN=CNOT4	CNOT4	70.84	7.4992	7.9	5	5	5	1.006	1.025	0.923	1.027	0.988	1.151	0.899	1.01	0.996
E2QXV1	Host cell factor C1 OS=Canis lupus familiaris OX=9615 GN=HCFC1	HCFC1	211.84	89.706	13.1	22	26	22	0.999	0.996	1.013	1.028	1.026	0.998	1.012	0.982	0.994
E2QXV5	Adaptor related protein complex 3 delta 1 subunit OS=Canis lupus familiaris OX=9615 GN=AP3D1	AP3D1	137.09	99.46	19.7	21	29	21	1.017	1.021	1.032	0.979	0.992	0.999	0.987	0.965	0.99
E2QXW3	AAR2 splicing factor homolog OS=Canis lupus familiaris OX=9615 GN=AAR2	AAR2	43.614	23.861	26	7	7	7	0.984	1.018	0.98	0.993	1.089	1.013	0.942	0.967	0.975
E2QXW8	TNF receptor associated factor 7 OS=Canis lupus familiaris OX=9615 GN=TRAF7	TRAF7	74.539	1.8932	1.5	1	1	1	1.114	0.909	0.98	1.026	0.997	1.061	0.91	0.968	1.061
E2QXX0	Mitochondrial ribosomal protein L47 OS=Canis lupus familiaris OX=9615 GN=MRPL47	MRPL47	29.779	18.697	30.2	8	9	8	0.928	0.94	0.99	1.069	1.088	1.011	0.978	1.011	0.999
E2QXY3	Ankyrin repeat and SOCS box containing 5 OS=Canis lupus familiaris OX=9615 GN=ASB5	ASB5	41.586	1.6737	2.6	1	2	1	0.971	0.975	0.999	1.015	0.994	0.985	1.039	1.001	1.039
E2QXY5	Erythrocyte membrane protein band 4.1 like 1 OS=Canis lupus familiaris OX=9615 GN=EPB41L1	EPB41L1	96.958	22.404	6.1	4	4	4	1.036	0.915	0.959	0.895	1.018	1.013	1.103	1.028	1.054
E2QXY7	ARP2 actin related protein 2 homolog OS=Canis lupus familiaris OX=9615 GN=ACTR2	ACTR2	45.396	79.932	29.8	11	27	11	0.933	0.971	0.985	1.012	0.988	1.054	1.052	0.994	0.999
E2QXZ0	Pantothenate kinase 4 OS=Canis lupus familiaris OX=9615 GN=PANK4	PANK4	86.165	6.6308	2.7	2	2	2	1.121	1.135	1.002	0.952	0.958	0.921	0.899	1.004	1.067
E2QXZ2	Squamous cell carcinoma antigen recognized by T cells 3 OS=Canis lupus familiaris OX=9615 GN=SART3	SART3	123.35	75.224	22.6	22	27	22	1.013	0.977	0.999	0.96	1.008	0.956	1.023	0.98	1.018
E2QXZ3	DDB1 and CUL4 associated factor 5 OS=Canis lupus familiaris OX=9615 GN=DCAF5	DCAF5	104.36	1.8234	2	2	2	2	1.071	1.076	1.05	0.967	0.97	0.898	1.007	0.937	1.066
E2QY01	U3 small nucleolar RNA-associated protein 11 OS=Canis lupus familiaris OX=9615 GN=UTP11	UTP11	30.569	15.785	28.1	8	9	8	1.076	1.128	1.1	0.968	0.937	0.952	0.948	0.997	0.896
E2QY04	Ras related GTP binding C OS=Canis lupus familiaris OX=9615 GN=RRAGC	RRAGC	44.25	5.3682	4	2	2	2	1.019	1.023	1.031	1.011	1.008	0.916	0.986	1.015	1.022
E2QY07	Actinin alpha 1 OS=Canis lupus familiaris OX=9615 GN=ACTN1	ACTN1	102.95	323.31	60.8	48	117	28	1.171	1.195	1.174	1	0.969	0.972	0.855	0.858	0.86
E2QY14	HERPUD family member 2 OS=Canis lupus familiaris OX=9615 GN=HERPUD2	HERPUD2	44.998	7.7431	6.2	2	2	2	0.71	0.832	0.946	1.072	1.147	1.23	0.971	1.053	1.008
E2QY22	Sin3A associated protein 30 OS=Canis lupus familiaris OX=9615 GN=SAP30	SAP30	23.264	14.141	14.5	3	3	3	1.008	0.978	1.038	1.059	0.969	1.09	1.032	1.002	0.833
E2QY23	ER lipid raft associated 2 OS=Canis lupus familiaris OX=9615 GN=ERLIN2	ERLIN2	37.628	69.824	32.6	9	14	7	1.018	0.959	1.053	1.041	1.004	0.956	1	1.025	1.052
E2QY24	Transcription factor CP2 OS=Canis lupus familiaris OX=9615 GN=TFCP2	TFCP2	57.308	7.6753	5.8	2	2	2	1.084	1.042	0.984	1.038	0.97	1.027	0.978	0.892	1.018
E2QY29	Arginine and serine rich coiled-coil 2 OS=Canis lupus familiaris OX=9615 GN=RSRC2	RSRC2	50.63	43.387	6.7	3	3	3	1.052	1.142	1.021	0.982	0.943	1.011	0.949	0.961	0.985
E2QY30	High mobility group box 2 OS=Canis lupus familiaris OX=9615 GN=HMGB2	HMGB2	24.163	6.3289	15.7	3	5	2	0.885	1.035	0.952	1.35	1.052	1.483	0.713	0.729	0.781
E2QY36	U6 small nuclear RNA (adenine-(43)-N(6))-methyltransferase OS=Canis lupus familiaris OX=9615 GN=METTL16	METTL16	63.512	127.31	25.5	12	14	12	0.991	0.973	0.992	1.041	1.045	1.042	0.967	0.954	0.984
E2QY42	Dynactin subunit 4 OS=Canis lupus familiaris OX=9615 GN=DCTN4	DCTN4	52.374	33.193	15.9	6	8	6	0.986	0.984	1.001	0.992	0.973	1.049	0.983	0.977	1.01
E2QY43	Proteasome 26S subunit, non-ATPase 8 OS=Canis lupus familiaris OX=9615 GN=PSMD8	PSMD8	39.574	25.093	19.1	7	11	7	0.93	0.965	1.01	1.099	0.974	1.061	1.015	0.947	0.972
E2QY46	Dicarbonyl and L-xylulose reductase OS=Canis lupus familiaris OX=9615 GN=DCXR	DCXR	25.719	45.204	38.5	7	10	7	0.987	1.052	1.007	0.968	0.952	0.935	1.068	1.037	1.029
E2QY53	Integrator complex subunit 11 OS=Canis lupus familiaris OX=9615 GN=INTS11	INTS11	67.756	13.218	11.2	6	6	6	1.026	1.023	0.984	0.991	0.976	1.002	0.968	0.949	0.964
E2QY54	Signal sequence receptor subunit 4 OS=Canis lupus familiaris OX=9615 GN=SSR4	SSR4	18.943	27.5	36.4	5	10	5	0.989	1.012	1.011	0.966	1.012	1.038	0.975	1.006	0.876
E2QY58	Polypeptide N-acetylgalactosaminyltransferase OS=Canis lupus familiaris OX=9615 GN=GALNT3	GALNT3	72.744	21.506	10.8	6	7	5	0.987	1.062	0.981	0.946	1.017	0.997	1.004	1.03	1.006
E2QY66	Arginine and serine rich coiled-coil 1 OS=Canis lupus familiaris OX=9615 GN=RSRC1	RSRC1	38.571	4.7715	7.2	3	4	3	1.013	0.963	1.045	0.883	0.992	1.004	0.968	0.943	1.076
E2QY78	BRCA1 associated ATM activator 1 OS=Canis lupus familiaris OX=9615 GN=BRAT1	BRAT1	88.675	7.7082	4.6	3	3	3	0.994	0.901	0.983	1.014	0.957	1.053	1.078	0.994	1.039
E2QY80	Ankyrin repeat domain 28 OS=Canis lupus familiaris OX=9615 GN=ANKRD28	ANKRD28	112.98	20.381	6.4	5	6	5	0.934	0.981	0.937	1.074	1.087	1.17	1.052	0.852	0.906
E2QY93	Nicalin OS=Canis lupus familiaris OX=9615 GN=NCLN	NCLN	63.1	59.758	23.1	14	19	14	0.933	0.987	0.985	1.052	1.023	1.02	1.014	0.942	0.995
E2QY95	DExD-box helicase 39A OS=Canis lupus familiaris OX=9615 GN=DDX39A	DDX39A	49.091	39.901	45.9	19	33	8	0.991	1.016	0.969	0.995	1.03	0.967	0.969	1.046	1.027
E2QY97	Leucine rich repeat containing 45 OS=Canis lupus familiaris OX=9615 GN=LRRC45	LRRC45	75.036	2.8276	2.7	2	2	2
E2QY99	Membrane palmitoylated protein 5 OS=Canis lupus familiaris OX=9615 GN=MPP5	MPP5	77.231	14.944	11.7	7	7	7	1.003	0.975	0.929	1.048	0.948	1.057	1.008	0.969	1.097
E2QYA8	Protein phosphatase 4 regulatory subunit 3B OS=Canis lupus familiaris OX=9615 GN=PPP4R3B	PPP4R3B	93.963	58.5	15	11	15	7	0.992	1.018	1.011	1.037	1.069	1.033	0.968	0.962	1.002
E2QYB4	Zinc finger MYM-type containing 2 OS=Canis lupus familiaris OX=9615 GN=ZMYM2	ZMYM2	145.69	5.696	2.4	3	3	3
E2QYB6	ADP-ribosylarginine hydrolase OS=Canis lupus familiaris OX=9615 GN=ADPRH	ADPRH	40.202	5.7084	6.4	2	2	2	0.999	0.912	0.992	0.974	1.15	1.035	1.07	0.931	0.936
E2QYC2	Tubulin beta chain OS=Canis lupus familiaris OX=9615 GN=TUBB6	TUBB6	49.867	323.31	70.4	23	65	10	0.949	0.978	1	1.077	1.017	1.081	0.896	0.972	0.973
E2QYC5	Oxysterol-binding protein OS=Canis lupus familiaris OX=9615 GN=OSBPL3	OSBPL3	97.104	228.72	39.2	25	37	25	0.982	1.006	0.967	1.012	1.003	1.007	0.986	1.014	1.022
E2QYD2	Electron transfer flavoprotein beta subunit OS=Canis lupus familiaris OX=9615 GN=ETFB	ETFB	40.651	46.334	31.8	11	20	11	1.009	0.989	0.985	0.963	0.942	0.961	1.05	1.046	1.059
E2QYD3	Branched chain keto acid dehydrogenase E1 subunit beta OS=Canis lupus familiaris OX=9615 GN=BCKDHB	BCKDHB	42.387	29.25	12.4	5	5	5	1.071	1.039	1.1	0.862	1.063	0.965	0.875	0.987	1.155
E2QYD6	ERCC excision repair 4, endonuclease catalytic subunit OS=Canis lupus familiaris OX=9615 GN=ERCC4	ERCC4	104.15	11.565	6.5	6	6	6	1.034	0.94	0.971	0.981	0.993	1.053	0.859	0.892	0.968
E2QYD7	CDK5 regulatory subunit associated protein 1 OS=Canis lupus familiaris OX=9615 GN=CDK5RAP1	CDK5RAP1	65.852	9.7441	9.4	5	6	5	0.923	0.996	1.111	1.077	1.045	1.093	0.942	0.945	0.953
E2QYD8	Ribosomal protein L35a OS=Canis lupus familiaris OX=9615 GN=RPL35A	RPL35A	12.538	15.206	41.8	6	16	6	0.978	0.97	0.972	1.057	0.997	1.017	0.971	0.992	1.029
E2QYD9	Alpha-methylacyl-CoA racemase OS=Canis lupus familiaris OX=9615 GN=AMACR	AMACR	41.828	12.751	6.3	2	2	2	0.915	1.11	1.031	1.003	1.013	0.935	0.966	0.964	1.096
E2QYE4	TTK protein kinase OS=Canis lupus familiaris OX=9615 GN=TTK	TTK	92.602	6.1922	4	3	4	3	1.086	1.11	1.132	0.897	1.004	1.084	0.933	0.834	0.962
E2QYE5	Cilia and flagella associated protein 36 OS=Canis lupus familiaris OX=9615 GN=CFAP36	CFAP36	41.521	26.523	14.6	4	4	4	1.001	0.987	1.044	0.999	1.003	1.029	1.007	0.975	0.974
E2QYE9	MKL1/myocardin like 2 OS=Canis lupus familiaris OX=9615 GN=MKL2	MKL2	117.03	8.7049	5.3	5	5	4	0.971	1.035	0.986	1.02	1.005	0.969	0.981	1.051	1.006
E2QYF3	AFG3 like matrix AAA peptidase subunit 2 OS=Canis lupus familiaris OX=9615 GN=AFG3L2	AFG3L2	89.799	141.81	38.1	30	36	29	0.998	0.977	0.986	1.013	1.02	1.006	1.002	0.977	1.004
E2QYF7	Era like 12S mitochondrial rRNA chaperone 1 OS=Canis lupus familiaris OX=9615 GN=ERAL1	ERAL1	48.259	29.609	17.6	5	5	5	1.024	0.966	0.962	1	0.998	1.009	0.968	1	0.983
E2QYG5	Prolyl 3-hydroxylase family member 4 (non-enzymatic) OS=Canis lupus familiaris OX=9615 GN=P3H4	P3H4	50.47	8.636	7.4	3	5	3	0.926	1	1.008	1.046	0.953	1.028	0.954	1.053	1.029
E2QYG6	ATPase H+ transporting V1 subunit A OS=Canis lupus familiaris OX=9615 GN=ATP6V1A	ATP6V1A	68.401	109.64	37.9	18	26	18	0.991	0.986	1.018	0.99	0.963	0.928	1.039	1.017	1.021
E2QYH0	NECAP endocytosis associated 2 OS=Canis lupus familiaris OX=9615 GN=NECAP2	NECAP2	28.692	19.453	23.6	4	4	4	0.923	0.993	0.889	1.004	0.97	1.04	0.983	1.079	1.034
E2QYH6	Scaffold attachment factor B OS=Canis lupus familiaris OX=9615 GN=SAFB	SAFB	117.53	274.38	24.5	25	33	19	1.053	1.022	1.02	0.966	0.972	0.978	0.996	1.006	1.024
E2QYH9	TNF receptor associated factor 4 OS=Canis lupus familiaris OX=9615 GN=TRAF4	TRAF4	52.392	7.1512	7.9	3	3	3	1.006	1.129	0.919	1.028	1.001	1.131	0.875	0.992	0.951
E2QYI1	Taxilin alpha OS=Canis lupus familiaris OX=9615 GN=TXLNA	TXLNA	62.022	63.342	32.4	16	23	16	1.029	1.045	1.022	1.011	1.005	1	0.976	0.991	0.959
E2QYJ3	Sorting nexin 1 OS=Canis lupus familiaris OX=9615 GN=SNX1	SNX1	58.858	59.433	27.6	13	19	11	0.986	1.009	0.969	1.045	0.997	1.02	1.03	0.979	1.041
E2QYJ4	DNA-directed RNA polymerase subunit OS=Canis lupus familiaris OX=9615 GN=POLR2I	POLR2I	14.523	27.51	60.8	5	6	5	1.01	0.912	0.978	1.077	1.063	1.031	0.974	0.921	0.982
E2QYJ9	Diphosphomevalonate decarboxylase OS=Canis lupus familiaris OX=9615 GN=MVD	MVD	43.821	11.531	11.8	4	6	4	1.018	0.986	0.99	0.888	0.94	0.967	1.035	1.095	1.072
E2QYK5	Fos proto-oncogene, AP-1 transcription factor subunit OS=Canis lupus familiaris OX=9615 GN=FOS	FOS	40.667	8.7359	3.2	1	1	1	0.898	0.959	0.88	0.784	0.737	0.716	1.43	1.384	1.257
E2QYK6	Chromobox 5 OS=Canis lupus familiaris OX=9615 GN=CBX5	CBX5	22.252	47.81	39.8	7	13	7	0.94	0.958	0.948	1.002	1.044	1.045	1.018	1.045	1.023
E2QYK9	Regulation of nuclear pre-mRNA domain containing 2 OS=Canis lupus familiaris OX=9615 GN=RPRD2	RPRD2	155.91	49.359	9.2	10	11	10	1.052	0.946	0.959	0.986	0.986	1.025	0.985	1.028	1.006
E2QYL0	Transmembrane p24 trafficking protein 10 OS=Canis lupus familiaris OX=9615 GN=TMED10	TMED10	25.226	105.89	33.5	7	16	7	0.904	0.962	1.013	1.02	1.003	1.034	1.035	0.99	0.989
E2QYL1	Family with sequence similarity 96 member A OS=Canis lupus familiaris OX=9615 GN=CIAO2A	CIAO2A	18.746	8.0617	18.5	3	3	3	1	0.965	1.037	1.011	1.019	1.04	0.981	1.019	0.944
E2QYM4	Chloride channel CLIC like 1 OS=Canis lupus familiaris OX=9615 GN=CLCC1	CLCC1	62.108	32.017	18.7	8	9	8	1.039	1.004	0.908	1.032	0.989	1.063	0.945	1.024	1.036
E2QYM5	Essential meiotic structure-specific endonuclease 1 OS=Canis lupus familiaris OX=9615 GN=EME1	EME1	64.659	5.5341	5.4	3	3	3	1.104	1.063	1.099	0.907	0.892	0.853	0.963	1.131	1.046
E2QYN0	Tubulin folding cofactor B OS=Canis lupus familiaris OX=9615 GN=TBCB	TBCB	38.647	35.786	26.1	9	14	9	1.026	1.004	1.019	0.987	1.011	0.957	1.053	0.993	1.076
E2QYN2	Nuclear factor 1 OS=Canis lupus familiaris OX=9615 GN=NFIX	NFIX	47.91	4.387	7.9	3	3	0
E2QYN4	ATP synthase inhibitory factor subunit 1 OS=Canis lupus familiaris OX=9615 GN=ATP5IF1	ATP5IF1	12.17	5.3401	19.8	4	6	4	1.012	1.033	1.18	1.072	0.989	1.019	0.921	0.956	0.928
E2QYN6	Mitochondrial ribosomal protein L27 OS=Canis lupus familiaris OX=9615 GN=MRPL27	MRPL27	16.05	6.4612	19.5	2	3	2	1.05	1.012	0.921	1.094	0.973	0.962	0.932	1.009	1.077
E2QYN8	Mitochondrial ribosomal protein L17 OS=Canis lupus familiaris OX=9615 GN=MRPL17	MRPL17	23.587	4.0953	12.5	3	3	3	0.957	1.099	1.037	0.964	0.865	1.018	1.057	0.999	1.042
E2QYP0	NIMA related kinase 9 OS=Canis lupus familiaris OX=9615 GN=NEK9	NEK9	106.99	24.189	12.1	11	14	11	1.003	1.002	0.959	1.003	0.935	0.96	1.009	0.992	1.051
E2QYP1	Uncharacterized protein OS=Canis lupus familiaris OX=9615 GN=HNRNPA1	HNRNPA1	38.819	323.31	44	19	77	11	0.992	0.988	0.998	0.973	0.998	1	0.961	1.017	1.022
E2QYP4	Actin-related protein 2/3 complex subunit OS=Canis lupus familiaris OX=9615 GN=ARPC1A	ARPC1A	41.055	8.8836	47.5	15	19	0
E2QYP9	Chromatin licensing and DNA replication factor 1 OS=Canis lupus familiaris OX=9615 GN=CDT1	CDT1	60.748	2.4303	1.3	1	1	1	0.855	1.023	0.93	0.909	0.867	1.011	1.088	1.156	1.194
E2QYQ0	Adenine phosphoribosyltransferase OS=Canis lupus familiaris OX=9615 GN=APRT	APRT	19.691	38.718	52.2	8	18	8	1.026	1.033	0.973	0.946	0.978	0.986	1.017	1.048	1.022
E2QYQ4	Cytidine monophosphate N-acetylneuraminic acid synthetase OS=Canis lupus familiaris OX=9615 GN=CMAS	CMAS	48.487	7.0343	8.5	3	3	3	1.052	1.066	1.069	0.947	0.89	0.939	0.976	1.077	1.031
E2QYQ5	HECT and RLD domain containing E3 ubiquitin protein ligase family member 1 OS=Canis lupus familiaris OX=9615 GN=HERC1	HERC1	532.12	1.7191	0.4	2	2	2
E2QYQ7	SPC25, NDC80 kinetochore complex component OS=Canis lupus familiaris OX=9615 GN=SPC25	SPC25	26.453	11.01	18.1	4	5	4	1.023	1.005	0.913	0.823	0.867	0.902	1.154	1.156	1.206
E2QYQ9	Phosphoribosylformylglycinamidine synthase OS=Canis lupus familiaris OX=9615 GN=PFAS	PFAS	145.03	103.28	16.7	17	21	17	0.991	1.02	1.018	1.024	0.985	0.989	0.993	0.984	1.002
E2QYR5	Origin recognition complex subunit 6 OS=Canis lupus familiaris OX=9615 GN=ORC6	ORC6	38.017	2.7521	2.6	1	3	1	1.008	1.123	0.988	1.075	0.982	1.049	0.911	0.982	0.912
E2QYR7	ADP ribosylation factor GTPase activating protein 2 OS=Canis lupus familiaris OX=9615 GN=ARFGAP2	ARFGAP2	56.859	52.91	21.3	11	12	11	1.002	1.002	1.003	1.005	1.02	1.019	0.984	1.011	0.975
E2QYS7	Parkin coregulated like OS=Canis lupus familiaris OX=9615 GN=PACRGL	PACRGL	26.901	3.6992	13.5	2	3	2	1.279	1.14	1.149	0.834	0.875	0.801	0.894	1.026	1.091
E2QYT4	Peroxisomal biogenesis factor 11 beta OS=Canis lupus familiaris OX=9615 GN=PEX11B	PEX11B	28.361	4.7854	8.1	2	2	2	1.009	0.936	0.919	0.992	1.03	0.964	1.096	1.002	1.068
E2QYW2	Replication protein A3 OS=Canis lupus familiaris OX=9615 GN=RPA3	RPA3	13.628	29.647	31.4	3	5	3	0.935	1.01	1.004	0.985	1.018	1.045	1.012	0.993	1.001
E2QYX6	Peroxisomal biogenesis factor 7 OS=Canis lupus familiaris OX=9615 GN=PEX7	PEX7	36.025	2.776	5.3	2	2	2	1.053	1.071	0.986	0.957	0.955	0.982	1.003	1.005	1.027
E2QYZ0	Delta-1-pyrroline-5-carboxylate synthase OS=Canis lupus familiaris OX=9615 GN=ALDH18A1	ALDH18A1	87.25	283.53	36.9	24	38	24	0.976	0.973	0.956	1.031	0.978	0.997	1.023	1.018	1.016
E2QYZ2	5'-nucleotidase OS=Canis lupus familiaris OX=9615 GN=NT5C3A	NT5C3A	33.926	23.82	25.9	7	8	7	1.002	1.016	0.959	0.932	1.065	1.076	0.956	0.971	1.046
E2QYZ9	NHP2 ribonucleoprotein OS=Canis lupus familiaris OX=9615 GN=NHP2	NHP2	17.235	45.597	54.2	5	8	5	1.076	0.986	0.96	0.936	0.959	1.062	1.031	0.969	1.016
E2QZ00	Required for meiotic nuclear division 5 homolog B OS=Canis lupus familiaris OX=9615 GN=RMND5B	RMND5B	44.449	11.415	5.3	1	1	1	0.935	0.862	1.157	1.021	0.993	0.844	1.237	0.913	1.036
E2QZ05	Dynactin subunit 2 OS=Canis lupus familiaris OX=9615 GN=DCTN2	DCTN2	44.417	183.78	49.6	15	27	15	0.964	0.973	0.989	1.037	0.992	1.015	1.016	1.008	1.034
E2QZ13	3'-phosphoadenosine 5'-phosphosulfate synthase 1 OS=Canis lupus familiaris OX=9615 GN=PAPSS1	PAPSS1	71.008	138.72	41.8	21	34	20	0.94	0.96	1.003	1.04	1.039	1.038	1.041	0.98	0.961
E2QZ33	Transmembrane 7 superfamily member 3 OS=Canis lupus familiaris OX=9615 GN=TM7SF3	TM7SF3	64.153	9.4068	5.6	3	3	3	1.047	0.96	1.055	1.025	1.031	0.985	0.954	0.919	1.047
E2QZ35	Zinc finger matrin-type 2 OS=Canis lupus familiaris OX=9615 GN=ZMAT2	ZMAT2	23.612	9.8434	14.6	2	2	2	0.932	0.991	1.057	1.06	1.062	1.092	0.968	0.919	0.924
E2QZ36	Fasciculation and elongation protein zeta 2 OS=Canis lupus familiaris OX=9615 GN=FEZ2	FEZ2	39.201	11.886	6.6	2	2	2	0.979	0.934	1.089	0.997	0.954	0.978	0.996	1.085	1.009
E2QZ37	Migration and invasion enhancer 1 OS=Canis lupus familiaris OX=9615 GN=MIEN1	MIEN1	12.34	1.8841	9.6	1	1	1	1.14	1.136	1.064	0.875	0.948	0.926	0.871	1.095	1.01
E2QZ50	Adenylyl cyclase-associated protein OS=Canis lupus familiaris OX=9615 GN=CAP1	CAP1	51.453	146.62	43.8	18	38	18	1.007	0.986	0.989	0.992	0.952	0.999	1.037	1.025	1.026
E2QZ57	Mitochondrial ribosomal protein L20 OS=Canis lupus familiaris OX=9615 GN=MRPL20	MRPL20	17.486	17.455	40.3	5	7	5	0.955	1.026	0.965	1.037	1.02	1.036	0.98	0.949	0.969
E2QZ61	Uncharacterized protein OS=Canis lupus familiaris OX=9615 GN=ATAD3A	ATAD3A	66.665	120.11	35.4	19	25	19	1.069	1.047	1.033	0.994	1.002	0.97	0.957	0.939	0.921
E2QZ69	Histidyl-tRNA synthetase OS=Canis lupus familiaris OX=9615 GN=HARS	HARS	57.346	80.943	41.1	22	29	19	0.977	0.999	0.999	0.991	0.955	0.989	1.024	1.033	1.027
E2QZ71	Growth factor receptor bound protein 7 OS=Canis lupus familiaris OX=9615 GN=GRB7	GRB7	59.171	7.7162	7.5	3	3	3	0.994	0.998	1.053	0.957	0.896	1.018	1.021	1.061	1.033
E2QZ76	Platelet-activating factor acetylhydrolase OS=Canis lupus familiaris OX=9615 GN=PAFAH2	PAFAH2	43.836	2.4793	3.6	1	1	1	0.962	1.105	1.139	1.099	0.877	0.933	1.058	0.882	0.973
E2QZ84	Uncharacterized protein OS=Canis lupus familiaris OX=9615 GN=SSU72	SSU72	22.586	11.526	17	3	4	3	0.798	1.077	1.01	0.845	1.005	1.068	1.122	1.086	1.022
E2QZ90	MAF bZIP transcription factor G OS=Canis lupus familiaris OX=9615 GN=MAFG	MAFG	17.876	2.3028	13	2	2	1
E2QZ99	BRX1, biogenesis of ribosomes OS=Canis lupus familiaris OX=9615 GN=BRIX1	BRIX1	40.477	21.94	25.4	9	11	9	1.114	1.042	1.097	0.97	1.025	0.857	0.959	0.983	1.02
E2QZA1	MICOS complex subunit MIC13 OS=Canis lupus familiaris OX=9615 GN=C20H19orf70	C20H19orf70	13.395	18.215	38.1	4	4	4	0.951	0.945	0.926	0.982	0.977	1.026	1.096	1.012	1.051
E2QZA8	Peptidylprolyl isomerase OS=Canis lupus familiaris OX=9615 GN=FKBP10	FKBP10	64.353	78.974	37.5	18	36	18	0.985	0.967	0.949	1.061	0.995	1.027	0.983	1.003	0.986
E2QZB3	HSPA (Hsp70) binding protein 1 OS=Canis lupus familiaris OX=9615 GN=HSPBP1	HSPBP1	39.292	194.84	51.3	14	19	14	0.99	1.059	1.014	1.003	0.991	1.012	0.978	1.049	1.016
E2QZB7	DnaJ heat shock protein family (Hsp40) member C21 OS=Canis lupus familiaris OX=9615 GN=DNAJC21	DNAJC21	61.732	4.288	4.1	2	2	2
E2QZC7	ATP binding cassette subfamily B member 9 OS=Canis lupus familiaris OX=9615 GN=ABCB9	ABCB9	31.368	3.9725	3.8	1	1	1	1.026	0.952	0.945	0.925	1.029	0.943	0.999	1.085	1.127
E2QZC8	Succinate dehydrogenase complex assembly factor 4 OS=Canis lupus familiaris OX=9615 GN=SDHAF4	SDHAF4	12.017	1.8693	8.4	1	1	1
E2QZE2	RRN3 homolog, RNA polymerase I transcription factor OS=Canis lupus familiaris OX=9615 GN=RRN3	RRN3	74.228	9.3379	9.2	6	6	6	1.019	0.996	1.012	1.04	0.958	1.189	0.856	0.998	0.956
E2QZE6	Uncharacterized protein OS=Canis lupus familiaris OX=9615 GN=LOC102151313	LOC102151313	28.503	9.0631	9.5	2	3	2	0.996	0.949	1.007	1.067	1.051	1.081	0.963	0.871	1.024
E2QZE7	Adducin 3 OS=Canis lupus familiaris OX=9615 GN=ADD3	ADD3	79.094	2.9766	3.1	2	2	2	1.061	1.073	1.022	0.898	0.895	0.995	0.964	1.094	1.05
E2QZE9	Histone PARylation factor 1 OS=Canis lupus familiaris OX=9615 GN=HPF1	HPF1	39.262	13.734	13.9	4	5	4	1.007	1.066	1.011	1.02	1.062	0.973	0.938	0.979	1.011
E2QZF5	Phosphoinositide-3-kinase regulatory subunit 4 OS=Canis lupus familiaris OX=9615 GN=PIK3R4	PIK3R4	152.93	16.945	5	6	7	6	1.059	0.977	1.044	0.949	1.027	0.961	0.987	1.009	1.028
E2QZF6	Ubiquitin specific peptidase 39 OS=Canis lupus familiaris OX=9615 GN=USP39	USP39	64.767	83.179	23.5	12	18	12	0.946	0.928	0.98	1.046	1.019	1.049	1.056	1.005	0.985
E2QZG9	Uncharacterized protein OS=Canis lupus familiaris OX=9615 GN=PWP2	PWP2	101.7	59.014	12.4	11	14	11	1.077	1.081	1.14	0.932	0.94	0.934	0.921	0.968	0.965
E2QZH1	Tetraspanin OS=Canis lupus familiaris OX=9615 GN=TSPAN14	TSPAN14	30.631	5.594	9.3	2	2	2	0.893	0.83	1.003	1.059	0.91	1.247	1.182	0.865	0.994
E2QZL4	Aurora kinase B OS=Canis lupus familiaris OX=9615 GN=AURKB	AURKB	39.379	17.944	11.3	4	4	3	0.882	0.971	0.932	1.063	1.036	0.979	1.044	1.049	1.05
E2QZL5	VPS16, CORVET/HOPS core subunit OS=Canis lupus familiaris OX=9615 GN=VPS16	VPS16	94.854	22.715	7.4	4	4	4	1.091	0.925	0.994	1.051	1.075	1.035	0.962	1.036	1.008
E2QZN3	Eukaryotic translation initiation factor 2B subunit beta OS=Canis lupus familiaris OX=9615 GN=EIF2B2	EIF2B2	39.008	26.862	25.1	7	13	7	1.037	0.999	0.973	1.012	0.973	1.035	0.98	1.005	1.018
E2QZQ0	Ubiquitinyl hydrolase 1 OS=Canis lupus familiaris OX=9615 GN=USP3	USP3	58.961	13.628	7.9	3	3	3	1.076	1.082	1.071	0.912	0.937	1.017	1.001	0.971	0.976
E2QZQ5	PIH1 domain containing 1 OS=Canis lupus familiaris OX=9615 GN=PIH1D1	PIH1D1	32.63	64.111	30.3	6	8	6	1.026	1.052	0.936	1.001	1.011	1.083	0.908	0.984	0.985
E2QZQ9	Activating transcription factor 6 beta OS=Canis lupus familiaris OX=9615 GN=ATF6B	ATF6B	53.158	2.7229	3.1	1	1	1	0.946	1.041	1.149	0.964	0.948	0.917	1.064	0.839	1.164
E2QZR1	Protein Spindly OS=Canis lupus familiaris OX=9615 GN=SPDL1	SPDL1	69.842	19.146	13.3	8	8	8	1.021	1.084	1.003	1.037	1.01	0.945	0.931	0.974	0.956
E2QZR6	HBS1 like translational GTPase OS=Canis lupus familiaris OX=9615 GN=HBS1L	HBS1L	75.791	45.929	17.5	10	11	10	1.023	1.035	0.963	0.945	0.952	0.996	1.053	1.034	1.059
E2QZR7	YTH domain containing 2 OS=Canis lupus familiaris OX=9615 GN=YTHDC2	YTHDC2	154.81	35.137	12.1	17	20	17	1.038	1.055	1.021	0.944	0.976	0.992	1.003	0.989	1.008
E2QZS2	MYC associated factor X OS=Canis lupus familiaris OX=9615 GN=MAX	MAX	18.275	3.7866	8.1	1	1	1	1.21	1.077	1.003	0.968	1.008	0.966	0.923	0.939	0.954
E2QZS5	Mitochondrial ribosomal protein L44 OS=Canis lupus familiaris OX=9615 GN=MRPL44	MRPL44	37.274	82.488	35.8	10	13	10	0.987	0.982	0.986	1.025	1	1.012	0.994	1.015	1.039
E2QZT4	Uncharacterized protein OS=Canis lupus familiaris OX=9615 GN=BSG	BSG	29.302	67.804	38.4	10	20	10	0.932	0.993	0.982	1.005	1.012	1.007	1.04	1.001	0.968
E2QZU3	UBA domain containing 1 OS=Canis lupus familiaris OX=9615 GN=UBAC1	UBAC1	46.07	10.743	10.5	5	5	5	0.927	1.067	0.982	0.995	1.024	0.984	0.936	0.988	0.948
E2QZU5	Protein geranylgeranyltransferase type I subunit beta OS=Canis lupus familiaris OX=9615 GN=PGGT1B	PGGT1B	42.527	6.7238	8	3	4	3	0.953	1.037	0.965	0.976	0.983	1.013	0.993	0.998	1.04
E2QZV1	Ubiquitin like modifier activating enzyme 5 OS=Canis lupus familiaris OX=9615 GN=UBA5	UBA5	47.164	9.8219	12.6	4	5	4	0.963	0.944	1.047	0.987	0.993	1.158	0.982	1.027	0.938
E2QZV2	DDRGK domain containing 1 OS=Canis lupus familiaris OX=9615 GN=DDRGK1	DDRGK1	44.124	2.7734	4.4	1	1	1
E2QZV5	Protein kinase cAMP-dependent type I regulatory subunit alpha OS=Canis lupus familiaris OX=9615 GN=PRKAR1A	PRKAR1A	57.216	52.014	14.2	6	9	6	0.961	0.951	0.96	1.039	1	1.009	1.038	1.04	1.011
E2QZX3	N-methylpurine DNA glycosylase OS=Canis lupus familiaris OX=9615 GN=MPG	MPG	30.337	3.0581	3.2	1	1	1
E2QZX4	Nucleolar complex protein 3 homolog OS=Canis lupus familiaris OX=9615 GN=NOC3L	NOC3L	92.67	29.949	11.6	9	11	9	1.092	1.047	1.031	0.986	0.967	1.021	0.963	1.007	0.981
E2QZY6	TruB pseudouridine synthase family member 1 OS=Canis lupus familiaris OX=9615 GN=TRUB1	TRUB1	37.218	21.865	19.7	6	7	6	1.038	1.049	1.019	0.922	0.956	0.933	1.024	1.028	1.064
E2R001	Non-specific serine/threonine protein kinase OS=Canis lupus familiaris OX=9615 GN=STK38L	STK38L	53.93	3.1879	5.4	3	3	2	0.957	1.003	0.969	1.013	0.976	1.014	1.013	1.086	0.989
E2R002	Prostaglandin reductase 1 OS=Canis lupus familiaris OX=9615 GN=PTGR1	PTGR1	35.731	48.794	28.9	7	15	7	0.94	0.984	0.973	0.956	0.943	0.924	1.103	1.075	1.078
E2R005	Rearranged L-myc fusion OS=Canis lupus familiaris OX=9615 GN=RLF	RLF	217.44	2.6483	0.6	1	1	1	1.226	0.928	1.033	0.93	0.906	1.07	1.013	0.959	0.975
E2R020	Ras homolog family member G OS=Canis lupus familiaris OX=9615 GN=RHOG	RHOG	28.185	43.6	31.8	6	9	5	1.003	1.036	0.979	0.99	1.01	1.015	1.005	1.027	1.08
E2R027	Caspase 7 OS=Canis lupus familiaris OX=9615 GN=CASP7	CASP7	33.732	2.8241	7	2	2	2	0.915	1.154	1.279	1.052	0.824	1.071	0.809	0.972	0.967
E2R028	La ribonucleoprotein domain family member 4 OS=Canis lupus familiaris OX=9615 GN=LARP4	LARP4	80.333	30.51	13.5	9	11	9	1.082	1.052	1.011	0.969	1.009	0.971	0.973	1.033	1.034
E2R029	Tax1 binding protein 1 OS=Canis lupus familiaris OX=9615 GN=TAX1BP1	TAX1BP1	91.24	27.457	16.7	14	16	14	1	0.984	1.007	1.019	1.004	1.006	0.992	0.985	1.007
E2R034	Gephyrin OS=Canis lupus familiaris OX=9615 GN=GPHN	GPHN	84.733	12.039	9.1	5	6	5	0.931	0.969	0.924	1.055	1.046	0.902	1.069	1.093	1.021
E2R048	Abhydrolase domain containing 4 OS=Canis lupus familiaris OX=9615 GN=ABHD4	ABHD4	40.584	4.2552	5.6	2	2	2
E2R050	Uracil-DNA glycosylase OS=Canis lupus familiaris OX=9615 GN=UNG	UNG	33.196	6.1388	12.1	4	5	4	1.042	1.053	1.021	0.984	0.966	0.942	0.991	1.054	1.047
E2R052	DEAD-box helicase 41 OS=Canis lupus familiaris OX=9615 GN=DDX41	DDX41	69.915	25.32	19.9	12	13	12	0.98	0.977	0.989	1.026	0.996	1.052	0.937	1.088	1.014
E2R054	Kinesin family member 14 OS=Canis lupus familiaris OX=9615 GN=KIF14	KIF14	185.53	3.4464	1.6	3	3	3	1.157	1.022	0.996	0.998	0.902	1.004	0.949	1.062	0.954
E2R057	ADP ribosylation factor interacting protein 1 OS=Canis lupus familiaris OX=9615 GN=ARFIP1	ARFIP1	44.694	53.006	19.4	8	9	8	1.01	0.996	1.04	0.981	1.008	0.927	0.975	1.021	1.042
E2R060	Uncharacterized protein OS=Canis lupus familiaris OX=9615 GN=POLE4	POLE4	26.295	3.75	4.3	1	1	1	1.084	1.09	0.985	0.972	0.92	0.918	1.066	0.996	1.011
E2R061	Pseudouridylate synthase 10 OS=Canis lupus familiaris OX=9615 GN=PUS10	PUS10	60.787	2.6855	3.4	2	2	2
E2R068	RNA binding motif protein, X-linked OS=Canis lupus familiaris OX=9615 GN=RBMX	RBMX	42.46	128.25	39.3	16	37	15	0.982	0.994	1.039	0.968	1.002	0.935	1.051	1.012	1.01
E2R071	GIPC PDZ domain containing family member 1 OS=Canis lupus familiaris OX=9615 GN=GIPC1	GIPC1	35.932	83.404	39.6	11	15	11	1.023	1.02	1.017	0.975	0.992	0.994	0.97	1.032	1.013
E2R077	Mitochondrial ribosomal protein L19 OS=Canis lupus familiaris OX=9615 GN=MRPL19	MRPL19	33.105	11.061	17.1	6	9	6	1.057	1.023	0.976	1.005	0.956	0.977	0.978	1.033	1.018
E2R078	Serpin family B member 11 (gene/pseudogene) OS=Canis lupus familiaris OX=9615 GN=SERPINB11	SERPINB11	44.865	1.7388	2.3	1	2	1	1.034	0.969	1.028	0.991	1.002	1.006	0.98	0.998	1.016
E2R095	5'-nucleotidase OS=Canis lupus familiaris OX=9615 GN=NT5C3B	NT5C3B	46.563	53.889	20.8	8	10	8	1.019	1.013	1.025	0.959	0.989	1.02	0.988	1.07	1.063
E2R0A0	Family with sequence similarity 213 member A OS=Canis lupus familiaris OX=9615 GN=FAM213A	FAM213A	24.189	24.845	32.9	7	10	7	0.946	0.945	0.961	1.027	0.993	1.017	1.065	1.02	1.075
E2R0A6	Ribosomal protein L28 OS=Canis lupus familiaris OX=9615 GN=RPL28	RPL28	15.717	47.559	47.4	9	18	9	1.019	0.991	1.083	0.959	0.951	0.876	1.056	1.021	1.025
E2R0A8	Isochorismatase domain containing 2 OS=Canis lupus familiaris OX=9615 GN=ISOC2	ISOC2	22.238	35.259	13.2	2	3	2	0.974	0.976	1.059	0.996	1.037	1.102	0.936	1.046	0.887
E2R0B5	Transmembrane protein 230 OS=Canis lupus familiaris OX=9615 GN=TMEM230	TMEM230	13.158	2.6193	9.2	1	2	1	1.093	1.06	0.968	0.936	1.063	0.958	1.032	0.972	0.951
E2R0B6	Proteasome subunit beta type OS=Canis lupus familiaris OX=9615 GN=PSMB6	PSMB6	25.474	44.327	36.8	8	13	8	1.005	1.027	0.982	0.991	0.961	1.041	1.037	1.021	1.005
E2R0B9	SIN3-HDAC complex associated factor OS=Canis lupus familiaris OX=9615 GN=SINHCAF	SINHCAF	25.717	4.9634	7.5	2	2	2	1.026	1.061	1.091	1.068	0.964	0.955	0.958	0.982	0.923
E2R0D1	CTR9 homolog, Paf1/RNA polymerase II complex component OS=Canis lupus familiaris OX=9615 GN=CTR9	CTR9	133.54	103.78	14.2	14	17	14	1.016	1.003	1.026	1.009	0.997	1.052	0.997	1.029	0.952
E2R0D5	Testis expressed 10 OS=Canis lupus familiaris OX=9615 GN=TEX10	TEX10	105.65	48.982	11.3	9	11	9	0.938	0.986	0.996	1.022	1.043	1.046	0.974	1	0.984
E2R0D6	Proliferating cell nuclear antigen OS=Canis lupus familiaris OX=9615 GN=PCNA	PCNA	28.779	140.37	54.4	11	35	11	1.022	1.017	1.017	0.995	0.995	0.996	1.006	0.979	0.977
E2R0F2	Filamin B OS=Canis lupus familiaris OX=9615 GN=FLNB	FLNB	281.21	323.31	55.1	109	192	99	0.941	0.939	0.954	1.042	1.042	1.045	1.027	1	0.995
E2R0F3	Zinc finger protein 865 OS=Canis lupus familiaris OX=9615 GN=ZNF865	ZNF865	111.1	2.1507	0.8	1	1	1
E2R0F7	Calpain 7 OS=Canis lupus familiaris OX=9615 GN=CAPN7	CAPN7	92.73	33.515	7.6	5	5	5	1.095	1.004	1.002	1.01	0.964	0.962	0.944	0.944	1.032
E2R0F8	Zinc finger protein 316 OS=Canis lupus familiaris OX=9615 GN=ZNF316	ZNF316	110.49	1.7298	1.5	2	2	2
E2R0G3	U2 snRNP auxiliary factor large subunit OS=Canis lupus familiaris OX=9615 GN=U2AF2	U2AF2	53.12	75.093	32.5	11	23	11	1.038	0.982	1.034	1.029	1.023	1.012	0.973	1.005	0.961
E2R0G6	S1 RNA binding domain 1 OS=Canis lupus familiaris OX=9615 GN=SRBD1	SRBD1	111.07	31.443	13.1	12	14	12	0.997	1.013	1.03	0.951	0.953	0.94	0.991	1.052	1.009
E2R0G7	DNA ligase OS=Canis lupus familiaris OX=9615 GN=LIG4	LIG4	104.18	3.4537	3.4	2	2	2	0.908	0.917	0.967	1.013	0.961	1.024	1.076	1.109	1.034
E2R0G8	Phosphopantothenoylcysteine synthetase OS=Canis lupus familiaris OX=9615 GN=PPCS	PPCS	33.827	2.717	3.2	1	1	1
E2R0H0	Dihydrolipoamide S-succinyltransferase OS=Canis lupus familiaris OX=9615 GN=DLST	DLST	48.966	44.939	27	10	17	10	0.98	0.996	0.967	0.987	1.016	0.954	1.036	1.008	1.019
E2R0I5	Hydroxyacylglutathione hydrolase like OS=Canis lupus familiaris OX=9615 GN=HAGHL	HAGHL	31.421	1.7409	2.8	1	1	1
E2R0I7	Nucleolar protein 9 OS=Canis lupus familiaris OX=9615 GN=NOL9	NOL9	58.814	10.301	7.5	3	3	3	0.899	0.872	0.959	0.926	1.14	1.034	1.125	0.89	1.154
E2R0I9	Glucose-6-phosphate 1-dehydrogenase OS=Canis lupus familiaris OX=9615 GN=G6PD	G6PD	59.678	257.47	50.8	24	38	24	1.004	1.003	0.974	0.986	0.971	0.999	1.026	1.032	1.01
E2R0J4	Anthrax toxin receptor OS=Canis lupus familiaris OX=9615 GN=ANTXR2	ANTXR2	54.212	21.943	8.1	3	3	3	0.94	0.904	0.941	1.057	1.053	1.115	0.96	1.067	0.963
E2R0K3	Copine 3 OS=Canis lupus familiaris OX=9615 GN=CPNE3	CPNE3	59.63	81.047	38.3	18	27	16	1.008	0.984	1.02	1.003	0.922	0.972	0.982	1.046	1.017
E2R0K4	RAB14, member RAS oncogene family OS=Canis lupus familiaris OX=9615 GN=RAB14	RAB14	23.897	82.554	70.2	12	21	12	0.989	0.996	0.995	1.013	1.015	1.015	0.983	0.962	0.983
E2R0K7	Zinc finger protein 330 OS=Canis lupus familiaris OX=9615 GN=ZNF330	ZNF330	36.015	18.041	22.5	7	7	7	0.999	1.001	0.999	0.895	0.999	0.987	1.06	1.051	1.11
E2R0K8	TBC1 domain family member 22A OS=Canis lupus familiaris OX=9615 GN=TBC1D22A	TBC1D22A	59.107	3.6812	3.1	2	2	2	1.038	1.103	0.985	0.937	1.076	0.921	1.013	1.018	0.943
E2R0L2	Family with sequence similarity 3 member A OS=Canis lupus familiaris OX=9615 GN=FAM3A	FAM3A	20.904	4.0385	9	2	2	2
E2R0L3	Ubiquitin like 4A OS=Canis lupus familiaris OX=9615 GN=UBL4A	UBL4A	17.795	2.0505	5.7	1	1	1	1.177	1.027	1.068	0.799	0.933	1.092	0.937	0.988	1.036
E2R0L4	Caspase 2 OS=Canis lupus familiaris OX=9615 GN=CASP2	CASP2	47.348	2.436	2.6	1	1	1	1.072	1.035	1.139	1.026	0.85	0.868	1.047	0.834	1.175
E2R0L7	BMP2 inducible kinase OS=Canis lupus familiaris OX=9615 GN=BMP2K	BMP2K	126.1	36.092	5.3	5	5	4	0.924	0.946	0.956	1.005	1.117	1.029	1.077	0.912	1.033
E2R0L9	T-complex 1 OS=Canis lupus familiaris OX=9615 GN=TCP1	TCP1	60.253	190.29	50.5	25	59	25	1.005	1.014	1.038	1.019	1.017	1.007	0.981	0.953	0.967
E2R0M3	Family with sequence similarity 50 member A OS=Canis lupus familiaris OX=9615 GN=FAM50A	FAM50A	40.131	108.28	27.4	9	14	9	0.942	1.022	0.947	0.973	1.033	1.021	0.979	1.019	0.967
E2R0M5	Activity dependent neuroprotector homeobox OS=Canis lupus familiaris OX=9615 GN=ADNP	ADNP	123.51	60.211	16.4	17	24	17	1.003	1.041	1.017	0.984	0.965	1.006	1.041	1.066	0.992
E2R0N0	Par-6 family cell polarity regulator beta OS=Canis lupus familiaris OX=9615 GN=PARD6B	PARD6B	40.457	19.918	12.3	4	7	4	0.964	0.972	0.959	0.974	1.033	1.016	0.972	0.963	1.038
E2R0N3	Annexin OS=Canis lupus familiaris OX=9615 GN=ANXA3	ANXA3	36.219	16.709	24.5	8	9	7	1.012	0.975	0.982	0.914	0.811	0.902	1.096	1.154	1.081
E2R0P0	WD repeat containing antisense to TP53 OS=Canis lupus familiaris OX=9615 GN=WRAP53	WRAP53	46.063	2.6723	5.7	2	2	2
E2R0P2	NudC domain containing 1 OS=Canis lupus familiaris OX=9615 GN=NUDCD1	NUDCD1	66.885	165.34	29	14	19	14	0.978	0.936	1.007	1.012	1.02	1.034	1.03	0.99	1.01
E2R0P3	Isochorismatase domain containing 1 OS=Canis lupus familiaris OX=9615 GN=ISOC1	ISOC1	32.482	39.802	16.2	4	7	4	1.042	1.001	0.993	1.019	1.034	1.06	1.018	0.994	0.984
E2R0P8	Uncharacterized protein OS=Canis lupus familiaris OX=9615 GN=EMC2	EMC2	34.833	36.075	40.4	10	14	10	0.929	1.099	0.969	1.049	0.986	1.032	1.016	0.987	0.999
E2R0Q0	Chloride channel protein OS=Canis lupus familiaris OX=9615 GN=CLCN7	CLCN7	82.596	5.7684	3.2	2	2	2
E2R0Q9	G protein signaling modulator 1 OS=Canis lupus familiaris OX=9615 GN=GPSM1	GPSM1	71.882	13.318	9.2	6	6	5	1.142	1.074	0.957	0.933	0.995	0.955	0.926	1.126	1.134
E2R0R2	Nephrocystin 3 OS=Canis lupus familiaris OX=9615 GN=NPHP3	NPHP3	152.12	1.6861	0.7	1	1	1
E2R0R3	Semaphorin 3C OS=Canis lupus familiaris OX=9615 GN=SEMA3C	SEMA3C	85.192	26.328	11.5	9	9	9	0.978	1.079	1.001	0.986	1.013	0.996	0.97	1.029	0.981
E2R0S2	Lysine-specific demethylase 5C OS=Canis lupus familiaris OX=9615 GN=KDM5C	KDM5C	171.73	23.833	8.1	11	11	10	0.945	1.038	0.974	0.98	1.018	0.96	0.964	1.055	1.064
E2R0S6	Annexin OS=Canis lupus familiaris OX=9615 GN=ANXA8L1	ANXA8L1	42.615	323.31	56.2	17	41	17	0.987	0.954	0.981	0.956	0.96	0.989	1.042	1.041	1.046
E2R0S7	LUC7 like OS=Canis lupus familiaris OX=9615 GN=LUC7L	LUC7L	43.729	25.067	27.5	10	19	6	1.019	1.005	1.043	0.979	1.024	0.981	0.992	0.997	0.999
E2R0S8	G1 to S phase transition 1 OS=Canis lupus familiaris OX=9615 GN=GSPT1	GSPT1	58.079	195.07	42.1	20	34	20	1	0.998	0.991	0.987	0.983	1.007	0.997	1.013	1.006
E2R0T3	OTU deubiquitinase 7B OS=Canis lupus familiaris OX=9615 GN=OTUD7B	OTUD7B	92.008	15.341	8.5	6	6	6	1.042	0.96	0.879	1.028	1.029	0.964	0.939	0.99	1.067
E2R0T6	Uncharacterized protein OS=Canis lupus familiaris OX=9615 GN=HSPA8	HSPA8	70.897	323.31	66.6	40	178	28	0.971	0.991	1.01	1.01	1.021	1.01	0.982	0.98	0.966
E2R0V0	BCL2 like 13 OS=Canis lupus familiaris OX=9615 GN=BCL2L13	BCL2L13	50.821	3.4771	4.1	1	1	1	1.08	0.89	0.837	1.095	0.971	1.062	0.987	1.052	1.043
E2R0V9	Mitochondrial ribosomal protein L28 OS=Canis lupus familiaris OX=9615 GN=MRPL28	MRPL28	29.365	12.602	21.4	6	8	6	0.985	1.006	0.962	0.928	0.994	0.976	1.019	1.058	1.059
E2R0W6	Uncharacterized protein OS=Canis lupus familiaris OX=9615 GN=N4BP2L2	N4BP2L2	74.805	2.5932	3.5	2	2	1
E2R0X2	Transmembrane and coiled-coil domains 3 OS=Canis lupus familiaris OX=9615 GN=TMCO3	TMCO3	75.823	2.9421	1.8	1	1	1
E2R0X3	Phosphoribosyl pyrophosphate synthetase 2 OS=Canis lupus familiaris OX=9615 GN=PRPS2	PRPS2	34.793	26.74	37.4	9	11	3	1.034	1.071	1.004	0.869	1.026	0.92	0.979	0.989	1.074
E2R0X5	Acyl-CoA dehydrogenase family member 11 OS=Canis lupus familiaris OX=9615 GN=ACAD11	ACAD11	86.926	103.11	26.2	16	17	16	0.985	0.947	0.979	1.005	1.011	1.02	1.027	0.99	1.089
E2R0X8	Mediator of cell motility 1 OS=Canis lupus familiaris OX=9615 GN=MEMO1	MEMO1	21.254	16.316	22.4	3	4	3	0.847	0.953	1.036	1.219	0.979	0.98	0.968	0.97	1.047
E2R0Y5	Succinate--CoA ligase [ADP/GDP-forming] subunit alpha, mitochondrial OS=Canis lupus familiaris OX=9615 GN=SUCLG1	SUCLG1	36.109	149.06	32.9	8	19	8	0.978	0.968	0.972	1.011	0.991	1.046	1.045	1.024	1.002
E2R0Z0	Cadherin 6 OS=Canis lupus familiaris OX=9615 GN=CDH6	CDH6	88.65	21.194	13	10	12	10	1.013	0.997	0.993	1.028	1.012	0.995	0.98	0.957	0.991
E2R0Z2	Integrin subunit beta 1 binding protein 1 OS=Canis lupus familiaris OX=9615 GN=ITGB1BP1	ITGB1BP1	21.876	3.7167	13.5	2	2	2
E2R102	Cytochrome b5 reductase 4 OS=Canis lupus familiaris OX=9615 GN=CYB5R4	CYB5R4	59.176	52.273	9.8	4	4	4	0.984	1.044	0.973	1.029	0.998	0.997	0.972	1.075	0.953
E2R107	Autophagy and beclin 1 regulator 1 OS=Canis lupus familiaris OX=9615 GN=AMBRA1	AMBRA1	132.93	3.5279	1.3	2	2	2	0.965	0.98	0.939	0.898	0.994	0.98	1.001	1.135	1.142
E2R111	GC-rich sequence DNA-binding factor 2 OS=Canis lupus familiaris OX=9615 GN=GCFC2	GCFC2	90.682	6.3968	3.7	2	2	2
E2R112	ER membrane protein complex subunit 10 OS=Canis lupus familiaris OX=9615 GN=EMC10	EMC10	27.378	21.36	9.5	2	2	2	0.93	0.981	0.95	1.013	1.003	1.013	1.013	1.041	1.073
E2R117	Translocase of inner mitochondrial membrane 21 OS=Canis lupus familiaris OX=9615 GN=TIMM21	TIMM21	27.655	4.6285	8.2	2	2	2	1.078	1.029	1.069	0.96	1.004	0.959	0.959	0.955	1.023
E2R118	Uncharacterized protein OS=Canis lupus familiaris OX=9615	---	15.572	15.063	25.5	5	10	5	1.003	1.024	1.059	0.913	0.888	0.885	1.13	1.068	1.033
E2R119	Cytochrome b5 OS=Canis lupus familiaris OX=9615 GN=CYB5A	CYB5A	18.342	8.8201	21.2	3	5	3	0.974	0.984	0.966	0.977	0.982	1.057	1.003	1.038	1.045
E2R120	Cytosolic Fe-S cluster assembly factor NUBP1 OS=Canis lupus familiaris OX=9615 GN=NUBP1	NUBP1	34.198	8.612	5.6	1	1	1	1.115	1.001	1	0.985	1.068	0.919	0.959	0.996	0.988
E2R125	Perilipin OS=Canis lupus familiaris OX=9615 GN=PLIN3	PLIN3	47.929	10.803	9.9	4	4	4	1.036	1.05	0.987	0.832	0.833	0.832	1.069	1.013	1.117
E2R134	Carnosine dipeptidase 2 OS=Canis lupus familiaris OX=9615 GN=CNDP2	CNDP2	52.599	105.34	39.3	15	22	15	1.019	0.983	1.01	0.946	0.979	0.982	1.034	1.043	1.027
E2R136	Zinc binding alcohol dehydrogenase domain containing 2 OS=Canis lupus familiaris OX=9615 GN=ZADH2	ZADH2	40.101	4.7215	5.8	2	2	2
E2R149	Uncharacterized protein OS=Canis lupus familiaris OX=9615 GN=RPL9	RPL9	21.863	91.561	39.1	8	27	8	1.021	1.055	1.033	1.004	1.015	1	0.981	0.96	0.952
E2R151	Synemin OS=Canis lupus familiaris OX=9615 GN=SYNM	SYNM	168.62	2.5637	0.9	1	1	1	1.27	1.097	1.023	0.722	0.814	0.688	0.994	1.255	1.238
E2R158	Protein phosphatase, Mg2+/Mn2+ dependent 1A OS=Canis lupus familiaris OX=9615 GN=PPM1A	PPM1A	42.445	23.813	15.2	5	6	4	0.971	0.913	0.993	0.982	1.079	1.056	1.077	1.004	0.966
E2R161	Secreted phosphoprotein 1 OS=Canis lupus familiaris OX=9615 GN=SPP1	SPP1	33.344	26.735	10.4	3	4	3	1.049	1	0.965	0.996	0.996	0.988	1.035	1.055	0.939
E2R163	Methylmalonic aciduria (cobalamin deficiency) cblB type OS=Canis lupus familiaris OX=9615 GN=MMAB	MMAB	26.204	3.4606	4.2	1	1	1
E2R173	Tripartite motif containing 21 OS=Canis lupus familiaris OX=9615 GN=TRIM21	TRIM21	53.276	5.1006	2.6	1	1	1
E2R185	Phosphatidate cytidylyltransferase OS=Canis lupus familiaris OX=9615 GN=CDS2	CDS2	64.654	24.169	8	3	4	3	0.938	1.081	0.896	1.133	1.031	0.912	0.976	0.985	1.106
E2R198	Peptidyl-prolyl cis-trans isomerase OS=Canis lupus familiaris OX=9615 GN=PPIH	PPIH	19.208	9.6654	24.3	5	8	5	1.021	1.001	0.996	0.996	1.008	1.014	1.036	0.963	0.986
E2R1A0	Y-box binding protein 1 OS=Canis lupus familiaris OX=9615 GN=YBX1	YBX1	39.505	323.31	32.9	8	24	5	1.075	0.994	1.026	0.986	1.064	1.01	0.995	0.914	0.985
E2R1A1	OTU deubiquitinase 4 OS=Canis lupus familiaris OX=9615 GN=OTUD4	OTUD4	123.46	20.352	4.1	4	4	4	1.055	1.075	1.002	1.026	1.023	1.011	0.986	0.94	1.014
E2R1A5	HEAT repeat containing 5B OS=Canis lupus familiaris OX=9615 GN=HEATR5B	HEATR5B	224.52	46.439	9.2	16	16	16	0.996	1.036	1.028	1.007	1.039	1	0.951	0.975	0.961
E2R1A6	Cytochrome b-c1 complex subunit Rieske, mitochondrial OS=Canis lupus familiaris OX=9615 GN=UQCRFS1	UQCRFS1	29.452	55.751	44.5	11	16	11	1.063	0.985	1.014	0.957	0.959	0.933	1.048	1.02	1.03
E2R1A7	Syntaxin 17 OS=Canis lupus familiaris OX=9615 GN=STX17	STX17	33.59	6.8468	11.3	3	3	3	0.944	1.119	0.973	0.925	1.095	0.966	0.945	1.031	1.034
E2R1B7	Pleckstrin homology and FYVE domain containing 1 OS=Canis lupus familiaris OX=9615 GN=PLEKHF1	PLEKHF1	31.254	6.1315	11	2	5	2	1.025	0.633	1.336	0.901	1.099	0.887	1.035	0.954	1.13
E2R1C2	Coiled-coil domain containing 94 OS=Canis lupus familiaris OX=9615 GN=YJU2	YJU2	36.824	8.1379	13.3	3	3	3	0.779	0.998	1.197	0.872	0.815	1.166	1.154	1.211	0.819
E2R1C3	Proteasome subunit alpha type OS=Canis lupus familiaris OX=9615	---	27.665	12.149	13.7	2	4	2	0.919	0.902	0.989	1.063	1.076	1.151	1.067	0.928	0.893
E2R1C4	Small nuclear ribonucleoprotein-associated protein OS=Canis lupus familiaris OX=9615 GN=SNRPB	SNRPB	23.656	51.247	46.8	10	22	10	1.017	1.022	1.016	0.989	0.98	0.977	1.008	1.038	0.996
E2R1D1	GDP-mannose pyrophosphorylase A OS=Canis lupus familiaris OX=9615 GN=GMPPA	GMPPA	46.094	10.105	6.9	3	5	3	1.051	0.986	1.008	0.923	0.948	0.968	1.011	1.014	1.05
E2R1D2	VPS53, GARP complex subunit OS=Canis lupus familiaris OX=9615 GN=VPS53	VPS53	94.551	10.169	5.3	4	5	4	1.113	1.125	1.131	1.143	0.786	0.877	0.915	1.033	0.93
E2R1D3	Zinc finger protein 622 OS=Canis lupus familiaris OX=9615 GN=ZNF622	ZNF622	51.52	7.8506	3.5	1	1	1	0.957	1.025	1.046	1.192	0.98	1.14	0.9	0.782	0.987
E2R1E1	Trans-L-3-hydroxyproline dehydratase OS=Canis lupus familiaris OX=9615 GN=L3HYPDH	L3HYPDH	38.259	7.1995	8.6	2	2	2
E2R1E3	3'-phosphoadenosine 5'-phosphosulfate synthase 2 OS=Canis lupus familiaris OX=9615 GN=PAPSS2	PAPSS2	69.972	7.9836	9.8	5	6	4	1.02	0.894	1.11	0.927	0.884	0.987	0.992	1.101	1.12
E2R1E6	EPS8 like 2 OS=Canis lupus familiaris OX=9615 GN=EPS8L2	EPS8L2	63.045	108.78	30	15	19	15	1.006	0.997	0.986	1.021	1.009	1.019	0.975	1.031	1.006
E2R1F6	1-acyl-sn-glycerol-3-phosphate acyltransferase OS=Canis lupus familiaris OX=9615 GN=AGPAT2	AGPAT2	30.941	18.183	21.2	5	7	5	0.944	0.915	0.993	1.009	1.044	0.986	1.069	0.989	1.038
E2R1G1	BCL tumor suppressor 7C OS=Canis lupus familiaris OX=9615 GN=BCL7C	BCL7C	23.514	9.2855	10.1	2	2	2	0.988	1.068	0.974	0.973	1.013	0.976	0.979	1.027	1.034
E2R1H6	Mannosyltransferase OS=Canis lupus familiaris OX=9615 GN=ALG12	ALG12	54.351	35.605	6.9	2	2	2	1.046	1.039	0.988	1.02	1.004	1.032	0.92	0.972	1.009
E2R1J6	Eukaryotic translation initiation factor 3 subunit E OS=Canis lupus familiaris OX=9615 GN=EIF3E	EIF3E	52.22	86.539	46.1	19	30	19	1.043	1.009	1.002	0.986	1.019	1.001	0.988	1.003	0.976
E2R1K0	Uncharacterized protein OS=Canis lupus familiaris OX=9615 GN=FAM136A	FAM136A	15.657	46.417	47.1	5	6	5	0.947	0.982	0.911	1.024	0.944	1.027	0.891	1.079	1.108
E2R1K2	RAB, member RAS oncogene family like 6 OS=Canis lupus familiaris OX=9615 GN=RABL6	RABL6	79.03	24.438	7.8	4	4	4	1.029	0.984	1.056	1	0.999	0.958	0.993	0.988	1.002
E2R1L5	Ring finger protein 40 OS=Canis lupus familiaris OX=9615 GN=RNF40	RNF40	113.62	58.254	19.4	20	23	18	1.029	1.043	1.005	0.983	0.982	0.977	0.979	1.031	0.999
E2R1M6	Phosphohistidine phosphatase 1 OS=Canis lupus familiaris OX=9615 GN=PHPT1	PHPT1	14.487	6.9721	20	2	2	2	0.97	0.95	1.078	0.996	0.945	0.957	1.054	1.006	1.067
E2R1N6	Leucine rich repeats and WD repeat domain containing 1 OS=Canis lupus familiaris OX=9615 GN=LRWD1	LRWD1	72.881	15.185	2.1	1	2	1	0.99	1.248	0.92	1.007	1.017	0.929	0.956	0.981	0.997
E2R1N7	Prenylcysteine oxidase 1 OS=Canis lupus familiaris OX=9615 GN=PCYOX1	PCYOX1	56.704	61.72	25.5	10	15	10	0.94	0.952	0.942	1.056	1.063	1.017	0.971	1.017	0.987
E2R1N9	ALS2 C-terminal like OS=Canis lupus familiaris OX=9615 GN=ALS2CL	ALS2CL	107.28	13.377	5.5	5	6	5	1.014	1.057	1.042	0.985	0.961	0.94	0.961	1.014	1.063
E2R1P4	Methionine aminopeptidase 2 OS=Canis lupus familiaris OX=9615 GN=METAP2	METAP2	52.876	10.71	12.1	4	9	4	0.953	1.03	0.976	1.012	1.08	1.033	0.915	0.987	1.008
E2R1P7	Ethanolamine kinase 1 OS=Canis lupus familiaris OX=9615 GN=ETNK1	ETNK1	50.222	12.04	9.3	3	5	3	1.116	1.026	1	0.978	0.945	0.869	0.973	1.039	1.101
E2R1Q1	Slingshot protein phosphatase 3 OS=Canis lupus familiaris OX=9615 GN=SSH3	SSH3	71.337	10.3	7.6	5	7	5	0.938	0.95	0.906	0.919	0.813	0.927	1.126	1.106	1.147
E2R1Q4	PNN interacting serine and arginine rich protein OS=Canis lupus familiaris OX=9615 GN=PNISR	PNISR	93.668	4.2323	2.3	2	3	2	1.076	1.029	1.092	0.919	0.992	1.027	0.929	1.011	0.965
E2R1R4	Uncharacterized protein OS=Canis lupus familiaris OX=9615 GN=ATP6V1E1	ATP6V1E1	26.173	33.727	35.4	8	16	8	0.994	0.979	0.903	0.97	0.993	1.004	1.037	1.032	1.024
E2R1R8	Uncharacterized protein OS=Canis lupus familiaris OX=9615 GN=LOC478000	LOC478000	38.904	13.959	13.9	5	6	5	1.02	0.969	0.913	0.949	1.036	1.061	1.043	0.997	1.006
E2R1S5	Eukaryotic translation initiation factor 6 OS=Canis lupus familiaris OX=9615 GN=EIF6	EIF6	26.267	100.73	37.6	6	12	6	0.996	1.035	0.971	0.997	0.965	1.026	1.015	1.013	0.958
E2R1T2	Mitochondrial trans-2-enoyl-CoA reductase OS=Canis lupus familiaris OX=9615 GN=MECR	MECR	39.373	38.045	30.2	9	11	9	1.068	0.983	1.022	0.936	1.007	0.965	0.989	1.042	1.098
E2R1V1	IQ motif containing B1 OS=Canis lupus familiaris OX=9615 GN=IQCB1	IQCB1	68.723	6.0712	4	2	2	2
E2R1V2	Cullin 1 OS=Canis lupus familiaris OX=9615 GN=CUL1	CUL1	89.66	127.17	29.4	21	29	21	1.004	1.001	0.985	1.016	1.027	0.993	0.999	0.995	1.017
E2R1V3	U2 snRNP associated SURP domain containing OS=Canis lupus familiaris OX=9615 GN=U2SURP	U2SURP	118.2	86.054	18.6	17	23	17	0.993	1.001	0.986	1.036	1.014	1.023	0.952	0.988	0.982
E2R1V6	Adaptor related protein complex 1 associated regulatory protein OS=Canis lupus familiaris OX=9615 GN=AP1AR	AP1AR	34.225	1.6892	2.6	1	1	1	1.021	1.002	0.987	1.072	1.003	1.005	0.968	0.956	1.006
E2R1W4	Ubiquitin specific peptidase 19 OS=Canis lupus familiaris OX=9615 GN=USP19	USP19	145.53	12.627	3.9	5	6	5	1.089	1.021	0.976	0.948	0.999	1.031	0.951	1.003	1.043
E2R1W5	ATPase H+ transporting V1 subunit B1 OS=Canis lupus familiaris OX=9615 GN=ATP6V1B1	ATP6V1B1	57.536	9.4596	16.1	6	10	2	0.934	1.058	0.988	0.905	0.907	1.044	1.21	1.007	0.968
E2R1X0	Neuroguidin OS=Canis lupus familiaris OX=9615 GN=NGDN	NGDN	36.299	10.802	17.9	5	6	5	1.015	1.115	1.052	1.02	0.988	1.009	0.918	0.998	0.924
E2R1X1	Nucleolar protein 10 OS=Canis lupus familiaris OX=9615 GN=NOL10	NOL10	80.21	36.084	22.7	14	17	14	1.022	1.018	1.06	1.035	0.963	0.94	0.95	1.038	0.961
E2R1Y2	CTD phosphatase subunit 1 OS=Canis lupus familiaris OX=9615 GN=CTDP1	CTDP1	101.33	26.575	11.8	10	10	10	1.018	1.056	1.031	1	0.996	0.931	0.955	1.023	1.067
E2R1Z7	Protein phosphatase 6 regulatory subunit 3 OS=Canis lupus familiaris OX=9615 GN=PPP6R3	PPP6R3	97.908	75.099	14.8	11	13	11	1.075	1.041	1.005	0.985	0.935	0.981	0.917	1.023	1.016
E2R204	Thioredoxin like 4A OS=Canis lupus familiaris OX=9615 GN=TXNL4A	TXNL4A	16.8	16.14	43.7	6	7	6	1.032	1.025	1.049	0.918	0.963	0.964	1.079	1.037	1.032
E2R210	Uncharacterized protein OS=Canis lupus familiaris OX=9615	---	18.579	6.5885	17.1	3	3	3	1.048	0.99	0.967	0.905	0.913	0.861	1.15	1.068	1.137
E2R222	Pachytene checkpoint protein 2 homolog OS=Canis lupus familiaris OX=9615 GN=TRIP13	TRIP13	48.434	80.134	27.1	10	12	10	0.957	1.019	1.016	1.059	1.001	1.006	0.977	1.008	0.941
E2R234	Kinetochore associated 1 OS=Canis lupus familiaris OX=9615 GN=KNTC1	KNTC1	250.19	171.95	16.9	34	40	34	1.023	1.002	1.012	0.991	1.008	1.01	0.992	1.019	0.983
E2R236	Translocase of inner mitochondrial membrane 10 OS=Canis lupus familiaris OX=9615 GN=TIMM10	TIMM10	10.361	12.698	61.1	5	7	5	1.061	1.022	0.948	0.996	0.931	0.894	0.984	1.106	1.149
E2R242	Spartin OS=Canis lupus familiaris OX=9615 GN=SPART	SPART	73.89	21.827	7	5	5	5	0.975	1	0.971	0.976	1.048	1.03	1.01	0.984	1.032
E2R251	C-type lectin domain containing 16A OS=Canis lupus familiaris OX=9615 GN=CLEC16A	CLEC16A	117.16	2.2063	1.6	2	3	2	1	1.033	1.008	1.067	0.992	1.025	0.995	0.969	0.931
E2R256	Lysophospholipase like 1 OS=Canis lupus familiaris OX=9615 GN=LYPLAL1	LYPLAL1	25.988	19.9	16.9	3	3	3	0.952	1.066	1.059	0.984	0.966	0.973	0.973	0.964	1.097
E2R257	Lipoyl synthase, mitochondrial OS=Canis lupus familiaris OX=9615 GN=LIAS	LIAS	41.965	24.267	23.1	7	7	7	1.038	1.09	0.958	1.018	1.069	1.011	0.957	0.966	0.976
E2R260	SHOC2, leucine rich repeat scaffold protein OS=Canis lupus familiaris OX=9615 GN=SHOC2	SHOC2	64.884	53.985	9.8	5	6	5	1.115	1.077	0.958	1.001	0.917	0.907	0.938	1.043	1.112
E2R264	HAUS augmin like complex subunit 8 OS=Canis lupus familiaris OX=9615 GN=HAUS8	HAUS8	41.485	11.756	3.2	1	1	1	0.985	1.067	1.011	1.017	0.985	1.022	0.947	1.046	0.948
E2R266	Myosin IXB OS=Canis lupus familiaris OX=9615 GN=MYO9B	MYO9B	244.05	5.686	1.5	3	3	3	0.984	1.002	0.948	0.992	0.991	1.018	1.001	1.034	1.056
E2R268	Uncharacterized protein OS=Canis lupus familiaris OX=9615 GN=PDHB	PDHB	39.249	114.26	38.4	11	23	11	0.963	0.96	0.981	1.043	1.044	1.016	1.014	0.981	0.972
E2R269	Valosin containing protein interacting protein 1 OS=Canis lupus familiaris OX=9615 GN=VCPIP1	VCPIP1	134.16	6.557	2.1	2	3	2	0.989	1.332	0.933	0.947	0.793	0.995	1.14	1.01	0.915
E2R272	KIAA0355 OS=Canis lupus familiaris OX=9615 GN=KIAA0355	KIAA0355	115.91	4.5052	2.8	3	3	3	1.144	1.085	1.095	0.916	0.901	0.941	0.949	1.022	1.003
E2R273	SH3 domain containing GRB2 like 1, endophilin A2 OS=Canis lupus familiaris OX=9615 GN=SH3GL1	SH3GL1	43.557	37.224	23.1	8	12	8	1.045	1.01	1.024	1.006	1.004	0.997	0.979	1.024	1.034
E2R274	Uncharacterized protein OS=Canis lupus familiaris OX=9615 GN=MAIP1	MAIP1	31.823	5.3618	7.3	2	2	2	1.003	1.016	0.994	1.008	0.974	1.022	1.025	1.03	0.95
E2R276	Vesicle transport through interaction with t-SNAREs 1A OS=Canis lupus familiaris OX=9615 GN=VTI1A	VTI1A	11.079	1.6642	8.4	1	1	1	0.884	1.1	0.899	0.877	0.985	0.854	1.154	1.225	1.056
E2R278	tRNA-yW synthesizing protein 5 OS=Canis lupus familiaris OX=9615 GN=TYW5	TYW5	36.577	3.1151	5.7	2	2	2	1.019	1.063	1.099	0.962	0.925	1.059	1.003	0.901	1.001
E2R287	Syntaxin 5 OS=Canis lupus familiaris OX=9615 GN=STX5	STX5	39.632	66.862	23.4	8	11	8	0.962	1.003	0.991	1.043	1.077	1.078	0.998	0.909	0.936
E2R294	NDC1 transmembrane nucleoporin OS=Canis lupus familiaris OX=9615 GN=NDC1	NDC1	76.144	66.841	13.9	7	9	7	0.989	1.025	0.98	1.034	1.004	1.003	0.882	0.995	1.019
E2R296	Chromosome 37 C2orf69 homolog OS=Canis lupus familiaris OX=9615 GN=C37H2orf69	C37H2orf69	43.156	5.7079	5.7	1	1	1	0.764	1.195	0.995	1.246	0.791	1.229	0.8	0.863	1.145
E2R297	Uncharacterized protein OS=Canis lupus familiaris OX=9615 GN=PFDN1	PFDN1	14.238	27.362	48.4	5	6	5	1.04	1.028	1.029	0.971	1.022	0.948	0.949	0.961	1.004
E2R299	Cysteine rich transmembrane module containing 1 OS=Canis lupus familiaris OX=9615 GN=CYSTM1	CYSTM1	10.999	3.7993	9.8	1	1	1	0.823	0.88	0.932	1.016	1.106	1.017	1.189	0.972	1.048
E2R2A0	Translocase of inner mitochondrial membrane domain containing 1 OS=Canis lupus familiaris OX=9615 GN=TIMMDC1	TIMMDC1	31.051	20.293	16.5	4	4	4	1.029	1.077	0.981	1.058	0.99	1.045	0.936	1.012	0.87
E2R2A1	Golgin A7 OS=Canis lupus familiaris OX=9615 GN=GOLGA7	GOLGA7	15.824	6.7913	8	1	1	1	0.939	0.962	1.014	0.861	0.869	0.845	1.218	1.154	1.172
E2R2A4	Purine rich element binding protein A OS=Canis lupus familiaris OX=9615 GN=PURA	PURA	56.341	14.43	15.1	6	7	6	1.012	0.965	0.952	0.989	1.023	1.058	1.016	0.948	0.986
E2R2A8	Uncharacterized protein OS=Canis lupus familiaris OX=9615 GN=LOC100686524	LOC100686524	25.413	24.397	31.1	7	11	6	1.004	1.012	0.985	0.973	0.992	0.946	1.052	0.997	0.97
E2R2B7	WD repeat domain 74 OS=Canis lupus familiaris OX=9615 GN=WDR74	WDR74	42.179	118.3	43.3	12	16	12	1.066	0.992	1.045	0.973	0.985	0.987	0.965	1.004	1.034
E2R2C0	Autophagy related 101 OS=Canis lupus familiaris OX=9615 GN=ATG101	ATG101	25.016	13.494	25.7	4	4	4	0.995	0.963	0.978	0.983	1.062	1.054	1.003	1.001	0.975
E2R2C8	Keratin 80 OS=Canis lupus familiaris OX=9615 GN=KRT80	KRT80	50.601	25.847	23.8	9	10	9	1.092	1.147	1.154	1.052	0.965	1.044	0.915	0.897	0.896
E2R2D2	Mitochondrial ribosomal protein S35 OS=Canis lupus familiaris OX=9615 GN=MRPS35	MRPS35	36.895	30.63	18.5	6	7	6	1.006	0.996	1.015	1.018	1.054	1.031	1.022	0.983	0.953
E2R2F2	Endothelial differentiation related factor 1 OS=Canis lupus familiaris OX=9615 GN=EDF1	EDF1	16.368	14.329	30.4	4	8	4	1.083	1.085	1.059	0.988	0.968	0.977	0.953	0.966	0.92
E2R2G0	Uncharacterized protein OS=Canis lupus familiaris OX=9615 GN=C7H1orf116	C7H1orf116	50.134	1.9147	6.5	2	2	2	1.057	1.226	1.149	1.049	0.866	0.923	0.994	0.73	1.059
E2R2G5	Peptidylprolyl isomerase OS=Canis lupus familiaris OX=9615 GN=AIP	AIP	37.545	46.528	27.9	8	9	8	1.084	1.059	1.011	0.891	0.99	0.932	0.995	1.019	1.062
E2R2G9	Elongation factor like GTPase 1 OS=Canis lupus familiaris OX=9615 GN=EFL1	EFL1	126.12	42.84	14.1	13	14	13	1.029	1.082	1.016	0.97	1.011	0.943	1.036	1.036	0.91
E2R2H3	ST6 beta-galactoside alpha-2,6-sialyltransferase 1 OS=Canis lupus familiaris OX=9615 GN=ST6GAL1	ST6GAL1	45.723	11.625	11.5	5	6	5	1.04	1.175	0.972	0.973	0.941	0.897	0.988	0.952	1.009
E2R2H9	FMR1 autosomal homolog 2 OS=Canis lupus familiaris OX=9615 GN=FXR2	FXR2	74.176	18.448	14	7	8	5	1.01	0.945	1.058	1.042	1.004	1.136	1.007	0.907	0.897
E2R2I1	Translocase of outer mitochondrial membrane 20 OS=Canis lupus familiaris OX=9615 GN=TOMM20	TOMM20	16.314	3.8723	13.8	2	3	2	1.049	1.012	0.952	1.039	0.999	1.064	1.024	0.891	0.991
E2R2I4	Fas associated factor family member 2 OS=Canis lupus familiaris OX=9615 GN=FAF2	FAF2	52.651	71.317	24.9	7	9	7	0.962	1.011	0.959	1.052	0.987	1.025	1.012	1.065	1.014
E2R2I5	Ubiquitin conjugating enzyme E2 V1 OS=Canis lupus familiaris OX=9615 GN=UBE2V1	UBE2V1	16.495	74.704	49	7	10	2	1.025	0.923	0.997	1.044	1.119	0.961	1.048	0.915	0.974
E2R2J0	Nucleolar protein 11 OS=Canis lupus familiaris OX=9615 GN=NOL11	NOL11	81.071	71.096	23.7	14	19	14	1.065	1.055	1.085	0.949	0.979	0.962	0.925	0.995	0.988
E2R2J3	WD repeat domain 54 OS=Canis lupus familiaris OX=9615 GN=WDR54	WDR54	35.631	3.2839	8.1	2	2	2	0.838	0.846	0.905	0.949	1.254	1.026	0.899	0.99	1.295
E2R2K4	Uncharacterized protein OS=Canis lupus familiaris OX=9615 GN=RAP1B	RAP1B	20.839	27.805	42.4	8	24	3	0.929	0.976	0.961	1.039	1.041	1.025	0.967	0.967	0.977
E2R2K6	Mitochondrial ribosomal protein S18B OS=Canis lupus familiaris OX=9615 GN=MRPS18B	MRPS18B	29.18	26.104	17.9	5	7	5	0.921	0.944	1.019	1.08	1.022	1.064	1.063	0.957	0.926
E2R2K8	Protein phosphatase 1 regulatory subunit 10 OS=Canis lupus familiaris OX=9615 GN=PPP1R10	PPP1R10	99.057	37.564	13.7	12	15	12	1.007	1.021	0.989	0.994	0.996	1	0.992	0.962	0.943
E2R2L2	Serine/threonine-protein kinase mTOR OS=Canis lupus familiaris OX=9615 GN=MTOR	MTOR	288.93	52.599	9.3	21	23	21	0.999	1.034	1.03	0.987	0.945	1.024	1.028	0.954	0.995
E2R2L6	Mediator of RNA polymerase II transcription subunit 6 OS=Canis lupus familiaris OX=9615 GN=MED6	MED6	28.449	11.44	11.8	3	3	3	1.029	1.017	1.053	0.957	1.051	0.898	0.969	1.057	1
E2R2M6	Replication factor C subunit 4 OS=Canis lupus familiaris OX=9615 GN=RFC4	RFC4	39.642	46.608	29.8	9	12	9	1.022	1.034	1.027	1.004	1.032	0.996	0.948	0.978	0.993
E2R2M7	RAP1A, member of RAS oncogene family OS=Canis lupus familiaris OX=9615 GN=RAP1A	RAP1A	20.987	67.537	42.4	8	24	3	0.979	0.952	0.978	1.022	1	1.059	0.997	0.983	1.026
E2R2N2	Mitogen-activated protein kinase OS=Canis lupus familiaris OX=9615 GN=MAPK1	MAPK1	41.389	37.71	31.7	12	20	9	0.995	0.993	1.017	0.977	0.979	0.907	1.05	1.021	1.073
E2R2N8	Mitochondrial ribosomal protein L41 OS=Canis lupus familiaris OX=9615 GN=MRPL41	MRPL41	15.277	4.1554	12.6	2	4	2	1.039	1.101	0.965	0.988	0.926	0.909	1.048	1.001	1.066
E2R2P0	Nucleoporin 62 OS=Canis lupus familiaris OX=9615 GN=NUP62	NUP62	53.735	127.08	21.6	9	13	9	0.995	0.984	0.985	1.051	1.047	1.07	0.967	0.957	0.976
E2R2R3	ArfGAP with dual PH domains 1 OS=Canis lupus familiaris OX=9615 GN=ADAP1	ADAP1	43.433	2.6032	4.8	2	2	2	0.984	0.946	0.939	0.944	1.006	0.98	1.055	1.094	1.075
E2R2S1	Growth arrest specific 1 OS=Canis lupus familiaris OX=9615 GN=GAS1	GAS1	35.082	2.2133	3.2	1	1	1
E2R2S9	Uncharacterized protein OS=Canis lupus familiaris OX=9615	---	48.499	9.5763	7.7	3	5	2	1.073	1.06	1.034	0.954	0.961	0.932	0.972	1.004	1.054
E2R2U0	NIMA related kinase 7 OS=Canis lupus familiaris OX=9615 GN=NEK7	NEK7	34.535	5.697	7.3	2	2	2	1.025	1.089	0.995	0.946	0.919	0.927	1.098	1.012	1.029
E2R2U3	DEAH-box helicase 15 OS=Canis lupus familiaris OX=9615 GN=DHX15	DHX15	91.034	132.79	36.9	25	48	25	1.008	1.01	1.035	1.012	1.021	1.003	0.963	0.969	0.992
E2R2U4	Iron-sulfur cluster assembly enzyme OS=Canis lupus familiaris OX=9615 GN=ISCU	ISCU	17.981	17.756	39.5	5	6	5	1.16	1.141	1.165	0.974	0.998	0.902	0.893	0.992	0.955
E2R2V4	Thimet oligopeptidase 1 OS=Canis lupus familiaris OX=9615 GN=THOP1	THOP1	78.301	120.63	29.7	19	26	19	0.988	0.949	1.008	0.978	1.008	1.003	1.015	1.003	1.017
E2R2V6	L1 cell adhesion molecule OS=Canis lupus familiaris OX=9615 GN=L1CAM	L1CAM	140.05	110.98	19.4	18	26	18	0.998	0.919	0.989	1.022	0.999	1.01	1.011	1.045	1.03
E2R2V8	MAF bZIP transcription factor K OS=Canis lupus familiaris OX=9615 GN=MAFK	MAFK	17.493	3.3418	11.5	2	3	1
E2R2W0	ZFP36 ring finger protein like 1 OS=Canis lupus familiaris OX=9615 GN=ZFP36L1	ZFP36L1	36.352	8.7953	12.4	4	4	3	0.88	0.943	1.134	0.801	0.82	0.825	1.259	1.262	1.111
E2R2W3	Kelch repeat and BTB domain containing 2 OS=Canis lupus familiaris OX=9615 GN=KBTBD2	KBTBD2	71.292	3.4127	3.5	2	3	2
E2R2W6	SBDS, ribosome maturation factor OS=Canis lupus familiaris OX=9615 GN=SBDS	SBDS	29.051	65.458	45.2	11	14	11	1.047	1.011	1.03	1.007	0.973	0.971	1.012	0.981	1.01
E2R2X0	Ribosomal RNA processing 15 homolog OS=Canis lupus familiaris OX=9615 GN=RRP15	RRP15	31.887	26.804	22.6	5	5	5	1.096	1.014	1.022	0.984	0.985	0.909	0.939	0.978	1.014
E2R2Z8	Cell cycle control protein OS=Canis lupus familiaris OX=9615 GN=TMEM30A	TMEM30A	40.691	41.55	20.2	6	6	5	1.002	0.985	1.005	0.987	0.966	1.025	1.031	0.978	1.049
E2R302	Aminopeptidase OS=Canis lupus familiaris OX=9615 GN=ERAP1	ERAP1	107.26	6.6519	4	4	5	4	0.985	0.86	1.122	1.016	1.124	0.957	0.887	1.097	0.961
E2R311	UDP-glucose 6-dehydrogenase OS=Canis lupus familiaris OX=9615 GN=UGDH	UGDH	55.074	132.53	37.7	15	25	15	0.993	1.02	1.025	1.001	0.996	0.987	1.002	1.016	1.004
E2R321	Polyribonucleotide 5'-hydroxyl-kinase Clp1 OS=Canis lupus familiaris OX=9615 GN=CLP1	CLP1	47.629	10.677	11.8	5	5	5	1.08	0.972	1.024	0.93	0.975	0.963	1.03	1.038	1.021
E2R325	Retinol saturase OS=Canis lupus familiaris OX=9615 GN=RETSAT	RETSAT	66.962	22.07	14.1	9	9	9	0.97	0.972	1.052	0.937	1.021	1.031	1.016	0.978	1.036
E2R329	Cytochrome P450 family 1 subfamily B member 1 OS=Canis lupus familiaris OX=9615 GN=CYP1B1	CYP1B1	60.393	83.18	27.1	13	20	13	0.994	1.018	0.998	1.032	1.017	1.003	0.954	1.014	0.949
E2R341	Protein tyrosine phosphatase type IVA, member 2 OS=Canis lupus familiaris OX=9615 GN=PTP4A2	PTP4A2	19.079	24.595	37.1	7	7	4	0.88	0.996	0.953	1.048	0.915	1.088	1.046	1.071	0.958
E2R360	V-type proton ATPase subunit a OS=Canis lupus familiaris OX=9615 GN=ATP6V0A2	ATP6V0A2	97.905	26.694	10.1	8	9	6	1.056	0.995	0.976	1.047	0.977	1.105	0.943	0.938	0.983
E2R3A4	Mitochondrial translational initiation factor 2 OS=Canis lupus familiaris OX=9615 GN=MTIF2	MTIF2	81.485	24.223	8.4	5	5	5	1.013	1.041	1.063	0.972	1.017	1.017	0.913	1.035	1.014
E2R3B5	Dpy-30, histone methyltransferase complex regulatory subunit OS=Canis lupus familiaris OX=9615 GN=DPY30	DPY30	11.236	3.0843	16.2	2	2	2	1.097	0.999	0.898	1.014	0.834	0.88	1.143	1.065	1.111
E2R3C8	YTH domain containing 1 OS=Canis lupus familiaris OX=9615 GN=YTHDC1	YTHDC1	85.092	9.8267	5.5	6	7	6	0.946	0.963	1.062	1.119	0.942	0.882	1.027	0.944	1.135
E2R3D0	Nuclear receptor subfamily 2 group F member 6 OS=Canis lupus familiaris OX=9615 GN=NR2F6	NR2F6	43.765	10.399	11.5	4	4	4	0.981	1.043	0.899	1.024	0.873	1.072	1.154	1.01	0.964
E2R3E1	RNA binding motif protein 34 OS=Canis lupus familiaris OX=9615 GN=RBM34	RBM34	48.372	30.077	22.1	9	10	9	1.051	1.077	1.123	0.974	0.935	0.999	0.949	0.929	1.017
E2R3G2	G protein nucleolar 1 (putative) OS=Canis lupus familiaris OX=9615 GN=GNL1	GNL1	68.662	29.836	8.6	5	5	5	1.075	0.967	0.999	1.083	0.974	0.953	0.959	0.943	1.075
E2R3G3	Protein-L-isoaspartate O-methyltransferase OS=Canis lupus familiaris OX=9615 GN=PCMT1	PCMT1	30.316	47.366	17.1	4	6	4	0.978	1.079	0.989	0.996	0.96	0.94	1.02	1.008	1.025
E2R3G4	Ribonuclease P protein subunit p21 OS=Canis lupus familiaris OX=9615 GN=RPP21	RPP21	26.697	2.2758	6.3	1	1	1
E2R3H1	Uncharacterized protein OS=Canis lupus familiaris OX=9615 GN=TDRD3	TDRD3	83.551	10.545	5.2	4	4	4	1.056	1.058	0.989	0.949	1.04	0.915	1.001	1.001	1.007
E2R3H7	Interferon related developmental regulator 1 OS=Canis lupus familiaris OX=9615 GN=IFRD1	IFRD1	50.064	117.32	29.3	11	15	11	1.049	0.969	1.013	1.059	1.001	1.041	0.916	0.957	0.903
E2R3I6	Small nuclear ribonucleoprotein U4/U6.U5 subunit 27 OS=Canis lupus familiaris OX=9615 GN=SNRNP27	SNRNP27	18.757	25.65	29.7	4	5	4	1.093	1.069	1.112	1.066	1.062	1.048	0.856	0.883	0.855
E2R3I8	Quinone oxidoreductase OS=Canis lupus familiaris OX=9615 GN=CRYZ	CRYZ	36.159	10.824	16.4	5	6	5	0.985	1.029	1.039	0.977	0.973	0.966	1.004	1.035	1.001
E2R3J1	Eukaryotic translation initiation factor 4A2 OS=Canis lupus familiaris OX=9615 GN=EIF4A2	EIF4A2	46.402	26.631	50.6	22	51	8	0.951	1.017	0.969	0.942	0.975	1.049	1.133	1.054	0.971
E2R3J4	Cilia and flagella associated protein 20 OS=Canis lupus familiaris OX=9615 GN=CFAP20	CFAP20	22.748	18.374	26.4	5	7	5	0.93	0.927	1.041	0.983	0.966	1.155	0.927	1.073	0.939
E2R3J5	Zinc finger protein 277 OS=Canis lupus familiaris OX=9615 GN=ZNF277	ZNF277	53.468	15.807	10.1	4	4	4	0.98	0.996	1.041	0.937	1.084	1.015	1.014	0.954	0.964
E2R3K3	Katanin p60 ATPase-containing subunit A1 OS=Canis lupus familiaris OX=9615 GN=KATNA1	KATNA1	55.942	13.85	15.7	7	8	6	1.009	1.044	1.067	0.939	0.973	0.96	0.998	1.028	0.997
E2R3K9	DLG associated protein 4 OS=Canis lupus familiaris OX=9615 GN=DLGAP4	DLGAP4	107.66	1.7335	1	1	1	1
E2R3L5	GA binding protein transcription factor alpha subunit OS=Canis lupus familiaris OX=9615 GN=GABPA	GABPA	51.349	44.011	18.3	7	8	7	1.021	0.997	0.895	0.968	1.02	1	0.918	1.088	1.032
E2R3L8	Double PHD fingers 2 OS=Canis lupus familiaris OX=9615 GN=DPF2	DPF2	44.155	29.367	25.6	7	8	7	1.002	1.022	0.95	0.953	1.1	1.029	1.042	1.044	0.984
E2R3M4	Calcium/calmodulin dependent protein kinase kinase 1 OS=Canis lupus familiaris OX=9615 GN=CAMKK1	CAMKK1	55.474	5.1619	4	1	1	1	1.199	0.958	0.902	0.901	0.987	1.09	0.919	1.035	1.053
E2R3M7	Nuclear cap binding subunit 3 OS=Canis lupus familiaris OX=9615 GN=NCBP3	NCBP3	71.577	16.415	9.3	6	8	6	1.043	0.955	1.014	0.946	1.001	0.975	0.951	1.014	1.107
E2R3M9	Mitofusin 2 OS=Canis lupus familiaris OX=9615 GN=MFN2	MFN2	86.29	16.661	9.1	6	6	6	0.893	1.05	0.941	0.826	0.888	1.068	1.09	0.841	1.45
E2R3P0	NOC2 like nucleolar associated transcriptional repressor OS=Canis lupus familiaris OX=9615 GN=NOC2L	NOC2L	86.533	79.839	21.4	16	22	16	1.023	0.996	0.997	0.996	1.009	1.087	0.958	0.972	0.998
E2R3P2	General transcription factor IIE subunit 1 OS=Canis lupus familiaris OX=9615 GN=GTF2E1	GTF2E1	52.015	11.856	9.8	4	4	4	1.129	0.907	1.127	0.887	0.805	1.016	0.975	1.032	1.218
E2R3P8	Geranylgeranyl diphosphate synthase 1 OS=Canis lupus familiaris OX=9615 GN=GGPS1	GGPS1	34.852	3.189	3.7	1	1	1
E2R3R0	Proteasome assembly chaperone 3 OS=Canis lupus familiaris OX=9615 GN=PSMG3	PSMG3	13.06	15.363	23	2	3	2	1.09	0.886	0.98	1.027	0.949	0.96	1.018	1.234	0.875
E2R3R2	Proteasome subunit beta type OS=Canis lupus familiaris OX=9615 GN=PSMB5	PSMB5	28.534	188.86	57.8	12	25	12	0.967	0.991	0.965	1.044	1.023	1.044	1.017	0.986	1.008
E2R3R3	WW domain containing transcription regulator 1 OS=Canis lupus familiaris OX=9615 GN=WWTR1	WWTR1	55.488	4.4916	5	3	3	3
E2R3R9	Mitogen-activated protein kinase kinase kinase 7 OS=Canis lupus familiaris OX=9615 GN=MAP3K7	MAP3K7	64.229	6.1247	5	3	3	3	0.963	1.083	1.078	0.91	0.866	0.866	1.049	1.199	1.032
E2R3S0	Calcium/calmodulin dependent protein kinase kinase 2 OS=Canis lupus familiaris OX=9615 GN=CAMKK2	CAMKK2	63.727	1.8461	3.6	2	2	2	1.071	0.857	0.88	0.96	1.091	0.898	1.1	1.107	1.049
E2R3S2	Uncharacterized protein OS=Canis lupus familiaris OX=9615 GN=CCNB1	CCNB1	47.396	6.9778	7.3	4	4	4	1.072	1.008	1.059	1.027	0.942	0.994	0.958	0.947	0.961
E2R3T1	RAB, member of RAS oncogene family like 3 OS=Canis lupus familiaris OX=9615 GN=RABL3	RABL3	29.243	12.194	14.8	3	4	3	0.998	1.016	1.042	1.037	0.967	1.037	1.021	0.954	1.021
E2R3T2	Docking protein 1 OS=Canis lupus familiaris OX=9615 GN=DOK1	DOK1	52.303	11.086	6.8	2	2	2
E2R3U8	Uncharacterized protein OS=Canis lupus familiaris OX=9615 GN=MAD2L1	MAD2L1	23.736	13.051	28.6	6	9	6	0.927	1.051	0.956	1.023	0.961	0.975	1.037	1.056	1.032
E2R3U9	MAGE family member D2 OS=Canis lupus familiaris OX=9615 GN=MAGED2	MAGED2	59.22	30.956	19.4	10	14	10	1.075	1.054	1.027	0.986	0.987	0.966	0.99	0.983	1.016
E2R3V2	LSM8 homolog, U6 small nuclear RNA associated OS=Canis lupus familiaris OX=9615 GN=LSM8	LSM8	10.62	46.279	59.6	3	3	3	0.963	1.032	1.021	0.935	1.015	1.094	0.928	0.987	1.074
E2R3V7	Mitochondrial antiviral signaling protein OS=Canis lupus familiaris OX=9615 GN=MAVS	MAVS	54.541	42.943	16.7	6	8	6	0.98	1.047	0.975	0.968	1.036	0.993	1.021	1.059	1.052
E2R3X4	Occludin OS=Canis lupus familiaris OX=9615 GN=OCLN	OCLN	59.16	9.0804	7.3	3	3	3	0.982	1.032	1.058	0.932	1.069	0.938	1.04	1.021	0.951
E2R3X6	Membrane bound O-acyltransferase domain containing 7 OS=Canis lupus familiaris OX=9615 GN=MBOAT7	MBOAT7	52.589	29.816	15.9	5	6	5	0.975	0.957	1.055	1.042	0.996	1.028	1.012	0.998	0.951
E2R3X7	Gamma-tubulin complex component OS=Canis lupus familiaris OX=9615 GN=TUBGCP3	TUBGCP3	103.73	66.549	16.5	11	11	11	0.966	1.04	0.97	0.98	0.979	1	0.995	1.081	0.993
E2R3Y0	ASH2 like histone lysine methyltransferase complex subunit OS=Canis lupus familiaris OX=9615 GN=ASH2L	ASH2L	68.913	10.307	7.9	5	5	5	1.031	0.884	0.971	1.169	0.928	1.025	0.966	1.049	0.925
E2R3Y3	Methyltransferase like 18 OS=Canis lupus familiaris OX=9615 GN=METTL18	METTL18	41.112	3.9589	4.7	1	1	1	0.911	1.086	1.107	1.01	0.922	1.024	0.826	1.2	0.952
E2R3Y5	AMP deaminase OS=Canis lupus familiaris OX=9615 GN=AMPD2	AMPD2	92.029	14.051	7.1	6	8	6	1.034	1.027	1.033	1.017	0.953	1.025	0.955	1.011	0.987
E2R3Z4	Nipsnap homolog 3B OS=Canis lupus familiaris OX=9615 GN=NIPSNAP3B	NIPSNAP3B	28.561	13.423	25.1	6	8	4	1.12	1.037	1.11	0.982	1.085	0.963	0.915	0.936	0.882
E2R409	Mediator of RNA polymerase II transcription subunit 19 OS=Canis lupus familiaris OX=9615 GN=MED19	MED19	27.021	2.8188	13.9	2	2	2	1.139	0.944	1.004	0.964	0.967	0.879	1.074	0.913	1.153
E2R410	RAD17 checkpoint clamp loader component OS=Canis lupus familiaris OX=9615 GN=RAD17	RAD17	76.909	3.6209	1.9	1	1	1
E2R411	tRNA-splicing endonuclease subunit Sen34 OS=Canis lupus familiaris OX=9615 GN=TSEN34	TSEN34	33.7	37.171	25.3	6	7	6	0.966	1.078	1.01	1.052	0.994	0.904	0.902	1.056	1.07
E2R412	Phosphodiesterase 12 OS=Canis lupus familiaris OX=9615 GN=PDE12	PDE12	67.616	36.079	15.9	8	10	8	0.985	1.003	0.976	1.011	1.007	1.051	1.005	1.031	0.979
E2R413	Capping actin protein, gelsolin like OS=Canis lupus familiaris OX=9615 GN=CAPG	CAPG	38.826	183	47.9	12	35	12	0.963	1.008	0.989	0.973	0.944	0.984	1.071	1.054	1.055
E2R415	Thioredoxin related transmembrane protein 2 OS=Canis lupus familiaris OX=9615 GN=TMX2	TMX2	34.09	36.164	25	7	10	7	1.043	1.03	1.004	1.006	0.997	1.023	0.974	1.002	1.015
E2R427	Rho guanine nucleotide exchange factor 7 OS=Canis lupus familiaris OX=9615 GN=ARHGEF7	ARHGEF7	81.6	61.849	17.6	11	14	11	1.055	1	0.967	0.985	1.004	0.992	1.048	0.996	0.982
E2R429	Mitochondrial ribosomal protein L3 OS=Canis lupus familiaris OX=9615 GN=MRPL3	MRPL3	38.62	16.279	17	5	5	5	0.987	0.969	1.007	1.039	0.98	0.95	1.076	0.97	1.039
E2R431	S-adenosylmethionine synthase OS=Canis lupus familiaris OX=9615 GN=MAT2A	MAT2A	43.674	165.18	44.6	15	20	15	1.052	1.027	1.015	1.002	1.016	0.996	0.945	0.925	0.976
E2R433	CGG triplet repeat binding protein 1 OS=Canis lupus familiaris OX=9615 GN=CGGBP1	CGGBP1	18.82	13.063	31.7	6	8	6	1.091	1.045	1.091	0.944	0.999	0.947	0.944	1.02	0.932
E2R436	Replication protein A subunit OS=Canis lupus familiaris OX=9615 GN=RPA1	RPA1	68.407	136.25	26	15	22	15	1.04	1.024	1.018	1.013	1.009	0.993	0.993	0.976	0.932
E2R440	CWC27 spliceosome associated protein homolog OS=Canis lupus familiaris OX=9615 GN=CWC27	CWC27	53.49	67.082	22.2	6	8	6	1.056	0.957	1.02	0.984	1.031	1.046	1.064	0.984	0.939
E2R446	Coiled-coil domain containing 91 OS=Canis lupus familiaris OX=9615 GN=CCDC91	CCDC91	50.136	7.4217	10.7	5	6	5	1.003	1.07	1.026	0.966	1.008	1.054	0.959	0.999	1.078
E2R451	Membrane palmitoylated protein 6 OS=Canis lupus familiaris OX=9615 GN=MPP6	MPP6	62.189	47.268	23.7	10	12	10	0.914	0.884	0.971	1.055	1.059	1.128	0.926	1.017	1.004
E2R455	Lipase OS=Canis lupus familiaris OX=9615 GN=LIPA	LIPA	45.062	7.6888	7.5	3	3	3	0.949	0.92	0.84	1.033	1.062	1.029	1.122	1.046	0.998
E2R471	Crystallin lambda 1 OS=Canis lupus familiaris OX=9615 GN=CRYL1	CRYL1	42.458	43.629	18.1	5	5	5	0.98	1.058	1.02	0.967	0.96	0.968	0.987	0.997	1.117
E2R476	HEAT repeat containing 1 OS=Canis lupus familiaris OX=9615 GN=HEATR1	HEATR1	242.58	230.44	25.5	47	61	47	1.051	1.043	1.041	1.005	0.997	0.991	0.951	0.967	0.967
E2R479	Cleavage stimulation factor subunit 3 OS=Canis lupus familiaris OX=9615 GN=CSTF3	CSTF3	82.917	23.038	15.3	11	13	11	0.963	0.993	0.986	0.973	1.058	1.005	1.002	1.007	0.972
E2R483	Uncharacterized protein OS=Canis lupus familiaris OX=9615 GN=PDCD2L	PDCD2L	40.537	9.8924	9.7	3	4	3	1.002	1.01	1.035	1.017	1.016	0.993	1.016	0.973	0.972
E2R488	Nucleoporin 37 OS=Canis lupus familiaris OX=9615 GN=NUP37	NUP37	36.651	37.074	26.1	8	9	8	1.014	0.991	0.997	1.047	1.072	1.054	0.961	0.974	0.979
E2R496	Cleavage and polyadenylation specificity factor subunit 2 OS=Canis lupus familiaris OX=9615 GN=CPSF2	CPSF2	88.488	28.166	16.2	10	15	10	0.938	0.963	0.98	1.05	1.067	1.02	0.989	0.979	0.968
E2R4A3	Transcription elongation factor spt6 OS=Canis lupus familiaris OX=9615 GN=SUPT6H	SUPT6H	199.1	139.36	18.4	25	27	24	1.017	0.988	0.99	1.022	1.042	1.04	0.973	0.971	0.994
E2R4A5	RAD23 homolog B, nucleotide excision repair protein OS=Canis lupus familiaris OX=9615 GN=RAD23B	RAD23B	42.996	48.587	25.1	11	17	8	1.085	1.03	1.048	0.915	0.976	0.908	1.001	1.016	1.015
E2R4B2	Transformer 2 alpha homolog OS=Canis lupus familiaris OX=9615 GN=TRA2A	TRA2A	32.156	21.799	20.5	6	8	5	0.922	0.952	0.876	1.05	1.047	1.085	1.086	0.921	0.99
E2R4C1	Mannose-6-phosphate receptor, cation dependent OS=Canis lupus familiaris OX=9615 GN=M6PR	M6PR	43.246	81.528	16.4	6	9	6	0.964	0.985	0.94	1.006	1.016	0.994	1.054	1.032	0.985
E2R4C5	Uncharacterized protein OS=Canis lupus familiaris OX=9615	---	11.398	14.952	29.1	3	5	3	1.044	0.986	1.012	1.048	0.994	1.084	0.964	0.975	1.026
E2R4C9	CTTNBP2 N-terminal like OS=Canis lupus familiaris OX=9615 GN=CTTNBP2NL	CTTNBP2NL	69.916	24.876	16.9	10	10	10	1.034	1.049	0.975	0.99	0.943	1.018	0.937	0.996	0.962
E2R4D5	Seryl-tRNA synthetase OS=Canis lupus familiaris OX=9615 GN=SARS	SARS	58.558	25.391	23.4	9	17	9	0.979	0.98	1.008	1.007	0.986	0.969	0.954	1.03	1.023
E2R4E8	Ankyrin repeat domain 11 OS=Canis lupus familiaris OX=9615 GN=ANKRD11	ANKRD11	291.26	8.0365	1	2	2	2	1.022	1.08	0.996	0.961	0.969	0.989	0.96	0.977	1.087
E2R4F3	SPG7, paraplegin matrix AAA peptidase subunit OS=Canis lupus familiaris OX=9615 GN=SPG7	SPG7	88.04	60.82	12.1	8	8	8	1.001	1.053	0.984	1.047	0.97	1.035	0.936	1.027	0.978
E2R4F5	60S ribosomal protein L13 OS=Canis lupus familiaris OX=9615 GN=RPL13	RPL13	24.289	36.476	42.2	9	23	9	1.032	1.019	1.01	0.939	0.942	0.96	1.036	1.047	1.023
E2R4F6	Mannosyl (alpha-1,3-)-glycoprotein beta-1,4-N-acetylglucosaminyltransferase, isozyme B OS=Canis lupus familiaris OX=9615 GN=MGAT4B	MGAT4B	63.277	8.9604	4	3	3	3	0.929	0.971	0.973	0.989	0.947	1.076	1.046	1.064	1.022
E2R4F8	NADH:ubiquinone oxidoreductase core subunit S1 OS=Canis lupus familiaris OX=9615 GN=NDUFS1	NDUFS1	79.678	221.3	48.7	28	43	28	0.965	0.983	1.012	1.021	1.038	1.047	0.987	0.972	0.996
E2R4G2	Syntaxin binding protein 5 OS=Canis lupus familiaris OX=9615 GN=STXBP5	STXBP5	123.4	11.133	5.6	5	6	5	1.057	0.942	1.022	0.94	1.11	0.969	0.942	1.057	0.938
E2R4G3	TANK binding kinase 1 OS=Canis lupus familiaris OX=9615 GN=TBK1	TBK1	83.726	112.42	21.4	13	15	13	0.988	1.036	0.992	1.057	1.015	1.042	0.908	0.977	1.007
E2R4G8	Ubiquitin like modifier activating enzyme 3 OS=Canis lupus familiaris OX=9615 GN=UBA3	UBA3	51.806	51.668	28.1	10	14	10	1.016	1.033	1.022	0.991	0.946	0.991	0.983	0.98	1.049
E2R4H4	Proteasome endopeptidase complex OS=Canis lupus familiaris OX=9615 GN=PSMA5	PSMA5	20.035	167.43	49.7	7	16	7	0.985	1.024	1	1.021	1.026	1	1.027	0.997	0.958
E2R4H6	WD repeat domain 5 OS=Canis lupus familiaris OX=9615 GN=WDR5	WDR5	36.588	32.037	24.9	7	9	7	1.021	0.998	0.989	1.001	0.954	1.016	0.995	1.013	1.062
E2R4H9	Uncharacterized protein OS=Canis lupus familiaris OX=9615 GN=BRD3	BRD3	79.727	6.8607	9.5	7	10	2	0.892	1.084	1.084	1.004	0.975	1.055	1.019	0.924	0.981
E2R4I1	PRA1 family protein OS=Canis lupus familiaris OX=9615 GN=ARL6IP5	ARL6IP5	21.871	16.034	23.7	5	7	5	0.929	0.95	0.963	1.069	1.016	1.058	0.978	1.019	0.985
E2R4I2	C2 calcium dependent domain containing 5 OS=Canis lupus familiaris OX=9615 GN=C2CD5	C2CD5	115.88	11.759	6.3	6	7	6	0.909	1.024	1.024	1.01	0.998	0.927	1.047	0.921	1.164
E2R4J1	Laminin subunit beta 2 OS=Canis lupus familiaris OX=9615 GN=LAMB2	LAMB2	196.11	1.9859	0.6	1	1	1
E2R4J2	Thymopoietin OS=Canis lupus familiaris OX=9615 GN=TMPO	TMPO	50.512	323.31	55.3	18	25	18	1.033	1.067	1.002	1.012	1.014	0.993	0.998	0.979	1.004
E2R4K1	Transcriptional adaptor 3 OS=Canis lupus familiaris OX=9615 GN=TADA3	TADA3	48.902	14.078	13	4	4	4	1.024	1.108	1.006	0.976	0.982	0.928	0.96	1.095	0.961
E2R4K2	Cyclin L2 OS=Canis lupus familiaris OX=9615 GN=CCNL2	CCNL2	58.648	3.999	5	2	2	2	0.826	1.211	1.134	0.862	0.752	0.789	0.882	1.159	1.47
E2R4K5	Fanconi anemia complementation group A OS=Canis lupus familiaris OX=9615 GN=FANCA	FANCA	162.47	3.7907	1.3	2	2	2
E2R4L0	RNA binding motif protein 39 OS=Canis lupus familiaris OX=9615 GN=RBM39	RBM39	59.379	114.7	28.3	12	22	10	0.947	0.978	0.957	0.968	0.948	0.906	1.058	1.085	1.113
E2R4L7	Serine hydroxymethyltransferase OS=Canis lupus familiaris OX=9615 GN=SHMT2	SHMT2	59.026	174.82	44.6	20	43	20	0.951	1.01	1.001	1.02	1.021	1.043	0.978	0.973	1.018
E2R4M6	Caspase 8 associated protein 2 OS=Canis lupus familiaris OX=9615 GN=CASP8AP2	CASP8AP2	221.53	2.156	0.9	2	2	2	1.128	0.624	1.14	1.106	1.14	0.905	0.959	1.088	0.898
E2R4N3	Midasin OS=Canis lupus familiaris OX=9615 GN=MDN1	MDN1	631.94	221.89	12.9	61	76	61	1.012	1.004	0.987	1.043	1.025	1.018	0.977	0.987	0.996
E2R4N7	40S ribosomal protein S12 OS=Canis lupus familiaris OX=9615 GN=RPS12	RPS12	14.515	73.972	53	6	25	6	0.985	1.003	1.016	0.967	1.006	0.967	1.029	0.996	1.007
E2R4P0	Mediator of RNA polymerase II transcription subunit 1 OS=Canis lupus familiaris OX=9615 GN=MED1	MED1	168.64	41.428	6.1	9	9	9	1.081	1.021	0.989	0.965	1.017	1.008	0.934	1.002	1.049
E2R4P6	Formin binding protein 4 OS=Canis lupus familiaris OX=9615 GN=FNBP4	FNBP4	110.61	7.4114	3	3	3	3	1.024	1.041	1.013	0.977	0.962	1.002	1.051	0.93	1.03
E2R4Q1	LDL receptor related protein 1 OS=Canis lupus familiaris OX=9615 GN=LRP1	LRP1	502.76	6.693	0.6	2	2	2	1.003	1.038	0.978	0.885	0.998	0.85	1.032	1.015	1.247
E2R4Q2	Syntaxin 7 OS=Canis lupus familiaris OX=9615 GN=STX7	STX7	29.74	216.36	58.6	9	18	9	0.976	1.012	0.982	0.999	1.021	0.982	1.027	1.033	1.003
E2R4R2	Family with sequence similarity 210 member A OS=Canis lupus familiaris OX=9615 GN=FAM210A	FAM210A	31.333	4.6095	8.4	2	2	2
E2R4R3	mRNA cap guanine-N7 methyltransferase OS=Canis lupus familiaris OX=9615 GN=RNMT	RNMT	55.231	39.115	24.1	10	14	10	1.015	1.012	1.035	0.993	0.994	1.009	1.002	0.995	1.005
E2R4R8	Peptidase M20 domain-containing protein 2 OS=Canis lupus familiaris OX=9615 GN=PM20D2	PM20D2	47.332	1.8932	2.3	1	1	1
E2R4R9	Fatty acyl-CoA reductase OS=Canis lupus familiaris OX=9615 GN=FAR1	FAR1	59.421	52.364	22.2	10	12	10	0.996	0.998	1.02	0.998	0.974	0.989	0.999	0.966	1.03
E2R4S0	Anaphase promoting complex subunit 5 OS=Canis lupus familiaris OX=9615 GN=ANAPC5	ANAPC5	85.088	16.641	8.2	5	6	5	1.062	0.882	0.918	1.077	0.994	1.003	0.966	1.075	1.041
E2R4S4	Dmx like 1 OS=Canis lupus familiaris OX=9615 GN=DMXL1	DMXL1	338.26	11.228	2.4	7	7	7	0.967	0.929	1.043	1.003	0.956	1.039	0.97	1.04	1.073
E2R4S5	Malic enzyme OS=Canis lupus familiaris OX=9615 GN=ME2	ME2	65.346	210.09	30.7	14	20	14	1.014	0.936	0.987	1.086	1.019	1.088	0.963	1.012	1.013
E2R4T2	Uncharacterized protein OS=Canis lupus familiaris OX=9615 GN=NSA2	NSA2	29.904	28.53	34	8	10	8	1.045	1.082	0.996	1.027	0.973	1.009	0.912	1.002	1.03
E2R4T4	Ribosome-releasing factor 2, mitochondrial OS=Canis lupus familiaris OX=9615 GN=GFM2	GFM2	86.222	3.9289	2.1	2	2	2	0.981	1.058	0.986	0.894	0.817	0.674	1.205	1.029	1.418
E2R4T6	NGFI-A binding protein 2 OS=Canis lupus familiaris OX=9615 GN=NAB2	NAB2	56.431	2.9484	2.5	1	1	1
E2R4T7	Hydroxysteroid 17-beta dehydrogenase 4 OS=Canis lupus familiaris OX=9615 GN=HSD17B4	HSD17B4	79.689	149.18	28.2	17	24	17	0.961	0.969	0.98	0.991	1.002	0.993	1.026	1.033	1.012
E2R4V6	Nucleoporin 98 OS=Canis lupus familiaris OX=9615 GN=NUP98	NUP98	195.74	300.43	23.6	34	39	34	0.974	0.971	1.011	1.039	1.018	1.045	0.976	0.941	0.991
E2R4V9	Oxidoreductase NAD binding domain containing 1 OS=Canis lupus familiaris OX=9615 GN=OXNAD1	OXNAD1	34.805	3.3555	7.7	2	2	2	0.912	1.019	1.081	0.984	0.971	1.079	0.993	0.936	1.045
E2R4W3	Calcium-transporting ATPase OS=Canis lupus familiaris OX=9615 GN=ATP2B3	ATP2B3	138.42	-2	6.3	7	8	1
E2R4W6	WD repeat domain 81 OS=Canis lupus familiaris OX=9615 GN=WDR81	WDR81	211.89	4.995	1.9	3	3	3
E2R4W9	RAB3 GTPase activating non-catalytic protein subunit 2 OS=Canis lupus familiaris OX=9615 GN=RAB3GAP2	RAB3GAP2	171.16	60.118	12.5	17	21	17	0.988	1.011	0.982	0.97	0.979	0.993	1.026	1.02	1.005
E2R4X3	Dolichyl-diphosphooligosaccharide--protein glycosyltransferase subunit DAD1 OS=Canis lupus familiaris OX=9615 GN=DAD1	DAD1	13.11	5.2674	10.1	1	5	1	1.014	0.943	0.952	1.001	1.069	1.009	0.933	1.07	0.991
E2R4X9	Pre-mRNA processing factor 8 OS=Canis lupus familiaris OX=9615 GN=PRPF8	PRPF8	273.6	323.31	36.5	74	120	74	1.003	0.991	0.996	1.015	0.988	0.985	0.996	0.992	0.996
E2R4Y0	Transcription factor AP-4 OS=Canis lupus familiaris OX=9615 GN=TFAP4	TFAP4	38.559	28.646	8.6	2	2	2	1.044	0.932	1.022	1.059	1.056	1.068	0.9	0.943	0.992
E2R4Y3	Deoxyhypusine hydroxylase OS=Canis lupus familiaris OX=9615 GN=DOHH	DOHH	33.124	33.734	31.4	9	13	9	0.985	1.033	0.968	0.974	1.002	1	0.971	1.014	1.015
E2R4Y4	Glycogen synthase kinase 3 beta OS=Canis lupus familiaris OX=9615 GN=GSK3B	GSK3B	46.714	75.252	34	9	11	7	1.012	0.984	1.053	1.028	0.938	1.078	1.055	0.949	0.939
E2R4Y6	Eukaryotic translation initiation factor 3 subunit K OS=Canis lupus familiaris OX=9615 GN=EIF3K	EIF3K	25.073	41.13	39.4	7	13	7	1.009	1.016	1.042	0.97	1.02	1.056	0.973	0.978	0.949
E2R4Y8	HAUS augmin like complex subunit 2 OS=Canis lupus familiaris OX=9615 GN=HAUS2	HAUS2	27.15	4.9274	16.6	3	3	3	1.079	1.052	1.054	0.909	1.007	0.902	1.024	1.052	0.96
E2R4Y9	DEAD-box helicase 59 OS=Canis lupus familiaris OX=9615 GN=DDX59	DDX59	69.063	15.226	13.6	8	11	8	1.098	0.967	1.028	0.947	0.925	1.018	0.958	0.99	1.086
E2R4Z2	Coronin OS=Canis lupus familiaris OX=9615 GN=CORO7	CORO7	100.21	31.601	8.2	6	6	6	0.952	0.958	0.987	1.029	0.984	0.992	1.057	1.046	1.003
E2R4Z8	High mobility group 20B OS=Canis lupus familiaris OX=9615 GN=HMG20B	HMG20B	35.266	1.7373	3.5	1	1	1
E2R501	COP9 signalosome subunit 7B OS=Canis lupus familiaris OX=9615 GN=COPS7B	COPS7B	29.595	12.815	11.4	2	2	2	1.033	1.028	1.005	0.953	0.855	0.915	1.08	1.061	1.113
E2R503	NADH dehydrogenase [ubiquinone] 1 alpha subcomplex subunit 2 OS=Canis lupus familiaris OX=9615 GN=NDUFA2	NDUFA2	10.875	14.486	41.4	5	6	5	1	1.011	1.045	1.057	0.94	1.056	1.026	0.97	0.931
E2R506	Uncharacterized protein OS=Canis lupus familiaris OX=9615 GN=GPR89A	GPR89A	52.978	15.154	11.2	4	6	4	1.033	1.008	0.996	0.973	1.005	1.038	0.978	0.997	1.043
E2R508	ADAM metallopeptidase domain 9 OS=Canis lupus familiaris OX=9615 GN=ADAM9	ADAM9	90.76	32.165	13.1	9	9	9	1.003	1.001	0.935	0.948	0.974	0.883	1.053	1.06	1.1
E2R512	Uncharacterized protein OS=Canis lupus familiaris OX=9615 GN=NMRAL1	NMRAL1	32.974	9.0114	14	4	6	4	1.099	0.998	1.014	0.955	0.989	0.933	1.032	1.048	1.107
E2R513	Heme oxygenase 2 OS=Canis lupus familiaris OX=9615 GN=HMOX2	HMOX2	35.914	75.181	38.6	9	14	9	0.972	0.991	0.981	1.039	0.994	0.991	1.028	1.012	1.001
E2R514	NADH dehydrogenase [ubiquinone] flavoprotein 1, mitochondrial OS=Canis lupus familiaris OX=9615 GN=NDUFV1	NDUFV1	50.763	64.968	35.3	12	16	12	0.963	0.999	0.997	1.019	1.072	1.072	1.018	0.952	0.885
E2R516	Synaptosomal-associated protein OS=Canis lupus familiaris OX=9615 GN=SNAP23	SNAP23	23.413	133.31	50.7	8	15	8	1	0.999	0.98	1.03	0.995	0.995	1.025	0.998	0.982
E2R518	Propionyl-CoA carboxylase alpha subunit OS=Canis lupus familiaris OX=9615 GN=PCCA	PCCA	80.877	78.504	21.9	14	22	14	0.984	0.953	0.952	1.038	1.01	1.048	1.033	0.983	0.995
E2R529	Ubiquitin like modifier activating enzyme 6 OS=Canis lupus familiaris OX=9615 GN=UBA6	UBA6	117.92	212.48	33.4	29	35	29	0.99	0.97	1.025	0.995	1.001	1.02	1.024	0.988	1.006
E2R531	Zinc finger protein 462 OS=Canis lupus familiaris OX=9615 GN=ZNF462	ZNF462	283.17	8.9591	1.8	5	5	5	0.994	1.144	0.95	1.028	0.989	0.974	0.957	0.964	1.038
E2R538	Uncharacterized protein OS=Canis lupus familiaris OX=9615 GN=NDUFA11	NDUFA11	14.762	40.419	34	3	5	3	0.983	0.988	1.077	1	1.1	1.008	0.967	0.943	0.947
E2R541	Apoptosis inducing factor mitochondria associated 1 OS=Canis lupus familiaris OX=9615 GN=AIFM1	AIFM1	66.835	107.32	36.4	19	34	19	0.968	0.98	0.995	1.001	1	1.005	1.016	1.014	1.009
E2R546	60S ribosomal protein L4 OS=Canis lupus familiaris OX=9615 GN=RPL4	RPL4	46.241	153.77	43.4	19	55	19	1.022	1.024	1.014	0.98	0.993	0.964	1.024	0.996	1.011
E2R552	RALY heterogeneous nuclear ribonucleoprotein OS=Canis lupus familiaris OX=9615 GN=RALY	RALY	31.756	38.663	36.2	11	15	11	1.034	1.011	1.021	0.939	0.96	0.903	1.012	1.065	1.058
E2R560	Hyaluronidase OS=Canis lupus familiaris OX=9615 GN=HYAL2	HYAL2	53.888	3.8141	4	2	3	2	1.029	1.094	1.068	0.861	0.865	0.926	1.115	0.989	1.104
E2R561	NSF attachment protein gamma OS=Canis lupus familiaris OX=9615 GN=NAPG	NAPG	34.588	67.836	38.9	11	12	11	1.032	0.986	1.022	1.012	1.018	1	1.01	0.962	0.985
E2R571	Meiosis regulator and mRNA stability factor 1 OS=Canis lupus familiaris OX=9615 GN=MARF1	MARF1	192.31	2.5815	0.8	2	2	2	1.08	1.044	1.144	1.117	0.901	0.996	0.853	0.941	0.961
E2R574	Uncharacterized protein OS=Canis lupus familiaris OX=9615 GN=EEF1G	EEF1G	50.163	160.51	55.8	25	69	25	1.012	1.01	1.009	0.984	0.99	0.992	1.007	1.017	1.012
E2R578	Solute carrier family 25 member 11 OS=Canis lupus familiaris OX=9615 GN=SLC25A11	SLC25A11	34.075	53.894	41.1	12	15	12	0.941	0.95	0.985	1.093	0.999	1.075	0.943	0.879	0.923
E2R580	VAMP associated protein A OS=Canis lupus familiaris OX=9615 GN=VAPA	VAPA	27.845	152.33	50.6	13	25	12	0.982	0.949	0.947	1.045	1.007	1.011	1.037	1.016	1
E2R581	LMBR1 domain containing 2 OS=Canis lupus familiaris OX=9615 GN=LMBRD2	LMBRD2	80.988	6.7141	1.6	1	1	1	1.113	1.045	1.014	0.92	1.143	0.959	0.989	0.975	0.868
E2R585	Regulatory factor X1 OS=Canis lupus familiaris OX=9615 GN=RFX1	RFX1	103.06	3.3043	2.3	2	2	2
E2R597	Protein phosphatase, Mg2+/Mn2+ dependent 1B OS=Canis lupus familiaris OX=9615 GN=PPM1B	PPM1B	52.792	30.835	19.8	7	7	6	0.907	1.009	1.115	1.047	1	0.971	0.975	1.027	1.001
E2R5A5	RAB31, member RAS oncogene family OS=Canis lupus familiaris OX=9615 GN=RAB31	RAB31	21.507	10.886	24.6	4	5	3	0.979	1.035	0.9	1.04	1.064	1.011	0.937	1.131	0.922
E2R5A7	Uncharacterized protein OS=Canis lupus familiaris OX=9615	---	27.318	3.4145	8.4	2	2	2
E2R5A8	Sperm associated antigen 5 OS=Canis lupus familiaris OX=9615 GN=SPAG5	SPAG5	134.13	2.3821	1.8	2	2	2	0.976	1.131	1.22	0.972	0.922	1.035	0.832	0.856	1.107
E2R5B1	Spindle and centriole associated protein 1 OS=Canis lupus familiaris OX=9615 GN=SPICE1	SPICE1	96.119	7.6025	3.5	3	3	3	1.056	1.071	0.889	1.187	0.915	0.94	0.951	1.071	0.95
E2R5C3	Mitochondrial ribosomal protein S21 OS=Canis lupus familiaris OX=9615 GN=MRPS21	MRPS21	10.687	13.594	24.1	2	3	2	0.956	0.957	1.006	0.993	1.049	1.027	1.059	0.983	0.98
E2R5C6	Neural precursor cell expressed, developmentally down-regulated 1 OS=Canis lupus familiaris OX=9615 GN=NEDD1	NEDD1	79.607	23.884	11.4	6	6	6	1.077	1.027	1.027	1.036	0.987	0.958	0.975	0.983	0.987
E2R5D7	Transcription factor 25 OS=Canis lupus familiaris OX=9615 GN=TCF25	TCF25	76.88	11.606	9.6	6	7	6	0.966	1.071	0.949	1.046	1.034	0.972	0.957	0.946	0.99
E2R5E4	Nitric oxide synthase interacting protein OS=Canis lupus familiaris OX=9615 GN=NOSIP	NOSIP	46.509	44.281	22.5	8	11	8	1.048	1.005	1.046	0.974	1.002	0.917	0.991	0.955	0.936
E2R5E7	Chromosome 1 open reading frame 123 OS=Canis lupus familiaris OX=9615 GN=C5H1orf123	C5H1orf123	21.649	10.436	15	2	3	2	1.022	1.001	0.982	0.952	0.959	0.932	1.069	1.075	1.079
E2R5F1	Exocyst complex component 8 OS=Canis lupus familiaris OX=9615 GN=EXOC8	EXOC8	81.915	13.058	10.6	8	8	8	0.938	0.962	1.114	0.889	1.035	1.016	1.052	1.046	0.963
E2R5F7	RNA binding protein, mRNA processing factor OS=Canis lupus familiaris OX=9615 GN=RBPMS	RBPMS	24.276	8.7571	16.4	3	3	3	0.891	0.904	0.944	1.116	1.036	1.056	1.069	1.027	0.948
E2R5F8	Autophagy related 16 like 1 OS=Canis lupus familiaris OX=9615 GN=ATG16L1	ATG16L1	68.328	3.1816	2.8	2	2	2	1.032	0.888	1.092	0.981	1.005	0.803	1.053	1.065	1.107
E2R5G3	Gap junction protein OS=Canis lupus familiaris OX=9615 GN=GJB4	GJB4	30.346	11.813	8.3	2	2	2	1.019	1.044	0.97	0.948	0.959	0.928	1.038	1.072	1.059
E2R5G5	Gap junction protein OS=Canis lupus familiaris OX=9615 GN=GJB3	GJB3	30.763	1.7432	4.1	1	1	1
E2R5G6	RAS related OS=Canis lupus familiaris OX=9615 GN=RRAS	RRAS	23.566	23.535	29.8	5	10	4	1.032	0.948	0.966	1.001	0.992	0.974	1.012	0.991	1.032
E2R5G8	Striatin interacting protein 1 OS=Canis lupus familiaris OX=9615 GN=STRIP1	STRIP1	95.45	22.623	10.5	6	6	6	0.99	1.044	0.985	0.966	1.032	1.001	0.989	1.017	1.064
E2R5H0	Serine/threonine kinase 39 OS=Canis lupus familiaris OX=9615 GN=STK39	STK39	50.647	7.3952	12.6	5	6	2	1.038	1.142	1.009	0.989	0.969	0.945	1.017	0.967	0.963
E2R5H1	Transcription initiation factor TFIID subunit 10 OS=Canis lupus familiaris OX=9615 GN=TAF10	TAF10	21.659	17.276	25.7	4	4	4	0.985	1.045	0.956	1.048	0.866	1.051	0.988	1.032	1.062
E2R5H4	Integrin linked kinase OS=Canis lupus familiaris OX=9615 GN=ILK	ILK	51.389	36.443	23.9	10	14	10	1.003	0.961	1.004	1.019	0.969	0.941	1.04	1.013	1.072
E2R5H6	Cell division cycle 16 OS=Canis lupus familiaris OX=9615 GN=CDC16	CDC16	71.494	62.659	21.1	9	10	9	0.992	0.984	1.026	0.983	1.022	1.104	0.968	0.996	0.867
E2R5I0	Small integral membrane protein 12 OS=Canis lupus familiaris OX=9615 GN=SMIM12	SMIM12	10.737	5.7069	19.6	2	3	2	0.913	0.909	0.941	0.941	1.026	0.996	1.065	1.095	1.128
E2R5I3	SR-related CTD associated factor 1 OS=Canis lupus familiaris OX=9615 GN=SCAF1	SCAF1	138.94	24.446	8	9	10	8	0.992	1.083	0.939	0.989	0.928	0.917	1.026	1.13	1.018
E2R5I7	Zinc finger MYM-type containing 1 OS=Canis lupus familiaris OX=9615 GN=ZMYM1	ZMYM1	121.42	16.087	6.1	6	6	6	1.137	0.86	1.052	0.972	1.016	1.138	0.973	1.088	0.776
E2R5J1	Regulator of chromosome condensation 1 OS=Canis lupus familiaris OX=9615 GN=RCC1	RCC1	45.369	34.619	23.9	7	9	7	1.047	1.053	1.042	0.999	0.983	1	0.965	0.949	0.993
E2R5J2	Transcription initiation factor IIE subunit beta OS=Canis lupus familiaris OX=9615 GN=GTF2E2	GTF2E2	32.961	17.654	22.7	5	6	5	1.002	1.048	1.057	1.01	0.938	0.974	1.008	1.008	0.993
E2R5J6	G protein-coupled receptor kinase OS=Canis lupus familiaris OX=9615 GN=GRK2	GRK2	79.667	23.41	17.7	9	9	9	1.046	0.987	1.018	0.931	1.029	0.965	0.939	1.005	1.117
E2R5J7	Receptor-type tyrosine-protein phosphatase OS=Canis lupus familiaris OX=9615 GN=PTPRA	PTPRA	89.62	9.996	6.4	4	4	4	0.956	0.98	0.914	1.031	1.019	1.041	1.027	1.019	1.026
E2R5K3	Pyrroline-5-carboxylate reductase OS=Canis lupus familiaris OX=9615 GN=PYCR2	PYCR2	33.736	35.117	30	9	13	4	0.717	0.78	0.769	1.061	1.03	1.213	1.026	1.143	1.042
E2R5K5	Cancer susceptibility 3 OS=Canis lupus familiaris OX=9615 GN=CASC3	CASC3	76.269	23.442	10.4	6	7	6	0.978	0.986	0.986	0.988	0.913	0.898	0.985	1.034	1.039
E2R5K7	Protein transport protein sec16 OS=Canis lupus familiaris OX=9615 GN=SEC16A	SEC16A	245.79	80.254	8.9	16	17	16	1.05	1.024	0.997	0.988	1.001	1.001	0.946	1.04	1.01
E2R5K8	G protein pathway suppressor 2 OS=Canis lupus familiaris OX=9615 GN=GPS2	GPS2	37.311	1.6734	2.4	1	1	1
E2R5L1	Uncharacterized protein OS=Canis lupus familiaris OX=9615 GN=METTL26	METTL26	20.954	6.0224	9.4	1	2	1	1.371	0.916	0.85	0.873	1.169	0.815	0.844	1.006	1.218
E2R5M1	Filamin binding LIM protein 1 OS=Canis lupus familiaris OX=9615 GN=FBLIM1	FBLIM1	40.611	4.429	3.2	1	1	1	0.982	0.968	1.076	0.983	1.002	0.942	1.062	0.988	1.016
E2R5M7	Thioredoxin like 1 OS=Canis lupus familiaris OX=9615 GN=TXNL1	TXNL1	32.313	176.33	49.5	10	13	10	1.003	0.974	0.982	1.016	0.999	1.004	1.052	0.996	0.972
E2R5N5	Proteasome 26S subunit, non-ATPase 13 OS=Canis lupus familiaris OX=9615 GN=PSMD13	PSMD13	42.893	142.82	61.4	21	34	21	1.004	1	1.015	1.041	1.02	0.971	0.987	0.982	0.997
E2R5P2	Cyclin H OS=Canis lupus familiaris OX=9615 GN=CCNH	CCNH	37.633	20.397	17.6	5	5	5	1.005	0.988	0.995	1.003	0.967	0.937	0.996	1.042	1.051
E2R5P5	Protein S100 OS=Canis lupus familiaris OX=9615 GN=S100A6	S100A6	10.039	7.223	34.4	4	7	4	1.001	0.94	1.061	0.833	0.849	0.787	1.174	1.093	1.122
E2R5P8	Transmembrane protein 259 OS=Canis lupus familiaris OX=9615 GN=TMEM259	TMEM259	67.808	11.538	8.1	5	7	5	1.105	0.935	0.97	0.915	0.974	0.942	1.125	1.041	1.022
E2R5P9	Mitochondrial ribosomal protein S27 OS=Canis lupus familiaris OX=9615 GN=MRPS27	MRPS27	49.508	36.859	25.1	9	12	9	1.028	0.989	0.986	1.005	1.03	0.987	0.992	1.003	1.012
E2R5Q1	Calponin OS=Canis lupus familiaris OX=9615 GN=CNN2	CNN2	33.386	7.5994	13.3	4	4	4	0.987	1.007	0.92	1.069	0.984	0.974	0.942	0.999	1.147
E2R5Q3	MLX interacting protein OS=Canis lupus familiaris OX=9615 GN=MLXIP	MLXIP	100.32	9.5441	3.6	3	3	3	1.028	1.015	1.032	0.954	0.893	0.92	1.116	0.994	1.085
E2R5Q5	FMR1 autosomal homolog 1 OS=Canis lupus familiaris OX=9615 GN=FXR1	FXR1	69.748	178.51	30.3	16	26	15	1.014	1.032	1.02	1.007	0.977	0.991	0.972	1.001	0.965
E2R5Q8	Protein YIPF OS=Canis lupus familiaris OX=9615 GN=YIPF5	YIPF5	28.015	5.8778	8.2	2	3	2	0.928	0.967	0.945	1.125	1.072	1.147	0.977	0.939	0.892
E2R5R1	DEAD-box helicase 51 OS=Canis lupus familiaris OX=9615 GN=DDX51	DDX51	69.117	34.968	21.6	11	12	11	1.024	1.017	1.013	1.021	0.958	0.962	0.998	1.031	1.033
E2R5S2	B cell receptor associated protein 31 OS=Canis lupus familiaris OX=9615 GN=BCAP31	BCAP31	28.059	52.874	32.9	9	17	9	1.001	0.99	1.013	0.975	0.957	0.99	1.019	1.002	1.022
E2R5S3	Claudin OS=Canis lupus familiaris OX=9615 GN=CLDN7	CLDN7	22.283	6.0595	12.3	2	3	2	0.915	0.92	0.951	1.004	1	0.949	1.086	1.067	1.13
E2R5S4	SDE2 telomere maintenance homolog OS=Canis lupus familiaris OX=9615 GN=SDE2	SDE2	48.573	6.8781	7.3	3	4	3	1.052	1.074	1.075	0.973	0.945	0.815	1.131	1.054	1.07
E2R5S5	Vesicle associated membrane protein 7 OS=Canis lupus familiaris OX=9615 GN=VAMP7	VAMP7	24.903	6.2797	14.5	4	5	4	1.04	1.04	1.02	0.94	1.022	0.922	1.014	0.987	1.021
E2R5T1	ER membrane protein complex subunit 4 OS=Canis lupus familiaris OX=9615 GN=EMC4	EMC4	20.086	6.8814	7.1	1	1	1	0.951	1.001	0.939	1.082	0.985	1.014	1.012	1.016	1.015
E2R5T2	Splicing factor 3b subunit 4 OS=Canis lupus familiaris OX=9615 GN=SF3B4	SF3B4	44.383	17.383	16.3	4	5	4	1.081	0.957	1.015	1.106	1.059	0.924	1.025	0.907	0.983
E2R5T4	Ring finger protein 121 OS=Canis lupus familiaris OX=9615 GN=RNF121	RNF121	37.93	3.9477	5.2	1	1	1
E2R5T6	Archaelysin family metallopeptidase 2 OS=Canis lupus familiaris OX=9615 GN=AMZ2	AMZ2	41.273	3.3141	3.6	1	1	1
E2R5T8	ASPSCR1, UBX domain containing tether for SLC2A4 OS=Canis lupus familiaris OX=9615 GN=ASPSCR1	ASPSCR1	60.658	20.554	13.2	6	6	6	1.033	1.027	0.998	0.997	0.942	0.92	0.956	1.028	1.029
E2R5T9	Actinin alpha 4 OS=Canis lupus familiaris OX=9615 GN=ACTN4	ACTN4	104.93	323.31	60.6	50	114	1	1.28	1.233	1.267	0.921	0.921	0.905	0.799	0.873	0.841
E2R5V5	ADP ribosylation factor like GTPase 6 interacting protein 6 OS=Canis lupus familiaris OX=9615 GN=ARL6IP6	ARL6IP6	23.947	16.919	13.7	3	3	3	1.038	1.038	1.008	0.969	0.961	0.991	1.067	0.98	0.975
E2R5W5	DNA polymerase OS=Canis lupus familiaris OX=9615 GN=POLD1	POLD1	123.73	93.587	24.1	23	25	23	1.013	1.012	1.03	1.003	1.005	0.98	0.971	1.027	0.979
E2R5X1	Ankyrin repeat and sterile alpha motif domain containing 3 OS=Canis lupus familiaris OX=9615 GN=ANKS3	ANKS3	72.134	2.0096	1.5	1	1	1	1.124	1.167	1.013	0.785	0.753	0.846	1.166	1.065	1.159
E2R5X2	Isocitrate dehydrogenase [NAD] subunit, mitochondrial OS=Canis lupus familiaris OX=9615 GN=IDH3G	IDH3G	42.894	55.763	33.4	9	15	9	0.992	0.999	0.974	1.004	1.003	1.045	0.992	0.93	1.023
E2R5X3	Mitochondrial ribosomal protein L54 OS=Canis lupus familiaris OX=9615 GN=MRPL54	MRPL54	15.912	16.274	21	2	2	2	0.917	0.986	1.058	1.03	0.984	0.951	0.986	1.063	1.045
E2R5X8	Uncharacterized protein OS=Canis lupus familiaris OX=9615 GN=NDUFS8	NDUFS8	23.73	50.153	35.7	7	11	7	0.98	0.963	0.979	1.013	1.114	0.974	0.983	0.977	0.999
E2R5Y6	Uncharacterized protein OS=Canis lupus familiaris OX=9615	---	23.423	7.6505	12.5	3	5	3	1.051	1.059	1.023	0.985	0.982	1.017	1.036	0.96	0.991
E2R5Y7	Nuclear mitotic apparatus protein 1 OS=Canis lupus familiaris OX=9615 GN=NUMA1	NUMA1	230.98	-2	31.1	50	70	1
E2R5Z5	Transmembrane 9 superfamily member OS=Canis lupus familiaris OX=9615 GN=TM9SF2	TM9SF2	75.641	76.659	28.4	16	25	16	0.937	0.987	0.982	1.036	1.057	1.03	0.975	1.027	0.96
E2R5Z6	Zinc finger protein 106 OS=Canis lupus familiaris OX=9615 GN=ZNF106	ZNF106	211.85	2.5857	2.4	4	4	1	1.157	0.935	1.065	0.917	1.039	0.869	1.071	1.004	0.975
E2R600	Vaccinia related kinase 2 OS=Canis lupus familiaris OX=9615 GN=VRK2	VRK2	51.46	3.4467	2.7	1	1	1	0.861	1.347	1.085	0.757	0.95	0.89	1.15	0.815	1.207
E2R601	Phosphoacetylglucosamine mutase OS=Canis lupus familiaris OX=9615 GN=PGM3	PGM3	60.249	54.609	24.4	12	15	12	0.966	1.008	0.983	0.954	0.93	0.954	1.073	1.092	1.056
E2R607	Deoxycytidine kinase OS=Canis lupus familiaris OX=9615 GN=DCK	DCK	30.234	16.529	26.2	6	9	6	1.09	1.076	1.067	0.975	1.002	0.96	0.946	0.954	0.95
E2R610	OMA1 zinc metallopeptidase OS=Canis lupus familiaris OX=9615 GN=OMA1	OMA1	60.268	9.5243	4.4	2	2	2
E2R624	Leucine rich pentatricopeptide repeat containing OS=Canis lupus familiaris OX=9615 GN=LRPPRC	LRPPRC	157.65	323.31	50	63	126	62	0.976	0.982	0.977	1.04	1.035	1.036	1.003	0.976	0.958
E2R634	Uncharacterized protein OS=Canis lupus familiaris OX=9615 GN=TUT1	TUT1	94.341	51.7	11.6	6	7	6	0.917	1.08	0.932	1.028	1.035	1.008	1.063	0.967	1.1
E2R635	Uncharacterized protein OS=Canis lupus familiaris OX=9615 GN=UTP14A	UTP14A	87.976	161.41	33.7	23	30	23	1.084	1.037	1.068	0.966	1.005	0.965	0.968	0.949	0.994
E2R644	RWD domain containing 4 OS=Canis lupus familiaris OX=9615 GN=RWDD4	RWDD4	21.26	6.4136	15.4	3	3	3	0.901	0.756	1.076	0.968	0.994	1.013	1.087	1.053	1.152
E2R651	RalA binding protein 1 OS=Canis lupus familiaris OX=9615 GN=RALBP1	RALBP1	75.073	11.887	6.3	4	4	4	0.923	0.963	1.011	1.046	1.007	0.943	1.114	1.128	0.905
E2R655	Metastasis associated 1 family member 2 OS=Canis lupus familiaris OX=9615 GN=MTA2	MTA2	75.002	119.48	28	17	27	16	0.963	0.995	0.971	1.027	1.035	1.052	0.995	0.968	0.98
E2R659	Mitochondrial import inner membrane translocase subunit TIM17 OS=Canis lupus familiaris OX=9615 GN=TIMM17A	TIMM17A	17.993	38.356	31.6	3	5	3	0.939	0.979	0.988	1.107	1.105	1.018	0.939	0.965	0.968
E2R667	Coatomer subunit beta' OS=Canis lupus familiaris OX=9615 GN=COPB2	COPB2	102.39	215.24	35.2	27	45	27	1.004	1.008	1.019	1.001	0.996	1.016	1.01	0.993	0.965
E2R680	Echinoderm microtubule associated protein like 3 OS=Canis lupus familiaris OX=9615 GN=EML3	EML3	95.377	4.4112	2.7	3	3	3
E2R685	Solute carrier family 25 member 4 OS=Canis lupus familiaris OX=9615 GN=SLC25A4	SLC25A4	32.891	11.997	42.8	12	33	3	1.036	0.988	0.979	0.984	1.035	1.009	1.02	0.993	1.019
E2R694	G-patch domain and KOW motifs OS=Canis lupus familiaris OX=9615 GN=GPKOW	GPKOW	53.435	6.4557	8.5	3	3	3	1.052	1.095	0.976	1.014	0.978	0.956	0.99	0.974	1.001
E2R699	Dynein cytoplasmic 2 light intermediate chain 1 OS=Canis lupus familiaris OX=9615 GN=DYNC2LI1	DYNC2LI1	39.4	4.8109	5.7	2	2	2	1.082	1.107	1.013	0.939	1.017	1.022	0.897	0.975	0.993
E2R6A2	WD repeat domain 89 OS=Canis lupus familiaris OX=9615 GN=WDR89	WDR89	43.124	3.7174	3.4	1	1	1	0.916	1.107	0.964	0.889	0.913	1.231	0.971	1.051	0.99
E2R6A6	EPH receptor A1 OS=Canis lupus familiaris OX=9615 GN=EPHA1	EPHA1	107.48	40.797	15.3	12	14	12	1.009	0.976	0.98	0.986	0.982	0.996	1.034	1.024	1.03
E2R6C3	Vacuolar protein sorting-associated protein 41 homolog OS=Canis lupus familiaris OX=9615 GN=VPS41	VPS41	98.49	7.9891	5.2	4	4	4	1.065	0.99	0.974	0.977	0.956	1.006	1.018	1.009	1.038
E2R6E2	NADH:ubiquinone oxidoreductase core subunit S7 OS=Canis lupus familiaris OX=9615 GN=NDUFS7	NDUFS7	23.585	8.3349	15.3	4	5	4	1.05	1.078	0.984	1.045	1.031	1.023	0.983	1.019	0.871
E2R6E4	DAZ associated protein 1 OS=Canis lupus familiaris OX=9615 GN=DAZAP1	DAZAP1	43.397	80.483	28.3	7	12	7	0.999	0.981	0.915	1.026	1.006	1.041	1.013	1.036	0.994
E2R6E5	E2F transcription factor 6 OS=Canis lupus familiaris OX=9615 GN=E2F6	E2F6	31.914	3.1226	5.3	1	1	1	0.997	0.986	1.015	0.992	0.951	0.994	0.978	1.068	1.047
E2R6F8	Mannose-P-dolichol utilization defect 1 OS=Canis lupus familiaris OX=9615 GN=MPDU1	MPDU1	26.727	2.2607	4.1	1	2	1
E2R6I0	Poly(A) binding protein nuclear 1 OS=Canis lupus familiaris OX=9615 GN=PABPN1	PABPN1	32.902	103.8	30.4	7	8	7	1.005	1.008	1.01	1.035	1.031	1.008	0.975	0.96	0.96
E2R6J0	Adaptor protein, phosphotyrosine interacting with PH domain and leucine zipper 1 OS=Canis lupus familiaris OX=9615 GN=APPL1	APPL1	79.62	93.631	29.1	17	21	16	0.987	1	0.974	0.983	0.972	1.032	1.005	1.006	1.008
E2R6J5	Ubiquitin specific peptidase 4 OS=Canis lupus familiaris OX=9615 GN=USP4	USP4	108.58	115.86	26.5	22	36	20	0.995	1.007	1.003	0.995	1.024	1.028	0.994	1.021	1.01
E2R6L1	Tankyrase 1 binding protein 1 OS=Canis lupus familiaris OX=9615 GN=TNKS1BP1	TNKS1BP1	181.37	286.69	30.9	37	43	37	1.015	0.978	0.995	0.955	0.99	0.995	1.03	1.021	1.032
E2R6L9	Importin subunit alpha OS=Canis lupus familiaris OX=9615 GN=KPNA2	KPNA2	57.941	323.31	40.6	14	25	14	1.006	1.006	0.996	0.996	1.038	1.027	0.984	0.997	1.004
E2R6N2	CTD nuclear envelope phosphatase 1 OS=Canis lupus familiaris OX=9615 GN=CTDNEP1	CTDNEP1	28.363	6.1304	12.3	3	3	3	1.065	1.126	0.991	0.983	0.918	0.898	1.013	1.007	1.047
E2R6N6	Farnesyl-diphosphate farnesyltransferase 1 OS=Canis lupus familiaris OX=9615 GN=FDFT1	FDFT1	48.201	42.403	30.7	12	16	12	0.88	0.984	0.945	0.985	0.931	0.95	1.116	1.137	1.034
E2R6Q0	Cell division cycle 45 OS=Canis lupus familiaris OX=9615 GN=CDC45	CDC45	60.301	13.161	13.6	6	7	6	0.974	1.014	1.033	1	0.991	0.946	0.983	1.052	0.996
E2R6Q2	Enhancer of zeste 2 polycomb repressive complex 2 subunit OS=Canis lupus familiaris OX=9615 GN=EZH2	EZH2	85.967	37.758	11.2	7	7	5	1.019	0.951	1.037	0.983	1.011	1.061	1.008	0.99	1.01
E2R6Q7	Cathepsin B OS=Canis lupus familiaris OX=9615 GN=CTSB	CTSB	37.685	69.346	36.6	10	21	10	0.923	0.895	0.932	1.1	1.068	1.096	1.027	1.013	0.979
E2R6R3	Methylsterol monooxygenase 1 OS=Canis lupus familiaris OX=9615 GN=MSMO1	MSMO1	35.229	19.014	16.7	4	8	4	0.946	0.902	0.896	0.953	1.019	0.936	1.159	1.054	1.096
E2R6R6	DnaJ heat shock protein family (Hsp40) member C13 OS=Canis lupus familiaris OX=9615 GN=DNAJC13	DNAJC13	254.01	127.44	13.7	27	32	27	1.01	1.01	1.017	1.003	1.002	0.98	0.997	0.989	1.016
E2R6S7	Uncharacterized protein OS=Canis lupus familiaris OX=9615	---	32.229	7.9889	8.8	2	2	2	0.871	1.145	0.996	1.084	0.913	1.213	0.869	1.052	0.88
E2R6S8	UTP3, small subunit processome component OS=Canis lupus familiaris OX=9615 GN=UTP3	UTP3	53.832	52.093	15.1	7	8	7	0.996	1.053	1.003	1.027	1.068	1.046	0.935	0.952	0.849
E2R6X1	Zinc finger CCCH-type containing 7A OS=Canis lupus familiaris OX=9615 GN=ZC3H7A	ZC3H7A	109.97	11.358	6	5	5	5	0.859	1.011	1.042	1.157	1.123	1.151	0.938	0.949	0.753
E2R6Y5	Transmembrane protein 248 OS=Canis lupus familiaris OX=9615 GN=TMEM248	TMEM248	35.045	3.7488	3.5	1	1	1	1.024	0.852	1.085	1.027	0.841	0.999	1.089	0.973	1.132
E2R702	CDGSH iron sulfur domain 2 OS=Canis lupus familiaris OX=9615 GN=CISD2	CISD2	15.292	45.673	50.4	7	10	7	1.015	0.972	0.976	1.034	0.987	1.026	1.018	1.029	1.025
E2R703	Importin 8 OS=Canis lupus familiaris OX=9615 GN=IPO8	IPO8	119.6	20.225	6.9	5	7	4	1.061	0.908	0.981	1.079	1.068	0.97	0.986	0.927	1.033
E2R706	Uncharacterized protein OS=Canis lupus familiaris OX=9615 GN=RABGEF1	RABGEF1	80.653	8.1978	4.1	3	3	3	1.022	0.919	0.974	1.059	1.007	0.914	1.022	1.052	1.049
E2R716	Methionine synthase OS=Canis lupus familiaris OX=9615 GN=MTR	MTR	140.85	5.4874	2.1	3	3	3	1.152	0.974	1.018	0.944	0.99	0.923	0.917	1.034	0.942
E2R727	PHD finger protein 3 OS=Canis lupus familiaris OX=9615 GN=PHF3	PHF3	230.06	44.181	4.4	9	10	9	1.028	1.047	1.026	0.967	0.978	1.034	0.987	0.995	0.991
E2R728	Fas apoptotic inhibitory molecule OS=Canis lupus familiaris OX=9615 GN=FAIM	FAIM	22.666	5.7726	11.9	2	2	2	1.087	1.032	0.996	0.975	0.959	1.002	0.987	0.949	1.051
E2R729	Glucosidase II alpha subunit OS=Canis lupus familiaris OX=9615 GN=GANAB	GANAB	108.91	3.5517	34.1	31	45	1
E2R730	PRA1 family protein OS=Canis lupus familiaris OX=9615 GN=PRAF2	PRAF2	19.426	10.907	23	3	3	3	0.974	0.97	0.981	0.975	1.051	0.958	0.997	1.009	1.066
E2R736	Phosphatidylinositol glycan anchor biosynthesis class U OS=Canis lupus familiaris OX=9615 GN=PIGU	PIGU	49.993	4.7032	4.8	2	3	2	0.994	1.049	1	0.991	1.018	1.019	0.974	0.98	1.001
E2R740	AMP deaminase OS=Canis lupus familiaris OX=9615 GN=AMPD3	AMPD3	88.861	6.8435	3.7	2	2	2	0.929	1.024	0.99	0.977	0.872	1.02	1.059	1.055	1.106
E2R747	Coronin OS=Canis lupus familiaris OX=9615 GN=CORO2A	CORO2A	68.328	1.906	1.5	1	1	1	1.207	1.123	1.04	0.753	0.837	0.797	1.214	1.048	1.053
E2R749	Splicing regulatory glutamic acid and lysine rich protein 1 OS=Canis lupus familiaris OX=9615 GN=SREK1	SREK1	59.527	40.243	7.3	3	4	3	0.98	1.048	1.05	0.912	1.026	1.005	0.947	1.05	1.017
E2R757	Mitochondrial ribosomal protein L35 OS=Canis lupus familiaris OX=9615 GN=MRPL35	MRPL35	21.185	6.5084	13.5	3	4	3	0.919	0.977	0.946	1.091	0.999	1.169	0.939	0.959	1.007
E2R760	Immunoglobulin mu binding protein 2 OS=Canis lupus familiaris OX=9615 GN=IGHMBP2	IGHMBP2	108.55	4.201	2.4	3	3	3
E2R761	L-lactate dehydrogenase OS=Canis lupus familiaris OX=9615 GN=LDHB	LDHB	36.622	116.95	46.7	14	43	12	0.987	1.007	1.043	1	1.004	0.997	1.01	1.011	0.977
E2R764	Dynein light chain roadblock OS=Canis lupus familiaris OX=9615 GN=DYNLRB1	DYNLRB1	10.99	45.823	34.4	2	5	2	0.979	0.948	1.009	1.078	1.014	1.044	0.986	0.928	0.992
E2R765	Receptor expression-enhancing protein OS=Canis lupus familiaris OX=9615 GN=REEP1	REEP1	21.882	2.5163	7.6	1	2	1	1.223	1.071	1.044	0.784	0.892	0.702	1.077	1.176	1.108
E2R770	DNA topoisomerase OS=Canis lupus familiaris OX=9615 GN=TOP3B	TOP3B	96.782	8.4905	5	4	5	4	1.086	1.052	1.03	0.938	0.963	0.975	0.995	1.028	1.018
E2R771	RNA binding motif protein 3 OS=Canis lupus familiaris OX=9615 GN=RBM3	RBM3	17.684	60.715	42.6	5	10	5	1.027	1.04	0.991	1.037	1.028	0.967	0.979	1.07	0.944
E2R775	Mitochondrial ribosomal protein L37 OS=Canis lupus familiaris OX=9615 GN=MRPL37	MRPL37	48.348	19.327	24.1	10	10	10	1.037	0.986	1.006	0.991	1.006	1.025	0.979	1	1.006
E2R792	Histone deacetylase OS=Canis lupus familiaris OX=9615 GN=HDAC3	HDAC3	48.847	8.3478	9.6	3	3	3	1.076	1.036	1.064	0.917	0.979	0.922	0.94	1.058	1.055
E2R797	Smad nuclear interacting protein 1 OS=Canis lupus familiaris OX=9615 GN=SNIP1	SNIP1	45.609	7.2284	8.8	3	3	3	0.946	1.077	1.022	1.026	1.055	1.038	0.961	0.9	0.994
E2R798	Mitochondrial ribosomal protein S34 OS=Canis lupus familiaris OX=9615 GN=MRPS34	MRPS34	25.413	24.474	37	7	8	7	0.967	0.972	0.953	1.004	1.048	1.02	0.988	0.989	1.015
E2R7A0	Hydroxyacylglutathione hydrolase OS=Canis lupus familiaris OX=9615 GN=HAGH	HAGH	33.875	15.147	13.6	4	5	4	1.034	1.002	0.961	0.983	0.917	0.996	0.998	1.036	1.015
E2R7A8	Uncharacterized protein OS=Canis lupus familiaris OX=9615 GN=SENP3	SENP3	64.886	26.755	13.6	6	8	6	0.965	1.066	0.987	1.041	0.995	1.029	0.994	0.988	0.93
E2R7A9	Receptor expression-enhancing protein OS=Canis lupus familiaris OX=9615 GN=REEP5	REEP5	16.155	-2	6.3	1	1	1	0.97	1.025	0.985	0.947	0.971	0.966	1.077	0.98	1.108
E2R7B6	Coiled-coil domain containing 113 OS=Canis lupus familiaris OX=9615 GN=CCDC113	CCDC113	45.954	-2	2	1	2	1	1.362	1.151	1.039	0.699	0.783	0.587	1.023	1.225	1.249
E2R7C3	Sodium/hydrogen exchanger OS=Canis lupus familiaris OX=9615 GN=SLC9A8	SLC9A8	65.41	4.2192	4.5	3	3	3	0.93	1.053	0.986	1.087	1.021	0.962	0.924	1.018	1.04
E2R7D3	Zinc finger AN1-type containing 1 OS=Canis lupus familiaris OX=9615 GN=ZFAND1	ZFAND1	30.871	4.5779	7.1	2	3	2	0.962	1.076	1.056	1.038	0.997	1.016	0.985	0.933	0.958
E2R7E3	SS nuclear autoantigen 1 OS=Canis lupus familiaris OX=9615 GN=SSNA1	SSNA1	14.098	50.859	19.4	2	3	2	1.051	1.033	1.129	0.963	0.927	1.063	0.909	1.03	0.932
E2R7E5	NADPH-dependent diflavin oxidoreductase 1 OS=Canis lupus familiaris OX=9615 GN=NDOR1	NDOR1	77.872	3.8231	4.3	2	2	2
E2R7E8	Acylaminoacyl-peptide hydrolase OS=Canis lupus familiaris OX=9615 GN=APEH	APEH	81.619	20.72	12.3	8	10	8	1.023	0.988	1.03	0.963	0.984	0.955	1.004	1.05	1.055
E2R7F1	Moesin OS=Canis lupus familiaris OX=9615 GN=MSN	MSN	67.908	60.115	47.8	33	61	22	1.013	0.978	1.012	0.941	0.973	0.952	1.039	1.038	1.044
E2R7F2	Proteasome 26S subunit, non-ATPase 12 OS=Canis lupus familiaris OX=9615 GN=PSMD12	PSMD12	50.637	134.71	42	18	29	18	1	1.004	1.012	1.035	1.045	1.012	1.003	0.962	0.964
E2R7F3	Uncharacterized protein OS=Canis lupus familiaris OX=9615	---	45.859	96.641	34.1	15	28	15	0.984	1.021	1.004	1.023	0.953	1.007	1.022	1.005	0.956
E2R7F5	COX16, cytochrome c oxidase assembly homolog OS=Canis lupus familiaris OX=9615 GN=COX16	COX16	12.41	3.2455	14.2	2	2	2	0.951	0.974	0.91	1.032	1.065	1.001	0.936	1.151	0.995
E2R7G0	GINS complex subunit 3 OS=Canis lupus familiaris OX=9615 GN=GINS3	GINS3	24.36	25.309	19.4	3	4	3	1.035	0.999	1.031	1.005	1.056	1.026	0.979	1.041	0.901
E2R7G5	Cell division cycle associated 8 OS=Canis lupus familiaris OX=9615 GN=CDCA8	CDCA8	31.194	13.189	23.7	5	6	5	0.896	0.926	0.904	1.169	1.093	1.048	1.002	1.029	0.988
E2R7H9	Ribonucleotide reductase regulatory subunit M2 OS=Canis lupus familiaris OX=9615 GN=RRM2	RRM2	43.873	223.58	56.7	20	41	18	1.025	1.025	1.062	0.958	0.971	0.967	0.955	0.991	1.018
E2R7I5	PHD finger protein 23 OS=Canis lupus familiaris OX=9615 GN=PHF23	PHF23	43.704	7.504	12.4	5	5	5	0.979	1.243	0.938	0.727	0.964	0.802	1.084	1.12	1.218
E2R7J0	FRA10A associated CGG repeat 1 OS=Canis lupus familiaris OX=9615 GN=FRA10AC1	FRA10AC1	37.406	4.4303	6.4	2	2	2
E2R7J5	EPH receptor A7 OS=Canis lupus familiaris OX=9615 GN=EPHA7	EPHA7	112.07	2.13	2.6	3	4	1	1.094	0.983	1.049	0.995	0.946	0.927	0.987	1.024	1.032
E2R7J9	Treacle ribosome biogenesis factor 1 OS=Canis lupus familiaris OX=9615 GN=TCOF1	TCOF1	145.39	52.447	10.8	12	15	12	1.106	1.102	1.078	1.064	0.983	1.093	0.774	0.84	0.919
E2R7K2	Dishevelled segment polarity protein 2 OS=Canis lupus familiaris OX=9615 GN=DVL2	DVL2	78.546	2.8987	3	2	2	2	1.083	0.968	0.985	0.81	0.95	0.899	1.024	1.149	1.184
E2R7K5	AP-1 complex subunit gamma OS=Canis lupus familiaris OX=9615 GN=AP1G2	AP1G2	87.304	21.953	8.4	8	9	8	0.973	1.045	0.945	0.944	1.009	0.948	1.021	1.039	1.069
E2R7K6	Uncharacterized protein OS=Canis lupus familiaris OX=9615 GN=VPS33A	VPS33A	67.722	36.404	9.4	5	5	5	0.978	1.111	1.149	0.956	0.987	1.123	0.871	1.01	0.848
E2R7K8	Adenylyltransferase and sulfurtransferase MOCS3 OS=Canis lupus familiaris OX=9615 GN=MOCS3	MOCS3	53.646	19.88	19.7	8	8	8	1.05	1.016	1.045	0.974	0.935	0.948	0.996	1.02	1.049
E2R7L0	Replication factor C subunit 3 OS=Canis lupus familiaris OX=9615 GN=RFC3	RFC3	40.557	84.697	41.9	12	19	12	1.036	1.028	1.023	0.992	1.042	1.003	0.955	0.943	0.992
E2R7L1	Protein disulfide-isomerase A4 OS=Canis lupus familiaris OX=9615 GN=PDIA4	PDIA4	72.395	255.32	50.8	30	58	30	0.953	0.959	0.983	1.021	1.02	1.034	1.025	1.004	0.985
E2R7M2	Cytochrome c heme lyase OS=Canis lupus familiaris OX=9615 GN=HCCS	HCCS	31.069	28.213	27.6	6	7	6	0.958	0.961	0.919	1.053	1.055	1.011	1.022	1.02	0.974
E2R7M4	PCI domain containing 2 OS=Canis lupus familiaris OX=9615 GN=PCID2	PCID2	46.149	84.608	34.6	12	15	12	1.044	1.06	1.018	0.974	0.99	0.966	0.995	1.019	1.029
E2R7N3	Midline 1 OS=Canis lupus familiaris OX=9615 GN=MID1	MID1	75.306	22.089	12.4	7	7	7	1.058	0.987	1.057	0.945	0.941	0.935	1.026	1.013	1.084
E2R7N5	Coronin OS=Canis lupus familiaris OX=9615 GN=CORO1B	CORO1B	54.208	65.354	26.8	15	16	15	0.985	1	0.942	0.959	1.004	0.933	1.072	1.047	1.054
E2R7N9	Transient receptor potential cation channel subfamily C member 4 associated protein OS=Canis lupus familiaris OX=9615 GN=TRPC4AP	TRPC4AP	86.347	2.3135	1.5	1	1	1
E2R7P6	Thyroid hormone receptor associated protein 3 OS=Canis lupus familiaris OX=9615 GN=THRAP3	THRAP3	109.06	175.37	22.1	23	33	23	1.016	1.018	1.021	0.978	0.989	1.006	1.012	0.969	0.992
E2R7Q2	Isoamyl acetate hydrolyzing esterase 1 (putative) OS=Canis lupus familiaris OX=9615 GN=IAH1	IAH1	27.687	29.241	12.9	2	3	2	0.928	1.066	0.934	1.168	0.882	0.994	1.042	1	1.004
E2R7Q9	ER membrane protein complex subunit 6 OS=Canis lupus familiaris OX=9615 GN=EMC6	EMC6	12.003	3.0925	9.1	1	1	1	0.897	1.027	1.035	1.088	1.107	1.022	1.016	0.88	0.926
E2R7R0	Tax1 binding protein 3 OS=Canis lupus familiaris OX=9615 GN=TAX1BP3	TAX1BP3	13.735	26.938	45.2	4	5	4	0.991	1.067	0.962	0.973	0.953	0.921	1.026	1.077	1.068
E2R7R1	ISG15 ubiquitin-like modifier OS=Canis lupus familiaris OX=9615 GN=ISG15	ISG15	19.004	10.377	18.4	3	3	3	1.046	0.985	0.996	0.84	0.903	0.883	1.118	1.146	1.178
E2R7R2	Cleavage and polyadenylation specific factor 3 OS=Canis lupus familiaris OX=9615 GN=CPSF3	CPSF3	81.118	30.333	16	12	15	12	0.955	1.003	0.958	1.039	1.005	1.084	0.964	0.981	0.999
E2R7R4	PDS5 cohesin associated factor A OS=Canis lupus familiaris OX=9615 GN=PDS5A	PDS5A	150.82	152.15	22.9	27	37	24	1.002	1.002	1.015	1.002	1	1.012	0.983	0.974	1.014
E2R7R8	Structural maintenance of chromosomes protein OS=Canis lupus familiaris OX=9615 GN=SMC2	SMC2	134.87	323.31	41.6	44	61	44	0.997	0.996	0.997	0.988	1.014	1.002	0.988	0.977	0.977
E2R7R9	PGAM family member 5, mitochondrial serine/threonine protein phosphatase OS=Canis lupus familiaris OX=9615 GN=PGAM5	PGAM5	39.477	18.503	17.4	6	7	6	1.027	1.005	1.014	1.014	0.999	0.983	1.039	0.973	0.967
E2R7S1	Calcium-transporting ATPase OS=Canis lupus familiaris OX=9615 GN=ATP2B1	ATP2B1	134.66	42.882	16.7	16	19	6	0.928	0.971	0.97	1.01	1.051	1.03	1.031	0.943	0.966
E2R7S4	Ankyrin repeat and LEM domain containing 2 OS=Canis lupus familiaris OX=9615 GN=ANKLE2	ANKLE2	106.05	50.302	15.5	12	13	12	1.039	1.054	1.075	1.011	0.947	1.035	0.941	0.952	0.91
E2R7S5	Ribosomal L1 domain containing 1 OS=Canis lupus familiaris OX=9615 GN=RSL1D1	RSL1D1	54.91	126.92	34.5	16	32	16	1.036	1.088	1.053	0.97	0.956	0.985	0.957	1.04	0.983
E2R7S8	RB binding protein 9, serine hydrolase OS=Canis lupus familiaris OX=9615 GN=RBBP9	RBBP9	21.717	21.602	26	3	3	3	0.948	0.975	0.934	1.056	0.992	1.046	0.995	1.031	1.037
E2R7T4	Structural maintenance of chromosomes protein OS=Canis lupus familiaris OX=9615 GN=SMC3	SMC3	141.54	270.44	35.6	36	47	36	1.024	1.044	1.04	1.003	0.994	0.994	0.983	0.99	0.96
E2R7T7	Transient receptor potential cation channel subfamily V member 4 OS=Canis lupus familiaris OX=9615 GN=GLTP	GLTP	23.864	14.408	18.7	4	4	4	0.98	0.916	0.944	0.931	0.989	0.962	1.173	1.045	1.075
E2R7U3	Uncharacterized protein OS=Canis lupus familiaris OX=9615 GN=LOC484867	LOC484867	60.137	3.1859	3.7	2	2	2
E2R7U8	Exosome component 8 OS=Canis lupus familiaris OX=9615 GN=EXOSC8	EXOSC8	29.995	28.783	28.6	7	7	7	0.961	1.021	1.007	1.061	1.023	1.047	0.951	0.945	0.981
E2R7V2	Proteasome assembly chaperone 2 OS=Canis lupus familiaris OX=9615 GN=PSMG2	PSMG2	29.411	28.768	20.1	5	10	5	0.947	0.987	1.028	1.001	1.007	0.964	1.019	1.018	1.034
E2R7V6	Centrosomal protein 76 OS=Canis lupus familiaris OX=9615 GN=CEP76	CEP76	74.62	1.7938	1.2	1	1	1	1.042	0.982	1.042	1.046	0.946	1.003	0.884	0.995	1.094
E2R7W5	Mitochondrial ribosomal protein L22 (Fragment) OS=Canis lupus familiaris OX=9615 GN=MRPL22	MRPL22	21.079	36.424	37.8	6	8	6	1.038	0.997	1.034	1.033	1.012	1.067	0.953	0.953	0.935
E2R7X3	Glycerol kinase 5 (putative) OS=Canis lupus familiaris OX=9615 GN=GK5	GK5	59.687	1.6799	1.3	1	1	1
E2R7Z6	Queuine tRNA-ribosyltransferase accessory subunit 2 OS=Canis lupus familiaris OX=9615 GN=QTRT2	QTRT2	46.628	30.634	23.1	7	7	7	0.918	1.057	0.947	1.139	0.98	1.06	1.005	1.036	0.979
E2R801	Eukaryotic translation initiation factor 2D OS=Canis lupus familiaris OX=9615 GN=EIF2D	EIF2D	64.658	69.226	23.3	11	15	11	1.047	0.987	1.025	0.993	0.983	1.001	0.962	0.999	1.039
E2R802	Uncharacterized protein OS=Canis lupus familiaris OX=9615 GN=REPS1	REPS1	86.665	9.7208	2.6	2	2	2	1.031	0.946	0.986	0.976	0.991	0.885	1.022	1.063	1.131
E2R806	Tetraspanin OS=Canis lupus familiaris OX=9615 GN=TSPAN9	TSPAN9	30.48	2.6786	4	1	1	1
E2R812	Golgi SNAP receptor complex member 1 OS=Canis lupus familiaris OX=9615 GN=GOSR1	GOSR1	28.556	8.3915	13.6	3	3	3
E2R815	N-glycanase 1 OS=Canis lupus familiaris OX=9615 GN=NGLY1	NGLY1	74.861	16.06	7.9	5	5	5	0.963	1.04	1.07	0.937	0.989	1.013	0.961	1.069	0.989
E2R818	ArfGAP with RhoGAP domain, ankyrin repeat and PH domain 1 OS=Canis lupus familiaris OX=9615 GN=ARAP1	ARAP1	160.01	6.5826	1.7	2	2	2	1.249	0.709	1.027	1.012	1.106	0.888	1.002	0.958	1.064
E2R830	Carboxypeptidase D OS=Canis lupus familiaris OX=9615 GN=CPD	CPD	152.93	186.07	22.7	29	45	29	0.986	0.963	0.977	1.012	1.019	1.025	0.998	1.019	0.99
E2R832	Phosphomannomutase OS=Canis lupus familiaris OX=9615 GN=PMM2	PMM2	28.373	33.747	21.5	5	7	4	0.945	0.961	1.008	0.943	1.065	0.918	1.054	1.08	1.044
E2R836	Uncharacterized protein OS=Canis lupus familiaris OX=9615 GN=WASHC3	WASHC3	21.31	15.709	28.4	5	6	5	1.075	1.037	1.016	1.067	0.9	0.962	0.945	1.035	1.044
E2R837	Ubiquitin like modifier activating enzyme 2 OS=Canis lupus familiaris OX=9615 GN=UBA2	UBA2	71.239	255.97	48.1	24	37	24	1	0.986	1.025	1.03	1.025	1.022	0.985	0.974	0.969
E2R841	Uncharacterized protein OS=Canis lupus familiaris OX=9615 GN=HSPE1	HSPE1	26.032	20.34	21.3	4	5	4	0.938	0.965	1.052	1.02	0.994	1.03	1.048	0.983	0.98
E2R851	Uncharacterized protein OS=Canis lupus familiaris OX=9615 GN=BABAM1	BABAM1	37.431	30.788	16.1	5	6	5	0.943	0.965	0.944	1.043	0.985	1	1.085	1.018	0.998
E2R857	Bleomycin hydrolase OS=Canis lupus familiaris OX=9615 GN=BLMH	BLMH	52.441	35.838	15.8	6	8	6	0.88	1.063	0.987	0.971	1.024	1.038	1.003	1.009	1.035
E2R862	Zinc finger MYND-type containing 11 OS=Canis lupus familiaris OX=9615 GN=ZMYND11	ZMYND11	70.989	3.0496	4.7	2	2	2
E2R864	3'(2'), 5'-bisphosphate nucleotidase 1 OS=Canis lupus familiaris OX=9615 GN=BPNT1	BPNT1	33.45	64.05	40.6	12	21	12	1.043	0.983	0.991	0.981	0.942	0.993	1.033	1.017	0.992
E2R866	3-oxoacyl-[acyl-carrier-protein] synthase, mitochondrial OS=Canis lupus familiaris OX=9615 GN=OXSM	OXSM	48.674	7.5969	5.9	2	2	2	0.969	1.053	0.998	1.013	0.959	1.01	0.99	1.015	1.021
E2R869	KRR1 small subunit processome component OS=Canis lupus familiaris OX=9615 GN=LOC475405	LOC475405	43.562	34.099	20.8	8	10	8	1.041	1.126	1.029	0.969	0.945	0.931	0.96	1.013	1.003
E2R876	Chloride channel protein OS=Canis lupus familiaris OX=9615 GN=CLCN3	CLCN3	90.949	5.1244	4	4	4	3	0.958	1.02	0.989	0.99	0.999	0.907	1.064	1.024	1.004
E2R8A2	Vacuolar protein sorting-associated protein 29 OS=Canis lupus familiaris OX=9615 GN=VPS29	VPS29	20.277	21.67	40.6	7	14	7	1.052	1.018	1.015	1.005	0.982	1.002	0.988	1.029	0.991
E2R8A8	40S ribosomal protein S7 OS=Canis lupus familiaris OX=9615 GN=RPS7	RPS7	20.57	13.542	27.2	6	10	6	1	1.021	1.065	1.012	0.909	0.978	1.075	0.991	1.007
E2R8B4	G2/mitotic-specific cyclin-B2 OS=Canis lupus familiaris OX=9615 GN=CCNB2	CCNB2	45.345	1.9926	2	1	1	1	1.12	1.104	0.963	0.929	1.01	0.903	0.995	1.01	1.014
E2R8C0	Apoptotic chromatin condensation inducer 1 OS=Canis lupus familiaris OX=9615 GN=ACIN1	ACIN1	151.83	166.3	21.2	25	34	25	0.989	0.968	0.962	0.972	1.001	0.991	1.042	0.987	1.033
E2R8C6	USO1 vesicle transport factor OS=Canis lupus familiaris OX=9615 GN=USO1	USO1	107.81	197.95	32.9	25	42	25	0.967	0.995	0.994	1.013	1.023	0.982	1	1.014	1.013
E2R8C7	Trafficking protein particle complex 12 OS=Canis lupus familiaris OX=9615 GN=TRAPPC12	TRAPPC12	86.768	17.645	8.1	6	6	6	1.061	1.093	1.04	0.992	1.03	0.912	0.975	1.014	1.087
E2R8C9	Mannosyl-oligosaccharide glucosidase OS=Canis lupus familiaris OX=9615 GN=MOGS	MOGS	92.357	56.317	25.6	15	19	15	0.932	1.001	0.978	1.027	1.091	1.054	1.062	0.953	0.888
E2R8D0	YrdC N6-threonylcarbamoyltransferase domain containing OS=Canis lupus familiaris OX=9615 GN=YRDC	YRDC	28.652	3.8231	9.1	2	2	2	1.029	1.153	0.908	0.904	1.029	0.718	1.043	1.111	1.162
E2R8D6	Heterogeneous nuclear ribonucleoprotein H1 OS=Canis lupus familiaris OX=9615 GN=HNRNPH1	HNRNPH1	48.263	275.73	51.9	16	47	8	0.966	0.996	1.004	1.016	0.979	1.011	1.014	1.027	0.991
E2R8D8	OCIA domain containing 1 OS=Canis lupus familiaris OX=9615 GN=OCIAD1	OCIAD1	27.812	15.952	16.6	4	4	4	1.05	1.081	0.962	0.995	0.968	1.063	0.899	0.999	0.923
E2R8D9	Ornithine decarboxylase 1 OS=Canis lupus familiaris OX=9615 GN=ODC1	ODC1	51.235	2.67	3	1	1	1
E2R8E1	SAFB like transcription modulator OS=Canis lupus familiaris OX=9615 GN=SLTM	SLTM	115.63	33.296	13.1	13	16	13	1.059	0.931	0.963	0.977	0.972	0.881	0.989	1.094	0.979
E2R8E3	Uncharacterized protein OS=Canis lupus familiaris OX=9615 GN=DCTPP1	DCTPP1	18.63	16.487	18.2	2	3	2	1.1	1.037	0.922	1.123	0.992	1.016	1.051	0.82	0.959
E2R8E5	Serine and arginine rich splicing factor 5 OS=Canis lupus familiaris OX=9615 GN=SRSF5	SRSF5	31.263	23.298	22.8	7	8	6	0.978	1.004	1.01	0.984	0.966	1.017	1.003	1.005	1.04
E2R8E6	TATA-box binding protein associated factor, RNA polymerase I subunit A OS=Canis lupus familiaris OX=9615 GN=TAF1A	TAF1A	52.978	4.8208	4.9	2	2	2	0.66	1.135	0.82	1.297	1.092	1.36	0.742	0.974	0.904
E2R8F5	FERM domain containing 8 OS=Canis lupus familiaris OX=9615 GN=FRMD8	FRMD8	51.101	9.3992	11.9	5	5	5	1	1.111	0.979	0.981	1.011	0.989	0.944	1.013	0.969
E2R8F6	CUGBP Elav-like family member 1 OS=Canis lupus familiaris OX=9615 GN=CELF1	CELF1	55.074	58.161	20.5	10	17	10	1.01	0.985	1.024	1.015	1.005	0.994	0.983	1.01	1.022
E2R8H1	MTOR associated protein, LST8 homolog OS=Canis lupus familiaris OX=9615 GN=MLST8	MLST8	35.893	7.7589	9.2	2	2	2	0.987	0.944	1.028	0.994	1.046	0.94	1.044	1.015	1.017
E2R8J2	Chromosome 12 open reading frame 29 OS=Canis lupus familiaris OX=9615 GN=C15H12orf29	C15H12orf29	37.46	2.7928	3.1	1	1	1	0.995	1.064	0.973	0.938	1.003	1.064	1.044	0.937	1.009
E2R8J4	RNA polymerase III subunit C OS=Canis lupus familiaris OX=9615 GN=POLR3C	POLR3C	57.818	61.987	19.8	9	12	9	1.011	1.028	1.005	1.112	0.968	1.047	0.979	0.931	0.919
E2R8J5	Sad1 and UNC84 domain containing 1 OS=Canis lupus familiaris OX=9615 GN=SUN1	SUN1	102.71	148.6	24.2	16	19	16	0.973	1	1	0.976	1.003	0.993	0.979	1.06	1.022
E2R8J6	Component of oligomeric golgi complex 6 OS=Canis lupus familiaris OX=9615 GN=COG6	COG6	75.984	24.878	12.3	8	8	8	1.039	0.986	1.001	1.012	1.009	0.978	0.945	1.03	1.044
E2R8K9	PRELI domain containing 1 OS=Canis lupus familiaris OX=9615 GN=PRELID1	PRELID1	25.203	1.7908	4.6	1	2	1	0.885	0.964	0.826	1.105	1.039	1.049	0.978	1.136	1.023
E2R8L1	Ajuba LIM protein OS=Canis lupus familiaris OX=9615 GN=AJUBA	AJUBA	95.471	39.057	13.3	11	13	11	1.039	1.084	1.047	0.989	1.006	0.992	0.943	1.005	0.994
E2R8L3	Pre-mRNA processing factor 19 OS=Canis lupus familiaris OX=9615 GN=PRPF19	PRPF19	55.939	134.42	32.2	10	17	10	0.953	0.985	0.997	1.007	1.018	1.004	0.982	0.976	1.005
E2R8L4	Pseudouridine 5'-phosphatase OS=Canis lupus familiaris OX=9615 GN=PUDP	PUDP	25.859	7.2376	9.4	2	4	2	0.993	1.028	0.971	1.015	0.956	0.975	1.001	1.036	1.031
E2R8L6	Anaphase promoting complex subunit 4 OS=Canis lupus familiaris OX=9615 GN=ANAPC4	ANAPC4	91.841	37.775	10.4	6	7	6	0.925	1.023	0.993	0.985	1.031	1.014	0.925	1.039	0.986
E2R8M0	tRNA nucleotidyl transferase 1 OS=Canis lupus familiaris OX=9615 GN=TRNT1	TRNT1	50.059	56.555	25.2	9	13	9	1.003	0.983	1.006	1.022	0.954	1.006	1.032	1.015	0.982
E2R8M4	TNF receptor superfamily member 12A OS=Canis lupus familiaris OX=9615 GN=TNFRSF12A	TNFRSF12A	13.439	5.4966	7.8	1	1	1	0.927	0.976	0.966	1.07	1.187	1.118	0.903	0.963	0.885
E2R8N2	TSR2, ribosome maturation factor OS=Canis lupus familiaris OX=9615 GN=TSR2	TSR2	20.64	2.0288	4.8	1	1	1
E2R8N6	Arginase OS=Canis lupus familiaris OX=9615 GN=ARG2	ARG2	40.9	50.814	22.5	6	13	6	0.919	0.949	0.929	0.967	1.027	0.991	1.101	1.107	1.107
E2R8P1	Ribonucleoside-diphosphate reductase OS=Canis lupus familiaris OX=9615 GN=RRM1	RRM1	90.208	135.62	35.5	21	36	21	1	1.01	1.021	0.979	0.976	0.995	1.044	1.022	0.998
E2R8P6	THO complex 6 OS=Canis lupus familiaris OX=9615 GN=THOC6	THOC6	37.554	103.59	37.5	8	9	8	1.012	1.021	0.968	1.057	1.044	1.085	0.991	1.011	0.973
E2R8Q0	Sorting nexin 8 OS=Canis lupus familiaris OX=9615 GN=SNX8	SNX8	52.472	20.061	14.5	6	6	6	0.983	1.014	0.998	1.056	1.046	1.023	0.962	0.981	0.951
E2R8Q3	GIT ArfGAP 2 OS=Canis lupus familiaris OX=9615 GN=GIT2	GIT2	84.616	12.702	7.8	5	5	5	1.022	1.034	1.004	0.935	1.02	1.002	0.995	1.005	1.014
E2R8R1	Zinc finger MYND-type containing 8 OS=Canis lupus familiaris OX=9615 GN=ZMYND8	ZMYND8	125.84	22.588	6.6	7	7	7	0.988	1.062	0.982	1.032	0.994	0.948	0.976	1.033	0.994
E2R8R3	Cyclin dependent kinase 7 OS=Canis lupus familiaris OX=9615 GN=CDK7	CDK7	39.01	4.171	6.6	2	3	2	0.974	0.999	0.977	1.04	1.034	1.049	0.974	1.031	0.993
E2R8R4	Solute carrier family 17 member 5 OS=Canis lupus familiaris OX=9615 GN=SLC17A5	SLC17A5	54.456	4.2639	3.6	2	2	2
E2R8R6	Mitochondrial tRNA translation optimization 1 OS=Canis lupus familiaris OX=9615 GN=MTO1	MTO1	74.603	12.956	8.6	6	6	6	0.953	0.994	1.042	0.989	1.083	1.082	0.954	0.993	0.975
E2R8R8	Ribosomal protein S9 OS=Canis lupus familiaris OX=9615 GN=RPS9	RPS9	22.591	36.672	50.5	15	34	15	1.044	1.043	1.021	0.979	0.986	0.964	0.98	0.972	0.988
E2R8S0	RIO kinase 2 OS=Canis lupus familiaris OX=9615 GN=RIOK2	RIOK2	62.926	31.484	19.2	8	11	8	1.027	1.062	1.111	1.018	1.029	0.98	0.908	0.944	0.991
E2R8S6	Leukocyte receptor cluster member 8 OS=Canis lupus familiaris OX=9615 GN=LENG8	LENG8	87.57	13.265	5	3	3	3	1.054	0.979	0.975	0.933	1.05	1.005	0.893	1.166	0.977
E2R8S9	Protein arginine methyltransferase NDUFAF7 OS=Canis lupus familiaris OX=9615 GN=NDUFAF7	NDUFAF7	48.924	25.309	21.1	9	10	9	1.003	1.004	1.011	0.996	1.047	0.989	1.007	0.948	0.976
E2R8T8	Uncharacterized protein OS=Canis lupus familiaris OX=9615 GN=HTATSF1	HTATSF1	86.087	30.387	11.5	10	14	10	1.025	1.033	1.01	0.968	0.992	1.012	1.015	1.003	1.035
E2R8U8	LSM6 homolog, U6 small nuclear RNA and mRNA degradation associated OS=Canis lupus familiaris OX=9615 GN=LSM6	LSM6	9.1275	9.8781	43.8	5	7	5	0.976	1.057	1.024	0.967	1.014	1.013	1.017	0.982	1.011
E2R8V9	GPI inositol-deacylase OS=Canis lupus familiaris OX=9615 GN=PGAP1	PGAP1	104.89	14.3	5.3	4	4	4	1.025	0.98	1.039	1.015	0.936	1.007	1.027	0.993	1.004
E2R8W3	Coiled-coil domain containing 22 OS=Canis lupus familiaris OX=9615 GN=CCDC22	CCDC22	70.797	74.533	24.7	12	14	12	1.008	1.078	0.996	0.957	0.933	0.948	0.985	1.025	1.093
E2R8W7	Calcium binding protein 39 OS=Canis lupus familiaris OX=9615 GN=CAB39	CAB39	39.871	39.291	40.5	14	22	13	1.013	0.993	1.004	0.985	0.944	1.028	1.009	0.993	1.012
E2R8Y3	SEC22 homolog B, vesicle trafficking protein (gene/pseudogene) OS=Canis lupus familiaris OX=9615 GN=SEC22B	SEC22B	27.753	146.91	44.5	10	19	10	1.025	0.945	0.976	1.008	1.023	0.992	1.019	0.982	1.005
E2R8Z1	Dipeptidyl peptidase 9 OS=Canis lupus familiaris OX=9615 GN=DPP9	DPP9	101.79	31.289	13.4	10	11	10	1.01	0.933	0.967	0.925	1.033	0.976	1.024	1.042	1.071
E2R910	F-box and leucine rich repeat protein 12 OS=Canis lupus familiaris OX=9615 GN=FBXL12	FBXL12	37.015	6.3027	8.3	2	2	2
E2R911	TATA-box binding protein associated factor 9 OS=Canis lupus familiaris OX=9615 GN=TAF9	TAF9	29.133	8.7097	10.2	3	3	1
E2R913	Calcium regulated heat stable protein 1 OS=Canis lupus familiaris OX=9615 GN=CARHSP1	CARHSP1	16.616	15.812	10.4	1	1	1
E2R915	Armadillo repeat-containing protein 1 OS=Canis lupus familiaris OX=9615 GN=ARMC1	ARMC1	31.266	13.696	21.3	5	5	5
E2R921	Enoyl-CoA hydratase 1 OS=Canis lupus familiaris OX=9615 GN=ECH1	ECH1	38.48	45.302	32.1	10	15	10	0.953	0.974	0.9	1.008	0.993	1.002	1.076	1.066	1.046
E2R925	Reticulon OS=Canis lupus familiaris OX=9615 GN=RTN4	RTN4	129.34	42.601	5.3	5	18	5	0.944	0.902	0.976	1.093	1.061	1.116	0.953	0.95	0.955
E2R943	Methyltransferase like 3 OS=Canis lupus familiaris OX=9615 GN=METTL3	METTL3	64.541	44.144	19.7	8	9	8	1.046	0.985	0.984	1.013	1.029	1.03	0.936	1.057	0.967
E2R944	Heterogeneous nuclear ribonucleoprotein L OS=Canis lupus familiaris OX=9615 GN=HNRNPL	HNRNPL	64.075	293.99	50.5	21	56	20	0.967	0.985	0.965	1.047	1.031	1.083	0.994	0.962	0.962
E2R948	Voltage dependent anion channel 2 OS=Canis lupus familiaris OX=9615 GN=VDAC2	VDAC2	31.578	323.31	58.2	14	40	14	0.939	0.951	0.973	1.04	1.061	1.037	1.003	0.959	0.986
E2R949	Solute carrier family 44 member 1 OS=Canis lupus familiaris OX=9615 GN=SLC44A1	SLC44A1	73.204	18.619	9.9	6	7	6	0.987	1.019	1.053	1.008	0.944	1.074	0.918	1.067	0.957
E2R954	DET1 and DDB1 associated 1 OS=Canis lupus familiaris OX=9615 GN=DDA1	DDA1	11.69	8.1831	26.7	3	4	3	0.935	0.944	0.995	1.009	1.101	1.053	0.968	1.004	0.998
E2R963	Integrator complex subunit 12 OS=Canis lupus familiaris OX=9615 GN=INTS12	INTS12	48.664	1.788	2.4	1	1	1	1.036	1.045	0.95	0.983	0.941	1.049	1.006	1.011	1.012
E2R970	Ubiquitin specific peptidase 24 OS=Canis lupus familiaris OX=9615 GN=USP24	USP24	284.32	71.494	11.3	24	26	24	1.003	1.027	0.975	0.939	0.972	1.05	0.97	1.028	1.064
E2R979	SPG11, spatacsin vesicle trafficking associated OS=Canis lupus familiaris OX=9615 GN=SPG11	SPG11	278.41	4.8272	1.4	3	3	3	0.891	1.059	1.14	1.195	1.253	1.332	0.291	0.678	1.184
E2R983	Haloacid dehalogenase like hydrolase domain containing 3 OS=Canis lupus familiaris OX=9615 GN=HDHD3	HDHD3	27.925	4.34	9.6	3	3	3	0.93	1.026	0.904	1.016	1.049	0.977	1.002	1.046	1.07
E2R987	F-box protein 30 OS=Canis lupus familiaris OX=9615 GN=FBXO30	FBXO30	82.283	3.061	1.6	1	1	1	0.98	0.782	1.134	1.072	0.955	1.12	0.947	0.967	1.047
E2R990	CCR4-NOT transcription complex subunit 1 OS=Canis lupus familiaris OX=9615 GN=CNOT1	CNOT1	267.37	163.16	24.7	48	56	48	1.008	1.02	1.031	0.993	0.985	0.985	0.996	1.008	1
E2R9A2	Coatomer subunit beta OS=Canis lupus familiaris OX=9615 GN=COPB1	COPB1	107.18	254.75	40.6	33	55	33	1.035	1.029	1.01	0.996	0.976	1.006	1.003	1.004	0.993
E2R9A5	Anaphase promoting complex subunit 7 OS=Canis lupus familiaris OX=9615 GN=ANAPC7	ANAPC7	66.658	26.174	22.2	10	11	10	1.01	1.01	1.066	1.001	0.982	1.045	0.956	1.014	0.976
E2R9B3	Transmembrane protein 102 OS=Canis lupus familiaris OX=9615 GN=TMEM102	TMEM102	53.418	5.3606	2.4	1	1	1	1.005	1.094	1.054	1.014	0.942	1.06	0.949	1.001	0.912
E2R9B4	Influenza virus NS1A binding protein OS=Canis lupus familiaris OX=9615 GN=IVNS1ABP	IVNS1ABP	71.677	27.77	12.3	9	11	9	1.023	0.981	1.026	0.956	0.988	0.982	1.042	1.016	0.997
E2R9B7	RNA polymerase II subunit M OS=Canis lupus familiaris OX=9615 GN=POLR2M	POLR2M	42.036	2.526	3.2	1	1	1
E2R9B8	Coiled-coil domain containing 12 OS=Canis lupus familiaris OX=9615 GN=CCDC12	CCDC12	19.055	1.9594	8.4	2	2	2	1.042	1.014	1.061	0.975	0.948	0.952	1.033	0.991	1.018
E2R9C4	Kinesin family member 1B OS=Canis lupus familiaris OX=9615 GN=KIF1B	KIF1B	204.13	3.6495	1.4	3	3	2	0.975	0.965	1.072	1.009	0.957	1.018	1.044	0.973	1.007
E2R9C7	Peroxisomal biogenesis factor 3 OS=Canis lupus familiaris OX=9615 GN=PEX3	PEX3	42.234	26.149	21.4	8	8	8	0.953	1.028	1.005	1.035	1.004	0.997	0.971	0.959	0.98
E2R9D6	ORM1-like protein OS=Canis lupus familiaris OX=9615 GN=ORMDL3	ORMDL3	17.494	9.3887	24.2	3	4	2	0.973	0.872	1.001	0.99	1.025	1.048	1.078	1.058	0.958
E2R9D7	DnaJ heat shock protein family (Hsp40) member B1 OS=Canis lupus familiaris OX=9615 GN=DNAJB1	DNAJB1	38.16	36.792	35.9	12	19	12	1.034	1.003	0.999	0.982	0.98	0.97	1.01	1.045	1.041
E2R9E3	Damage specific DNA binding protein 1 OS=Canis lupus familiaris OX=9615 GN=DDB1	DDB1	126.95	197.5	34.8	33	51	33	0.991	1.003	0.985	1.018	1.014	1.017	0.99	0.995	0.976
E2R9F0	Tyrosine kinase non receptor 1 OS=Canis lupus familiaris OX=9615 GN=TNK1	TNK1	72.411	2.113	2.9	2	2	2	1.108	1.04	1.007	0.956	0.92	0.98	1.051	0.975	1.003
E2R9F5	Hydroxysteroid 17-beta dehydrogenase 10 OS=Canis lupus familiaris OX=9615 GN=HSD17B10	HSD17B10	27.155	104.96	48.3	9	18	9	0.982	1.019	0.972	1.025	1.016	0.995	0.974	1.016	0.992
E2R9F7	Integrator complex subunit 13 OS=Canis lupus familiaris OX=9615 GN=INTS13	INTS13	80.191	22.676	16	11	11	11	0.956	1.109	1.07	0.908	0.934	0.879	0.955	1.133	1.005
E2R9G5	Guanine nucleotide-binding protein subunit gamma OS=Canis lupus familiaris OX=9615 GN=GNG10	GNG10	7.2944	19.11	48.5	2	4	2	0.893	0.994	0.983	1.02	1	1.036	1.012	1.02	1.019
E2R9G7	60S ribosomal protein L11 isoform 2 OS=Canis lupus familiaris OX=9615 GN=RPL11	RPL11	20.252	61.968	51.1	9	19	9	1.019	1.039	1.012	1.029	0.991	1.016	0.942	0.984	0.984
E2R9H4	Testis expressed 30 OS=Canis lupus familiaris OX=9615 GN=TEX30	TEX30	25.337	9.8225	16	3	4	3	1.066	1.086	1.023	1.033	1.003	0.947	0.914	0.945	1.021
E2R9I0	Polyadenylate-binding protein OS=Canis lupus familiaris OX=9615 GN=PABPC4	PABPC4	69.464	127.75	38.4	22	46	1
E2R9I1	Polyadenylate-binding protein OS=Canis lupus familiaris OX=9615 GN=PABPC4	PABPC4	76.809	23.674	35.4	21	42	1	1.278	1.276	0.483	1.093	0.999	1.25	0.525	1.004	1.176
E2R9I5	Helicase like transcription factor OS=Canis lupus familiaris OX=9615 GN=HLTF	HLTF	113.45	7.8163	4.1	3	3	3	1.204	1.152	1.007	1.035	0.968	0.915	0.892	0.935	0.948
E2R9J8	Protein arginine N-methyltransferase 5 OS=Canis lupus familiaris OX=9615 GN=PRMT5	PRMT5	72.657	44.682	22.8	12	18	12	1.024	0.988	1.033	0.977	0.995	0.957	1.015	0.989	1.011
E2R9K0	Dynein axonemal assembly factor 5 OS=Canis lupus familiaris OX=9615 GN=DNAAF5	DNAAF5	94.503	50.294	18	12	12	12	1.069	1.061	1.076	0.93	1.033	0.917	0.936	1.049	1.005
E2R9K1	2-hydroxyacyl-CoA lyase 1 OS=Canis lupus familiaris OX=9615 GN=HACL1	HACL1	63.665	47.91	15.8	7	7	7	0.977	0.936	1.005	0.984	1.012	0.987	0.983	1.003	1.049
E2R9K4	Exportin 1 OS=Canis lupus familiaris OX=9615 GN=XPO1	XPO1	123.14	295.87	39.5	34	63	34	0.986	1.005	0.999	1.016	1.004	1.022	0.973	0.977	0.988
E2R9K5	Uncharacterized protein OS=Canis lupus familiaris OX=9615 GN=GGCT	GGCT	21.102	26.238	30.9	5	5	5	0.998	0.959	0.917	0.997	0.989	0.947	1.062	1.051	1.038
E2R9K6	Arginyl-tRNA synthetase 2, mitochondrial OS=Canis lupus familiaris OX=9615 GN=RARS2	RARS2	65.441	24.432	17.6	9	9	9	0.93	1.027	0.926	0.997	1.014	1.02	1.029	1.001	1.014
E2R9L7	Clustered mitochondria protein homolog OS=Canis lupus familiaris OX=9615 GN=CLUH	CLUH	150.82	184.62	28	31	38	31	1.034	0.996	1.024	1	0.997	0.989	0.973	1.016	0.994
E2R9N5	Copine 1 OS=Canis lupus familiaris OX=9615 GN=CPNE1	CPNE1	59.185	21.676	18.6	9	16	8	1.02	0.993	0.985	1.006	0.918	0.966	1.046	1.043	1.038
E2R9P2	S100 calcium binding protein A13 OS=Canis lupus familiaris OX=9615 GN=S100A13	S100A13	11.286	11.048	18.4	2	2	2	1.017	0.905	1.037	0.956	0.966	0.972	1.107	1.065	0.993
E2R9Q9	SPC24, NDC80 kinetochore complex component OS=Canis lupus familiaris OX=9615 GN=SPC24	SPC24	22.494	30.987	22.8	4	6	4	1.043	1.054	1.028	0.986	0.936	0.925	1	1.024	1.105
E2R9R1	Ras suppressor protein 1 OS=Canis lupus familiaris OX=9615 GN=RSU1	RSU1	31.525	31.067	26.4	7	9	7	0.972	1.001	1.036	0.974	1.025	0.984	1.061	1.031	1.016
E2R9R2	Cytochrome c oxidase subunit OS=Canis lupus familiaris OX=9615 GN=LOC612644	LOC612644	10.142	21.52	65.1	6	9	6	1.007	0.969	0.966	1.013	0.93	0.964	1.002	1.009	1.041
E2R9R5	Peptidylprolyl isomerase OS=Canis lupus familiaris OX=9615 GN=FKBP2	FKBP2	15.431	18.59	24.8	4	5	4	0.944	0.952	0.92	0.979	1.072	1.044	1.018	1.093	1.018
E2R9R6	Programmed cell death 10 OS=Canis lupus familiaris OX=9615 GN=PDCD10	PDCD10	20.955	123.4	37	6	9	6	0.999	1.057	1	1.053	1.038	1.066	0.955	0.977	0.93
E2R9R9	DEAH-box helicase 8 OS=Canis lupus familiaris OX=9615 GN=DHX8	DHX8	138.57	49.112	13.2	14	15	14	0.922	1.095	0.976	1	1.009	1.02	1.017	0.993	1.016
E2R9S5	Glucocorticoid modulatory element binding protein 2 OS=Canis lupus familiaris OX=9615 GN=GMEB2	GMEB2	56.92	18.855	6.5	3	3	2	1.035	1.013	0.963	0.971	0.961	1.021	1.027	1.014	1.024
E2R9S7	Catenin alpha 1 OS=Canis lupus familiaris OX=9615 GN=CTNNA1	CTNNA1	100.12	323.31	53.3	40	82	40	0.98	0.966	0.974	1.014	1.021	1.022	1.018	1.022	1.002
E2R9T1	Solute carrier family 5 member 6 OS=Canis lupus familiaris OX=9615 GN=SLC5A6	SLC5A6	69.3	3.1285	2	1	1	1
E2R9T3	M-phase phosphoprotein 6 OS=Canis lupus familiaris OX=9615 GN=MPHOSPH6	MPHOSPH6	19.142	13.6	21.7	3	4	3	0.96	1.181	0.976	1.101	1.015	0.979	0.947	1.007	0.858
E2R9T5	SNARE-associated protein Snapin OS=Canis lupus familiaris OX=9615 GN=SNAPIN	SNAPIN	14.888	11.617	19.1	2	2	2	1.048	1.049	0.964	0.906	0.956	0.961	0.978	1.07	1.115
E2R9T6	Interleukin enhancer binding factor 2 OS=Canis lupus familiaris OX=9615 GN=ILF2	ILF2	43.028	301.38	55.1	16	34	16	0.925	0.958	0.979	1.051	1.007	1.036	1.005	0.999	1.011
E2R9T9	DNA methyltransferase 1 associated protein 1 OS=Canis lupus familiaris OX=9615 GN=DMAP1	DMAP1	53.103	35.222	18.2	7	7	7	0.976	0.99	0.982	1.001	1.006	1.04	1.026	1.027	0.997
E2R9U7	UBX domain-containing protein 7 OS=Canis lupus familiaris OX=9615 GN=UBXN7	UBXN7	54.878	45.23	18.6	7	8	7	0.951	1.051	0.995	1.023	0.978	1.014	0.937	0.978	0.995
E2R9U8	Eukaryotic translation elongation factor 1 delta OS=Canis lupus familiaris OX=9615 GN=EEF1D	EEF1D	69.642	248.73	28.8	17	35	17	0.99	0.997	0.997	0.96	1.019	0.979	1.023	1.003	1.017
E2R9V0	Ribosomal protein OS=Canis lupus familiaris OX=9615 GN=RPL10A	RPL10A	24.856	119.3	51.6	12	30	12	0.992	0.995	1.051	1.003	1.028	1.001	0.997	0.953	0.943
E2R9V5	MICOS complex subunit OS=Canis lupus familiaris OX=9615 GN=CHCHD3	CHCHD3	26.154	143.09	51.1	13	21	13	1.018	0.999	0.98	1.046	1.015	1.044	0.993	0.945	0.955
E2R9X3	Succinate dehydrogenase complex subunit C OS=Canis lupus familiaris OX=9615 GN=SDHC	SDHC	14.702	24.96	27.4	3	5	3	0.929	1.077	0.992	0.967	0.963	1.013	1.024	0.995	0.998
E2R9X7	Protein O-linked mannose N-acetylglucosaminyltransferase 1 (beta 1,2-) OS=Canis lupus familiaris OX=9615 GN=POMGNT1	POMGNT1	75.016	6.1168	3.8	2	2	2
E2R9Y9	Uncharacterized protein OS=Canis lupus familiaris OX=9615 GN=RPLP2	RPLP2	11.706	55.533	39.1	2	12	2	0.997	1.036	1.039	1.027	1.019	1.002	0.96	0.97	0.967
E2R9Z3	3-hydroxy-3-methylglutaryl coenzyme A reductase OS=Canis lupus familiaris OX=9615 GN=HMGCR	HMGCR	99.067	25.069	12.2	10	10	10	1.024	1.022	1.102	1.135	1.099	1.041	0.909	0.829	0.847
E2RA00	Leucine rich repeat containing 8 VRAC subunit D OS=Canis lupus familiaris OX=9615 GN=LRRC8D	LRRC8D	98.118	11.2	4.9	4	4	4	1.109	1.085	0.942	1.063	1.021	1.004	0.946	0.963	0.897
E2RA06	KN motif and ankyrin repeat domains 2 OS=Canis lupus familiaris OX=9615 GN=KANK2	KANK2	91.49	17.596	10.3	7	8	7	1.013	1.13	0.994	0.991	0.992	1.129	0.972	0.977	0.944
E2RA10	Non-specific serine/threonine protein kinase OS=Canis lupus familiaris OX=9615 GN=STK38	STK38	54.174	8.2432	8.2	4	4	3
E2RA13	GTPase activating protein and VPS9 domains 1 OS=Canis lupus familiaris OX=9615 GN=GAPVD1	GAPVD1	162.96	99.262	12.6	15	18	15	0.986	0.996	0.978	1.016	1.007	1.01	0.96	1.046	1.003
E2RA17	Phosphatidylcholine transfer protein OS=Canis lupus familiaris OX=9615 GN=PCTP	PCTP	24.594	2.8012	7	2	2	2	0.993	1.073	0.98	0.883	0.846	0.874	1.185	1.065	1.146
E2RA21	WD and tetratricopeptide repeats 1 OS=Canis lupus familiaris OX=9615 GN=WDTC1	WDTC1	76.02	2.5569	2.9	2	2	2	1.107	1.096	0.971	0.796	0.959	0.89	1.024	1.137	1.081
E2RA22	Proteasome 26S subunit, non-ATPase 10 OS=Canis lupus familiaris OX=9615 GN=PSMD10	PSMD10	24.525	17.771	25.2	4	7	4	1.063	1.033	1.009	0.968	1.049	0.937	0.958	1.008	1.022
E2RA27	BCL2 associated athanogene 3 OS=Canis lupus familiaris OX=9615 GN=BAG3	BAG3	61.891	17.824	11.1	4	6	4	1.014	1.059	1.059	0.975	0.888	0.995	1.106	1.029	0.956
E2RA28	Muskelin 1 OS=Canis lupus familiaris OX=9615 GN=MKLN1	MKLN1	84.707	28.135	18	12	14	12	1.003	1.001	0.993	1.002	1.044	1.006	1.022	1.017	0.974
E2RA30	Queuosine salvage protein OS=Canis lupus familiaris OX=9615 GN=C1H9orf64	C1H9orf64	38.791	59.721	43.4	12	16	12	1.044	1.04	1.016	0.992	0.974	0.969	0.973	1.025	0.998
E2RA36	Ribonuclease P/MRP subunit p38 OS=Canis lupus familiaris OX=9615 GN=RPP38	RPP38	31.655	3.7932	7.8	2	2	2
E2RA41	TIA1 cytotoxic granule associated RNA binding protein like 1 OS=Canis lupus familiaris OX=9615 GN=TIAL1	TIAL1	43.448	74.302	31.1	9	18	6	0.969	1.037	1.009	0.988	0.995	1.057	0.936	0.974	0.964
E2RA42	UDP glycosyltransferase 8 OS=Canis lupus familiaris OX=9615 GN=UGT8	UGT8	61.453	3.8619	3.1	1	1	1	0.906	0.983	1.017	1.09	0.985	0.976	0.953	1.111	0.994
E2RA46	Uncharacterized protein OS=Canis lupus familiaris OX=9615 GN=EWSR1	EWSR1	65.082	57.017	12.1	6	11	6	1.022	1.025	1.016	0.962	0.957	0.978	1.011	1.001	1.078
E2RA47	NLR family member X1 OS=Canis lupus familiaris OX=9615 GN=NLRX1	NLRX1	107.09	17.808	6.2	4	4	4	0.89	1.065	0.972	0.898	0.952	1.045	1.023	1.101	1.086
E2RA48	Poly(U) binding splicing factor 60 OS=Canis lupus familiaris OX=9615 GN=PUF60	PUF60	58.226	156.48	29.7	15	24	15	0.982	1.016	0.985	0.983	1.006	0.998	1.043	1.013	0.978
E2RA50	Heterogeneous nuclear ribonucleoprotein K OS=Canis lupus familiaris OX=9615 GN=HNRNPK	HNRNPK	48.372	84.335	28.9	13	37	5	0.942	0.942	1.014	1.05	1.028	1.072	0.976	0.958	0.988
E2RA52	Cell division cycle 7 OS=Canis lupus familiaris OX=9615 GN=CDC7	CDC7	63.788	6.0096	4.9	2	2	2	1.048	1.161	1	0.976	1.02	0.884	0.9	0.876	1.19
E2RA59	Methionyl-tRNA synthetase 2, mitochondrial OS=Canis lupus familiaris OX=9615 GN=MARS2	MARS2	66.143	17.449	13.3	6	6	6	1.012	1.027	0.991	0.987	0.992	0.968	1.024	1.013	1.016
E2RA61	tRNA(His) guanylyltransferase OS=Canis lupus familiaris OX=9615 GN=THG1L	THG1L	34.793	20.326	11.4	2	2	2	1.103	1.057	0.806	0.955	0.963	0.99	1.077	1.035	1.055
E2RA71	Uncharacterized protein OS=Canis lupus familiaris OX=9615 GN=VPS4A	VPS4A	48.918	27.466	17.4	7	10	2	0.946	0.96	1.039	1.031	1.027	1.026	0.958	1.007	1.02
E2RA73	B cell CLL/lymphoma 10 OS=Canis lupus familiaris OX=9615 GN=BCL10	BCL10	26.071	6.2787	12	3	4	3	0.938	0.96	1.02	1.002	0.975	1.039	1.018	1.058	1.004
E2RA82	Putative lipoyltransferase 2, mitochondrial OS=Canis lupus familiaris OX=9615 GN=LIPT2	LIPT2	25.021	4.0178	9.1	1	1	1
E2RA92	HEAT repeat containing 6 OS=Canis lupus familiaris OX=9615 GN=HEATR6	HEATR6	131.3	7.6388	2.1	2	2	2
E2RA98	Conserved oligomeric Golgi complex subunit 8 OS=Canis lupus familiaris OX=9615 GN=COG8	COG8	68.944	22.583	14.1	8	9	8	1.01	0.972	0.954	0.933	1.011	0.986	1.045	1.008	1.048
E2RAA0	Cysteine rich angiogenic inducer 61 OS=Canis lupus familiaris OX=9615 GN=CYR61	CYR61	41.769	43.892	18.6	6	8	6	1.005	0.998	1.049	1.058	1.085	1.074	0.967	0.874	0.839
E2RAA7	Protein phosphatase 2 regulatory subunit B''alpha OS=Canis lupus familiaris OX=9615 GN=PPP2R3A	PPP2R3A	130.09	10.333	4.1	5	6	5	1.122	0.915	1.07	0.896	1.064	0.944	1.192	0.859	0.953
E2RAA8	Short chain dehydrogenase/reductase family 16C member 5 OS=Canis lupus familiaris OX=9615 GN=SDR16C5	SDR16C5	33.871	5.9265	8.4	2	3	2
E2RAB7	F-box protein 22 OS=Canis lupus familiaris OX=9615 GN=FBXO22	FBXO22	44.122	13.894	17	6	7	6	0.984	1.023	1.049	0.812	0.963	1.005	0.991	1.04	1.088
E2RAC1	Zinc finger HIT-type containing 6 OS=Canis lupus familiaris OX=9615 GN=ZNHIT6	ZNHIT6	53.759	30.55	17.3	8	9	8	1.022	1.048	1.02	1.033	1.034	1.036	0.965	0.945	0.925
E2RAC2	HNF1 homeobox B OS=Canis lupus familiaris OX=9615 GN=HNF1B	HNF1B	61.458	10.171	5.2	2	2	2	1.106	0.958	1.088	1.033	1.025	1.032	0.873	0.904	1.01
E2RAC5	Adaptor related protein complex 5 mu 1 subunit OS=Canis lupus familiaris OX=9615 GN=AP5M1	AP5M1	54.7	3.1729	3.5	2	2	2
E2RAC6	ATPase H+ transporting V1 subunit B2 OS=Canis lupus familiaris OX=9615 GN=ATP6V1B2	ATP6V1B2	56.578	122.57	33.5	15	20	11	1.01	0.986	0.969	0.961	0.982	1.01	0.978	1.032	1.001
E2RAC8	Testis expressed 264 OS=Canis lupus familiaris OX=9615 GN=TEX264	TEX264	33.92	7.0877	4.5	1	1	1
E2RAC9	Exocyst complex component 5 OS=Canis lupus familiaris OX=9615 GN=EXOC5	EXOC5	81.825	29.339	15.3	10	11	10	1.043	1.006	0.964	0.973	0.961	0.998	1.025	1.024	1.008
E2RAD3	Uncharacterized protein OS=Canis lupus familiaris OX=9615 GN=MRPS17	MRPS17	15.906	32.997	42.3	4	7	4	1.056	0.945	0.963	1.07	1.07	1.039	0.977	0.936	0.984
E2RAD4	BUB1 mitotic checkpoint serine/threonine kinase OS=Canis lupus familiaris OX=9615 GN=BUB1	BUB1	122.49	19.315	6.8	7	8	7	1.031	1.013	1.045	0.939	0.974	0.935	0.946	1.091	1.151
E2RAE0	Fas associated via death domain OS=Canis lupus familiaris OX=9615 GN=FADD	FADD	23.709	25.758	22.4	4	4	4	0.978	0.996	1.021	0.953	1.02	0.895	0.992	1.032	1.064
E2RAE2	Electron transfer flavoprotein alpha subunit OS=Canis lupus familiaris OX=9615 GN=ETFA	ETFA	34.997	120.43	39.9	10	21	10	0.952	0.972	0.96	1.042	1.023	0.993	1.012	0.981	1.012
E2RAE6	Sorting nexin OS=Canis lupus familiaris OX=9615 GN=SNX5	SNX5	46.777	180.82	46	19	29	18	1.006	1.017	1.001	0.998	0.999	1	1.014	0.983	0.983
E2RAF2	Uncharacterized protein OS=Canis lupus familiaris OX=9615 GN=KLC1	KLC1	64.397	20.199	27.1	13	16	7	1.028	1.014	0.983	0.894	1.029	0.993	1.034	0.96	1.022
E2RAF9	Distal membrane arm assembly complex 2 OS=Canis lupus familiaris OX=9615 GN=DMAC2	DMAC2	28.762	14.581	15.2	3	4	3	1.002	1.052	1.118	0.934	1.112	1.05	0.978	0.994	0.925
E2RAG1	RNA terminal phosphate cyclase like 1 OS=Canis lupus familiaris OX=9615 GN=RCL1	RCL1	40.959	15.904	22.3	7	7	7	0.922	1.132	1.015	0.9	1.025	1.081	0.887	0.915	0.986
E2RAG4	MACRO domain containing 1 OS=Canis lupus familiaris OX=9615 GN=MACROD1	MACROD1	35.111	1.7792	2.2	1	1	1	0.779	1.089	1.052	1.058	0.924	0.938	1.075	1.022	1.081
E2RAG5	CWF19 like 2, cell cycle control (S. pombe) OS=Canis lupus familiaris OX=9615 GN=CWF19L2	CWF19L2	102.97	2.3781	1.3	1	1	1
E2RAG6	BCL2 associated athanogene 5 OS=Canis lupus familiaris OX=9615 GN=BAG5	BAG5	51.975	40.095	26.5	9	11	9	1.056	1.015	1.022	0.932	0.95	1.038	1.001	1.062	0.992
E2RAG8	ADP ribosylation factor like GTPase 3 OS=Canis lupus familiaris OX=9615 GN=ARL3	ARL3	20.435	31.375	31.3	5	5	5	0.922	1.025	0.937	0.902	0.95	0.912	1.06	1.121	1.128
E2RAH6	Cell division cycle 37 like 1 OS=Canis lupus familiaris OX=9615 GN=CDC37L1	CDC37L1	38.88	4.4386	7.4	3	4	3	1	1.04	1.057	0.888	0.974	0.979	1.036	0.999	1.063
E2RAH7	Kinesin-like protein OS=Canis lupus familiaris OX=9615 GN=KIF18A	KIF18A	102.35	6.6157	4.1	3	3	2	1.17	1.019	0.861	0.984	1.074	0.979	0.94	0.962	1.049
E2RAI1	CDK5 regulatory subunit-associated protein 1-like 1 OS=Canis lupus familiaris OX=9615 GN=CDKAL1	CDKAL1	65.082	11.975	11.8	7	7	7	0.96	0.993	0.869	1.136	1.087	1.037	0.894	0.935	1.101
E2RAI8	Oxidative stress responsive 1 OS=Canis lupus familiaris OX=9615 GN=OXSR1	OXSR1	58.002	57.523	35.7	15	21	12	0.992	0.956	0.98	0.986	0.981	0.94	1.052	1.021	1.019
E2RAL2	Kelch like family member 14 OS=Canis lupus familiaris OX=9615 GN=KLHL14	KLHL14	70.779	7.2557	7.5	4	4	4	1.079	1.113	0.985	0.952	0.996	0.876	1.022	1.04	0.982
E2RAL7	Ubiquitin conjugating enzyme E2 L6 OS=Canis lupus familiaris OX=9615 GN=UBE2L6	UBE2L6	17.53	67.396	42.5	4	5	4	0.988	1.044	0.963	0.903	0.938	0.926	0.998	1.124	1.111
E2RAN5	ERI1 exoribonuclease family member 3 OS=Canis lupus familiaris OX=9615 GN=ERI3	ERI3	37.236	7.3555	6.8	2	2	2	0.99	1.051	0.965	0.981	0.955	1.079	0.946	1.047	1.019
E2RAN9	Transcription elongation factor SPT4 OS=Canis lupus familiaris OX=9615 GN=SUPT4H1	SUPT4H1	13.193	18.881	30.8	2	2	2	0.876	1.002	0.917	1.096	1.072	1.163	0.976	0.979	0.914
E2RAP9	Integrator complex subunit 8 OS=Canis lupus familiaris OX=9615 GN=INTS8	INTS8	112.73	11.053	6.2	6	6	6	1.037	1.038	0.981	1.026	1.042	0.997	0.985	0.99	0.966
E2RAQ2	PMS1 homolog 1, mismatch repair system component OS=Canis lupus familiaris OX=9615 GN=PMS1	PMS1	105.63	13.572	3.8	3	4	3	1.134	1.009	0.99	1.027	1.024	1.071	0.964	0.963	0.913
E2RAR0	Phosphofurin acidic cluster sorting protein 1 OS=Canis lupus familiaris OX=9615 GN=PACS1	PACS1	104.77	24.109	10	8	9	8	1.04	1.021	0.952	0.976	0.989	0.917	0.997	1.022	1.084
E2RAR4	tRNA splicing endonuclease subunit 54 OS=Canis lupus familiaris OX=9615 GN=TSEN54	TSEN54	59.783	4.7564	3.6	1	1	1
E2RAR7	Ring finger protein 220 OS=Canis lupus familiaris OX=9615 GN=RNF220	RNF220	34.652	16.442	5.2	1	1	1	1.016	1.069	0.855	1.025	0.934	0.999	1.205	0.958	0.959
E2RAS8	Enolase 2 OS=Canis lupus familiaris OX=9615 GN=ENO2	ENO2	51.122	10.629	20.6	7	11	5	0.873	0.98	0.853	0.98	1.054	1.152	1.119	1.075	0.911
E2RAT5	Pre-mRNA processing factor 4B OS=Canis lupus familiaris OX=9615 GN=PRPF4B	PRPF4B	120.82	59.845	11.2	12	18	12	1.014	1.003	0.969	1.069	1.007	1.014	0.974	0.968	0.971
E2RAT6	Coatomer subunit epsilon OS=Canis lupus familiaris OX=9615 GN=COPE	COPE	34.529	40.855	40.6	9	13	9	0.941	1.004	1.023	1.02	1.014	1.001	1.027	0.978	0.988
E2RAT8	VPS18, CORVET/HOPS core subunit OS=Canis lupus familiaris OX=9615 GN=VPS18	VPS18	110.15	19.024	6.6	6	7	6	1.022	0.946	0.955	1.008	1.085	0.949	1.029	1.098	0.921
E2RAU5	Stress-70 protein, mitochondrial OS=Canis lupus familiaris OX=9615 GN=HSPA9	HSPA9	73.664	323.31	54.8	39	88	38	0.984	0.95	0.991	1.051	1.035	1.035	1.006	0.969	0.968
E2RAV2	Carbamoyl-phosphate synthetase 2, aspartate transcarbamylase, and dihydroorotase OS=Canis lupus familiaris OX=9615 GN=CAD	CAD	243.55	323.31	32.5	53	78	3	1.039	1.013	1.088	0.924	0.972	0.964	1.032	0.991	0.983
E2RAW5	Family with sequence similarity 83 member F OS=Canis lupus familiaris OX=9615 GN=FAM83F	FAM83F	38.778	5.2698	7.4	3	3	3	0.988	1.091	1.183	1.009	0.932	1.054	0.91	0.954	0.91
E2RAW7	Protein phosphatase 1 regulatory inhibitor subunit 11 OS=Canis lupus familiaris OX=9615 GN=PPP1R11	PPP1R11	13.91	16.817	12.7	2	2	2	1.06	1.113	1.069	1.042	1.029	1.119	0.857	0.894	0.845
E2RAX0	Target of myb1 like 1 membrane trafficking protein OS=Canis lupus familiaris OX=9615 GN=TOM1L1	TOM1L1	50.902	7.3036	7	3	3	3	0.98	1.02	0.972	0.999	0.985	1.004	1.014	1.033	1.017
E2RAX2	Pseudouridylate synthase 7 (putative) OS=Canis lupus familiaris OX=9615 GN=PUS7	PUS7	86.541	83.617	13.4	9	12	9	1.043	1.04	1.002	1.01	0.984	0.987	0.975	1.02	0.995
E2RAX4	Zinc finger FYVE-type containing 27 OS=Canis lupus familiaris OX=9615 GN=ZFYVE27	ZFYVE27	51.548	3.5258	2.5	1	1	1	0.972	1.276	1.088	0.851	0.726	1.085	1.054	1.148	0.862
E2RAZ6	GrpE protein homolog OS=Canis lupus familiaris OX=9615 GN=GRPEL1	GRPEL1	25.547	40.078	31.7	6	11	6	0.952	0.963	1.011	1.046	1.059	1.066	1.006	0.967	0.962
E2RAZ8	Glycerol-3-phosphate dehydrogenase OS=Canis lupus familiaris OX=9615 GN=GPD2	GPD2	80.22	244.78	44.5	27	48	27	0.951	0.975	0.99	1.062	1.011	1.038	1.005	0.998	0.974
E2RB06	Vac14, PIKFYVE complex component OS=Canis lupus familiaris OX=9615 GN=VAC14	VAC14	88.317	6.4116	3.4	2	2	2	0.953	1.129	0.968	1.003	0.997	1.028	0.903	0.997	1.059
E2RB07	Caspase 10 OS=Canis lupus familiaris OX=9615 GN=CASP10	CASP10	54.608	60.221	22.7	9	11	9	1.057	1.049	0.989	0.974	0.957	0.977	1.037	1.023	1.03
E2RB15	ECSIT signalling integrator OS=Canis lupus familiaris OX=9615 GN=ECSIT	ECSIT	48.88	6.485	6.5	2	2	2	0.954	0.979	0.998	1.009	1.05	1.063	1.006	0.999	0.952
E2RB18	Cms1 ribosomal small subunit homolog (yeast) OS=Canis lupus familiaris OX=9615 GN=CMSS1	CMSS1	31.731	5.0857	9.1	3	4	3	1.065	1.134	0.959	0.95	0.961	0.924	1.083	0.998	0.967
E2RB21	WD repeat domain 41 OS=Canis lupus familiaris OX=9615 GN=WDR41	WDR41	52.087	2.3128	3.5	2	2	2	1.009	1.059	0.984	1.008	0.847	1.236	0.945	1.059	0.882
E2RB22	ArfGAP with FG repeats 2 OS=Canis lupus familiaris OX=9615 GN=AGFG2	AGFG2	49.156	3.2383	3.8	1	1	1
E2RB28	Trafficking protein particle complex 2 like OS=Canis lupus familiaris OX=9615 GN=TRAPPC2L	TRAPPC2L	16.181	5.7357	16.4	2	2	2	0.937	1.005	1.033	1.045	1.022	1.012	0.982	1.01	0.967
E2RB31	Hypoxia up-regulated 1 OS=Canis lupus familiaris OX=9615 GN=HYOU1	HYOU1	111.43	323.31	45	41	87	41	0.955	0.95	0.986	1.037	1.042	1.05	1.007	0.985	1.008
E2RB34	Nucleoporin 133 OS=Canis lupus familiaris OX=9615 GN=NUP133	NUP133	129.21	171.59	28.6	24	38	24	0.943	1.001	0.975	1.057	1.031	1.044	0.968	0.971	0.971
E2RB35	Fibronectin leucine rich transmembrane protein 2 OS=Canis lupus familiaris OX=9615 GN=FLRT2	FLRT2	73.834	4.5876	5.6	3	3	3	1.039	1.079	0.992	0.939	1.085	0.987	0.98	0.997	0.932
E2RB37	Uncharacterized protein OS=Canis lupus familiaris OX=9615 GN=PDIA6	PDIA6	48.298	157.37	33.2	11	21	11	0.947	0.985	0.961	1.047	1.048	1.007	0.998	0.973	1.024
E2RB38	Tropomyosin 3 OS=Canis lupus familiaris OX=9615 GN=TPM3	TPM3	28.87	194.23	50	17	29	6	1.013	0.945	0.983	1.015	1.026	0.969	1.028	1.011	1.044
E2RB43	RNA polymerase II associated protein 3 OS=Canis lupus familiaris OX=9615 GN=RPAP3	RPAP3	75.575	41.948	21.6	13	16	13	0.969	0.975	0.998	0.982	1.003	1.027	0.989	1.018	1.034
E2RB45	Uncharacterized protein OS=Canis lupus familiaris OX=9615 GN=PI4K2A	PI4K2A	54.406	17.769	14	7	7	6	1.02	0.969	0.935	1.049	1.04	1.037	0.972	1.029	0.994
E2RB50	X-prolyl aminopeptidase 3 OS=Canis lupus familiaris OX=9615 GN=XPNPEP3	XPNPEP3	57.11	14.655	7.5	3	3	3	0.867	0.989	0.853	1.33	0.967	1.065	0.862	0.876	1.021
E2RB54	Uncharacterized protein OS=Canis lupus familiaris OX=9615 GN=DDX52	DDX52	68.19	47.501	26.1	12	14	12	1.07	1.063	1.094	0.941	1.001	0.958	0.977	0.966	0.985
E2RB65	Galactose-1-phosphate uridylyltransferase OS=Canis lupus familiaris OX=9615 GN=GALT	GALT	43.684	14.774	13.9	5	6	5	0.974	0.967	0.996	1.09	0.976	0.918	1.017	1.079	1.095
E2RB79	T-complex protein 1 subunit gamma OS=Canis lupus familiaris OX=9615 GN=CCT3	CCT3	61.242	323.31	61	32	77	4	1.051	1.026	0.999	1.017	1.012	0.962	1.01	0.966	0.983
E2RB82	Signal transducer and activator of transcription OS=Canis lupus familiaris OX=9615 GN=STAT3	STAT3	88.057	51.696	21.8	14	17	14	0.952	1.041	0.994	0.927	0.962	0.962	1.055	1.067	1.034
E2RB88	Zinc finger protein 106 OS=Canis lupus familiaris OX=9615 GN=ZNF106	ZNF106	232.57	109.47	3.9	7	9	0
E2RB90	Heterogeneous nuclear ribonucleoprotein F OS=Canis lupus familiaris OX=9615 GN=HNRNPF	HNRNPF	45.634	122.44	33.1	11	31	9	0.995	1.049	1.01	0.999	0.991	1.003	1.012	1.006	0.963
E2RB92	Mitochondrial ribosomal protein S5 OS=Canis lupus familiaris OX=9615 GN=MRPS5	MRPS5	48.426	36.189	27.2	11	12	11	0.984	0.983	0.978	0.983	1.026	1.04	0.999	0.997	0.983
E2RB97	Histocompatibility minor 13 OS=Canis lupus familiaris OX=9615 GN=HM13	HM13	41.475	27.566	16.7	6	10	6	1.052	1.011	1.007	0.993	1.055	1.025	0.948	0.956	0.994
E2RB98	Cytochrome P450 family 51 subfamily A member 1 OS=Canis lupus familiaris OX=9615 GN=CYP51A1	CYP51A1	57.258	67.308	25.6	11	16	11	0.956	0.936	1.002	1.018	0.997	1.055	1.034	0.979	1.004
E2RBA3	Uncharacterized protein OS=Canis lupus familiaris OX=9615	---	54.089	1.9737	4.4	2	2	2
E2RBA4	NIN1/PSMD8 binding protein 1 homolog OS=Canis lupus familiaris OX=9615 GN=NOB1	NOB1	46.48	37.746	25.6	10	13	10	1.028	1.117	1.041	0.923	0.968	1.002	1.027	0.977	1.058
E2RBA8	PDZ and LIM domain 5 OS=Canis lupus familiaris OX=9615 GN=PDLIM5	PDLIM5	64.058	147.71	33.1	15	20	14	1.082	1.104	1.033	0.926	0.993	0.925	0.975	0.95	0.975
E2RBB2	Transmembrane protein 63B OS=Canis lupus familiaris OX=9615 GN=TMEM63B	TMEM63B	95.174	3.3752	2.9	3	3	3	1	0.965	0.983	1.013	0.995	1.057	1.065	0.978	0.956
E2RBB4	RNA cytidine acetyltransferase OS=Canis lupus familiaris OX=9615 GN=NAT10	NAT10	115.74	113.23	30.4	27	33	27	1.034	1.078	1.045	0.995	0.985	0.993	0.964	0.96	0.969
E2RBB8	Tyrosine-protein kinase OS=Canis lupus familiaris OX=9615 GN=LYN	LYN	58.775	7.8175	8.2	4	6	3	0.94	0.995	0.9	1.019	1.011	1.029	1.01	1.134	1.012
E2RBC1	Dynactin subunit 3 OS=Canis lupus familiaris OX=9615 GN=DCTN3	DCTN3	21.147	5.6422	12.4	3	4	3	0.935	1.011	1.004	1.061	0.954	1.019	1.025	1.026	0.973
E2RBC3	Tubulin alpha chain OS=Canis lupus familiaris OX=9615 GN=TUBA4A	TUBA4A	49.924	56.874	60.9	22	107	3	0.981	0.994	1.024	0.986	1.003	0.96	1.012	0.977	0.995
E2RBC7	Synaptosome associated protein 29 OS=Canis lupus familiaris OX=9615 GN=SNAP29	SNAP29	28.825	34.069	26.7	6	8	6	0.939	0.987	1.013	1.113	1.025	1.078	0.989	0.869	0.918
E2RBD1	Nucleolar and coiled-body phosphoprotein 1 OS=Canis lupus familiaris OX=9615 GN=NOLC1	NOLC1	74.883	22.89	9.8	8	10	8	1.144	1.127	1.145	0.955	1.01	0.932	0.925	0.976	0.979
E2RBD3	Uncharacterized protein OS=Canis lupus familiaris OX=9615 GN=IGSF5	IGSF5	39.713	1.8088	2.2	1	1	1	0.932	1.009	1.022	0.926	0.994	0.983	1	1.107	1.055
E2RBD5	Mitochondrial ribosomal protein S18A OS=Canis lupus familiaris OX=9615 GN=MRPS18A	MRPS18A	22.621	14.312	39.8	7	7	7	1.013	0.969	1.088	0.956	0.974	0.948	1.023	1.022	1.049
E2RBD6	Extra spindle pole bodies like 1, separase OS=Canis lupus familiaris OX=9615 GN=ESPL1	ESPL1	231.6	57.869	7.5	14	15	14	1.05	1.008	1.072	0.992	0.975	1.009	0.989	0.959	0.998
E2RBF2	Pumilio RNA binding family member 3 OS=Canis lupus familiaris OX=9615 GN=PUM3	PUM3	73.568	67.433	25.5	16	29	16	1.058	1.064	1.028	0.969	1.008	1.013	0.951	0.971	0.983
E2RBF4	THUMP domain containing 1 OS=Canis lupus familiaris OX=9615 GN=THUMPD1	THUMPD1	40.084	177.92	39.9	13	20	13	0.968	0.988	1.009	1.03	1.039	1.039	1	0.942	0.961
E2RBF6	BRCA2 and CDKN1A-interacting protein OS=Canis lupus familiaris OX=9615 GN=BCCIP	BCCIP	35.686	6.696	14	4	4	4	0.98	1.028	1.081	0.993	1.088	1.066	0.892	0.967	0.924
E2RBF9	MORC family CW-type zinc finger 2 OS=Canis lupus familiaris OX=9615 GN=MORC2	MORC2	118.67	5.2256	3	3	3	3
E2RBG0	Secretory carrier-associated membrane protein OS=Canis lupus familiaris OX=9615 GN=SCAMP5	SCAMP5	26.086	6.5648	4.7	1	1	1	0.942	0.93	0.99	0.979	0.926	1.013	1.022	1.146	1.075
E2RBG1	Uncharacterized protein OS=Canis lupus familiaris OX=9615 GN=PRPS1	PRPS1	34.834	51.206	37.7	10	11	4	0.986	1.022	1.006	0.995	0.944	0.987	1.017	1.01	0.993
E2RBG7	Tripartite motif containing 41 OS=Canis lupus familiaris OX=9615 GN=TRIM41	TRIM41	71.318	2.9902	1.4	1	1	1	1.16	1.261	1.021	0.835	0.75	0.965	1.025	1.012	1.054
E2RBH1	Prolactin regulatory element binding OS=Canis lupus familiaris OX=9615 GN=PREB	PREB	45.968	38.085	31.6	9	11	9	1.032	1.004	0.975	0.978	0.961	1.036	1.004	1.057	1.047
E2RBH2	CCR4-NOT transcription complex subunit 10 OS=Canis lupus familiaris OX=9615 GN=CNOT10	CNOT10	82.196	16.027	11.6	7	7	7	0.965	1.047	1.024	1.01	1.017	0.971	0.962	1.022	0.988
E2RBH4	Coiled-coil domain containing 47 OS=Canis lupus familiaris OX=9615 GN=CCDC47	CCDC47	55.988	99.145	35.9	16	26	16	1.001	0.975	0.986	0.985	1.012	0.974	1.036	0.985	1.031
E2RBH9	Peptidyl-tRNA hydrolase domain containing 1 OS=Canis lupus familiaris OX=9615 GN=PTRHD1	PTRHD1	15.866	29.967	30.7	4	5	4	1.092	0.907	1.033	1.019	0.913	1.028	1.013	1.019	1.034
E2RBI2	Solute carrier family 25 member 12 OS=Canis lupus familiaris OX=9615 GN=SLC25A12	SLC25A12	74.798	52.267	33.5	17	21	14	0.958	0.987	0.952	1.048	1.049	1.023	0.978	0.99	0.993
E2RBI8	Mitochondrial E3 ubiquitin protein ligase 1 OS=Canis lupus familiaris OX=9615 GN=MUL1	MUL1	39.932	3.9619	5.7	2	2	2	1.026	1.059	1.076	1.003	0.971	1.012	0.982	0.957	0.943
E2RBJ1	Eukaryotic translation initiation factor 2B subunit gamma OS=Canis lupus familiaris OX=9615 GN=EIF2B3	EIF2B3	50.402	92.444	25.9	9	15	9	0.965	0.986	0.981	1.031	1.078	1.036	0.992	0.95	0.966
E2RBL9	Integrin beta OS=Canis lupus familiaris OX=9615 GN=ITGB6	ITGB6	88.344	13.978	8.4	5	8	5	0.909	0.954	0.907	0.952	0.991	0.946	1.1	1.087	1.14
E2RBM2	Phosphate cytidylyltransferase 1, choline, alpha OS=Canis lupus familiaris OX=9615 GN=PCYT1A	PCYT1A	41.782	51.193	46	15	18	15	1.064	1.017	0.959	1.011	0.951	0.985	0.983	1.018	1.018
E2RBM3	Eukaryotic peptide chain release factor subunit 1 OS=Canis lupus familiaris OX=9615 GN=ETF1	ETF1	49.03	115.48	44.4	16	31	16	0.994	1.012	1.04	0.996	1.008	1.037	0.994	0.971	0.943
E2RBM4	Helicase with zinc finger 2 OS=Canis lupus familiaris OX=9615 GN=HELZ2	HELZ2	325.34	8.5839	2.2	6	6	6
E2RBM6	MutL homolog 1 OS=Canis lupus familiaris OX=9615 GN=MLH1	MLH1	84.585	29.09	13.1	9	10	9	0.988	1.012	0.974	0.978	0.998	1.007	0.968	1.045	1.007
E2RBM7	DEAD-box helicase 49 OS=Canis lupus familiaris OX=9615 GN=DDX49	DDX49	54.686	22.374	13.3	5	5	5	0.973	0.881	1.06	0.782	0.946	1.105	1.053	1.103	1.127
E2RBN7	Ataxin 7 like 3B OS=Canis lupus familiaris OX=9615 GN=ATXN7L3B	ATXN7L3B	10.587	4.9276	20.6	1	1	1	0.972	1.037	1.066	1.085	0.991	1.061	1.055	0.896	0.845
E2RBP8	Optineurin OS=Canis lupus familiaris OX=9615 GN=OPTN	OPTN	66.452	26.037	16.5	10	11	10	0.963	0.988	1	0.923	0.956	0.993	1.02	1.056	1.089
E2RBR6	Proteasome subunit beta OS=Canis lupus familiaris OX=9615 GN=PSMB4	PSMB4	29.164	71.131	39.4	7	12	7	1	1.015	1.012	1.004	0.982	0.981	0.99	1.021	1.005
E2RBS6	Histone-lysine N-methyltransferase setd3 OS=Canis lupus familiaris OX=9615 GN=SETD3	SETD3	66.281	48.466	20.9	11	13	11	1.005	0.953	1.013	1.011	0.981	0.989	0.989	1.012	1.02
E2RBT1	Mitochondrial ribosomal protein L11 OS=Canis lupus familiaris OX=9615 GN=MRPL11	MRPL11	20.653	32.472	45.8	8	13	8	0.996	0.995	1.006	1.008	0.993	1.001	1.009	0.979	1.051
E2RBU1	Serine/threonine kinase receptor associated protein OS=Canis lupus familiaris OX=9615 GN=STRAP	STRAP	38.532	136.82	52.6	15	27	15	0.993	0.995	1.015	0.996	0.995	1.036	1.016	1.015	0.965
E2RBU4	Trafficking protein particle complex subunit 5 OS=Canis lupus familiaris OX=9615 GN=TRAPPC5	TRAPPC5	20.765	2.9762	9	2	2	2	1.047	1.028	0.962	1.006	0.97	0.99	0.972	1.047	1.009
E2RBU9	Uncharacterized protein OS=Canis lupus familiaris OX=9615 GN=USP9X	USP9X	189.58	142.75	17.1	24	30	24	0.988	1.008	1.027	1.026	0.978	1.023	0.998	0.961	1.022
E2RBV0	WD repeat domain 61 OS=Canis lupus familiaris OX=9615 GN=WDR61	WDR61	33.515	118.73	53.8	13	15	13	0.985	0.972	1.002	0.982	1.011	1.004	0.965	1.015	1.009
E2RBV8	Heterogeneous nuclear ribonucleoprotein A0 OS=Canis lupus familiaris OX=9615 GN=HNRNPA0	HNRNPA0	31.069	73.04	36.8	9	20	9	0.993	0.972	0.995	1.011	1.017	0.952	1.007	0.987	0.992
E2RBW1	GMP reductase OS=Canis lupus familiaris OX=9615 GN=GMPR2	GMPR2	37.975	24.901	22.7	7	9	6	0.954	0.948	0.95	0.978	0.995	1.109	0.949	1.004	1.052
E2RBW4	Tropomyosin 3 OS=Canis lupus familiaris OX=9615 GN=TPM3	TPM3	32.968	17.248	32.3	13	17	0
E2RBW5	Taspase 1 OS=Canis lupus familiaris OX=9615 GN=TASP1	TASP1	20.444	3.1099	7.3	1	1	1
E2RBW9	UTP18, small subunit processome component OS=Canis lupus familiaris OX=9615 GN=UTP18	UTP18	61.865	52.659	23.8	11	15	11	1.076	1.045	1.104	0.988	0.953	0.971	0.935	0.977	0.951
E2RBX9	Charged multivesicular body protein 7 OS=Canis lupus familiaris OX=9615 GN=CHMP7	CHMP7	49.949	4.8884	4.7	2	2	2	0.884	0.962	1.06	0.975	1.04	1.053	1.038	0.951	1.047
E2RBY0	Glutamate rich WD repeat containing 1 OS=Canis lupus familiaris OX=9615 GN=GRWD1	GRWD1	48.713	122.12	42.7	12	17	12	1.093	1.033	1.042	0.921	0.969	0.93	1.028	0.989	1.024
E2RBY3	E1A binding protein p300 OS=Canis lupus familiaris OX=9615 GN=EP300	EP300	240.23	18.465	3.8	8	9	3	0.882	0.912	1.031	1.144	1.038	1.313	1.024	0.807	0.824
E2RBY6	Tartrate-resistant acid phosphatase type 5 OS=Canis lupus familiaris OX=9615 GN=ACP5	ACP5	38.39	7.7589	7.3	2	3	2
E2RBY9	Sphingolipid transporter 1 (putative) OS=Canis lupus familiaris OX=9615 GN=SPNS1	SPNS1	60.189	6.2177	5	2	2	2	0.927	0.976	0.929	1.09	0.938	1.093	1.018	1.111	0.927
E2RC02	GDP-mannose 4,6-dehydratase OS=Canis lupus familiaris OX=9615 GN=GMDS	GMDS	34.112	20.775	30.3	8	8	8	1.079	1.093	1.044	0.967	0.962	0.967	0.966	0.993	0.996
E2RC04	Kinetochore scaffold 1 OS=Canis lupus familiaris OX=9615 GN=KNL1	KNL1	256.67	17.104	3.3	7	8	7	1.006	0.969	1.015	1.029	1.042	0.991	0.878	0.978	1.037
E2RC10	Synaptophysin like 1 OS=Canis lupus familiaris OX=9615 GN=SYPL1	SYPL1	24.518	61.202	17.8	3	5	3	0.866	0.92	0.94	1.064	1.043	1.154	0.984	0.93	0.968
E2RC12	L3MBTL2, polycomb repressive complex 1 subunit OS=Canis lupus familiaris OX=9615 GN=L3MBTL2	L3MBTL2	79.371	3.6175	2.7	2	2	2
E2RC15	L3MBTL3, histone methyl-lysine binding protein OS=Canis lupus familiaris OX=9615 GN=L3MBTL3	L3MBTL3	87.119	2.2636	1.2	1	1	1
E2RC17	Zwilch kinetochore protein OS=Canis lupus familiaris OX=9615 GN=ZWILCH	ZWILCH	66.431	24.357	12.1	6	6	6	0.956	1.041	0.988	1.005	1.02	1.116	0.997	0.929	0.965
E2RC20	Nucleoside diphosphate kinase OS=Canis lupus familiaris OX=9615 GN=NME1	NME1	32.732	112.93	73.6	18	52	9	1.003	0.965	1.012	1.003	0.994	1.004	1.02	1.03	1.039
E2RC21	Zinc finger and BTB domain containing 7A OS=Canis lupus familiaris OX=9615 GN=ZBTB7A	ZBTB7A	62.412	15.96	7	3	5	3	0.883	0.921	1.012	1.118	1	1.066	0.989	1.083	0.925
E2RC24	Nuclear receptor 2C2 associated protein OS=Canis lupus familiaris OX=9615 GN=NR2C2AP	NR2C2AP	15.902	21.22	28.8	2	2	2	0.995	0.892	1.038	1.167	0.977	1.137	0.949	0.894	0.952
E2RC35	RNA helicase OS=Canis lupus familiaris OX=9615 GN=DDX10	DDX10	100.18	87.916	21.7	15	16	15	1.068	1.081	1.051	1.003	0.978	0.99	0.966	0.942	0.962
E2RC37	Spermatogenesis associated 5 OS=Canis lupus familiaris OX=9615 GN=SPATA5	SPATA5	97.556	11.729	7.2	5	7	4
E2RC43	THO complex 3 OS=Canis lupus familiaris OX=9615 GN=THOC3	THOC3	38.783	24.268	22.8	7	10	7	0.976	0.988	0.966	0.987	0.984	0.963	1.011	1.078	1.101
E2RC52	Spermatid perinuclear RNA binding protein OS=Canis lupus familiaris OX=9615 GN=STRBP	STRBP	73.588	66.981	32.3	20	33	16	0.997	0.996	0.998	0.983	0.996	1.015	0.981	0.979	0.998
E2RC56	DEAH-box helicase 38 OS=Canis lupus familiaris OX=9615 GN=DHX38	DHX38	140.57	27.868	9.3	9	11	9	1.01	0.988	0.983	1.026	1.022	1.002	0.97	0.972	1.013
E2RC58	Chromosome 12 open reading frame 45 OS=Canis lupus familiaris OX=9615 GN=C10H12orf45	C10H12orf45	17.891	3.3503	12.5	2	2	2	1.018	1.157	1.166	0.995	0.829	0.862	0.972	0.979	1.079
E2RC62	10-formyltetrahydrofolate dehydrogenase OS=Canis lupus familiaris OX=9615 GN=ALDH1L2	ALDH1L2	101.6	2.2133	4.4	5	7	1
E2RC74	Uncharacterized protein OS=Canis lupus familiaris OX=9615 GN=RPP25L	RPP25L	17.711	4.695	11	2	4	2	1.049	1.057	1.07	0.974	0.947	1.002	0.981	0.948	1.009
E2RC76	Nuclear transcription factor, X-box binding like 1 OS=Canis lupus familiaris OX=9615 GN=NFXL1	NFXL1	101.39	11.997	6	5	5	5	1.049	1.084	1.079	0.914	0.976	0.9	0.995	1.027	1.021
E2RC78	Translocase of inner mitochondrial membrane 50 OS=Canis lupus familiaris OX=9615 GN=TIMM50	TIMM50	40.248	81.166	30.6	10	14	10	1.045	1.021	1.017	1.003	1.017	0.971	0.969	0.971	0.972
E2RC83	Ankyrin repeat domain 40 OS=Canis lupus familiaris OX=9615 GN=ANKRD40	ANKRD40	40.564	4.1081	4.1	1	1	1
E2RC86	40S ribosomal protein S30 OS=Canis lupus familiaris OX=9615 GN=FAU	FAU	14.386	20.232	14.3	1	2	1
E2RC89	Glyceraldehyde-3-phosphate dehydrogenase OS=Canis lupus familiaris OX=9615 GN=GAPDHS	GAPDHS	44.093	24.136	5.2	2	4	1	0.91	1.025	1.055	0.996	0.938	0.923	0.968	1.137	1.042
E2RC92	Uncharacterized protein OS=Canis lupus familiaris OX=9615 GN=PFDN5	PFDN5	17.394	18.106	48.7	6	10	6	0.979	1.007	1.02	1.009	0.999	1.028	1.006	0.995	0.953
E2RCA0	1-acyl-sn-glycerol-3-phosphate acyltransferase OS=Canis lupus familiaris OX=9615 GN=AGPAT1	AGPAT1	32.176	9.7534	10.1	2	2	2	0.996	1.102	1.016	0.866	1.015	1.021	1.029	1.059	0.93
E2RCA3	Ras association domain family member 4 OS=Canis lupus familiaris OX=9615 GN=RASSF4	RASSF4	36.975	4.6578	6.5	2	2	2	1.072	1.047	0.999	0.978	0.856	1.099	1.056	0.963	0.965
E2RCA5	Trimethylguanosine synthase 1 OS=Canis lupus familiaris OX=9615 GN=TGS1	TGS1	96.483	7.9243	4.6	4	4	4	1.048	1.025	0.999	0.951	1.007	0.943	1.036	1.037	0.986
E2RCC0	PSMC3 interacting protein OS=Canis lupus familiaris OX=9615 GN=PSMC3IP	PSMC3IP	24.801	2.9221	4.6	1	1	1
E2RCC3	Negative elongation factor complex member A OS=Canis lupus familiaris OX=9615 GN=NELFA	NELFA	57.526	31.083	13.2	6	7	6	1.014	0.982	1.036	1.063	1.04	1.069	0.966	0.918	0.924
E2RCC5	3-hydroxybutyrate dehydrogenase 1 OS=Canis lupus familiaris OX=9615 GN=BDH1	BDH1	38.511	26.784	23.9	7	8	7	1.004	0.995	0.951	1.001	0.969	1.003	0.973	1.086	1.058
E2RCC6	Ceramide synthase 4 OS=Canis lupus familiaris OX=9615 GN=CERS4	CERS4	46.116	7.2532	4.1	1	2	1	1.102	1.093	0.926	0.863	1.017	0.873	1.062	0.979	1.137
E2RCC7	DTW domain containing 1 OS=Canis lupus familiaris OX=9615 GN=DTWD1	DTWD1	34.841	3.0717	3	1	1	1	1.109	1.117	0.998	0.891	1.018	0.901	0.933	1.037	1.052
E2RCD4	Kinesin light chain 4 OS=Canis lupus familiaris OX=9615 GN=KLC4	KLC4	68.304	15.349	18.5	9	12	3	1.118	0.969	1.034	0.84	1.072	0.971	0.908	0.986	1.147
E2RCD6	tRNA-splicing ligase RtcB homolog OS=Canis lupus familiaris OX=9615 GN=RTCB	RTCB	55.183	273.5	55.8	22	40	22	1.001	1	1.017	1.004	0.989	0.984	1.029	0.965	0.997
E2RCD7	Mitochondrial ribosomal protein L2 OS=Canis lupus familiaris OX=9615 GN=MRPL2	MRPL2	33.029	50.835	25.2	5	6	5	1.037	1.039	1.012	0.961	0.974	0.983	0.982	1.003	0.988
E2RCD8	Wolframin ER transmembrane glycoprotein OS=Canis lupus familiaris OX=9615 GN=WFS1	WFS1	98.602	7.9697	4.8	4	5	4	1.105	1.078	0.949	0.966	0.997	0.987	1.057	0.932	0.964
E2RCE9	DnaJ heat shock protein family (Hsp40) member C15 OS=Canis lupus familiaris OX=9615 GN=DNAJC15	DNAJC15	16.117	6.4956	25.5	4	4	4	0.955	1.007	0.979	1.011	1.172	1.042	0.948	0.952	0.941
E2RCF1	DCN1-like protein OS=Canis lupus familiaris OX=9615 GN=DCUN1D5	DCUN1D5	27.517	12.322	18.6	4	4	4	0.97	0.962	1.038	1.002	1.035	1.033	1.023	1.018	0.946
E2RCF4	Replication factor C subunit 5 OS=Canis lupus familiaris OX=9615 GN=RFC5	RFC5	38.286	78.664	38.3	11	17	11	0.984	1.07	1.021	1.031	1.004	1.024	0.957	0.987	1.005
E2RCF9	Uncharacterized protein OS=Canis lupus familiaris OX=9615 GN=PCBP2	PCBP2	34.917	105.44	58	15	34	6	1.034	0.982	1.019	0.965	1.016	0.954	0.995	0.999	0.996
E2RCG0	Uncharacterized protein OS=Canis lupus familiaris OX=9615 GN=PCBP2	PCBP2	30.117	3.9793	20.6	6	18	1	0.982	1.061	1.003	1.001	0.935	1.025	0.986	0.964	1.009
E2RCG1	Wiskott-Aldrich syndrome like OS=Canis lupus familiaris OX=9615 GN=WASL	WASL	54.698	33.394	13.1	6	6	6	0.984	0.988	1.014	0.914	1.045	0.961	1.03	1.035	1.047
E2RCG5	Uncharacterized protein OS=Canis lupus familiaris OX=9615 GN=STX6	STX6	29.137	10.996	17.3	3	3	3	0.942	0.844	1.029	1.039	0.944	0.984	1.012	1.027	1.193
E2RCH3	Uroporphyrinogen decarboxylase OS=Canis lupus familiaris OX=9615 GN=UROD	UROD	40.795	56.508	27	7	9	7	1.047	0.999	1.006	0.982	0.941	0.935	1.017	1.082	1.049
E2RCH6	NOP2 nucleolar protein OS=Canis lupus familiaris OX=9615 GN=NOP2	NOP2	91.102	212.26	36.8	26	44	26	1.082	1.075	1.078	0.958	0.971	0.98	0.949	0.963	0.967
E2RCH7	B cell CLL/lymphoma 3 OS=Canis lupus familiaris OX=9615 GN=BCL3	BCL3	45.814	10.606	8.8	3	4	3	0.949	1.018	0.962	1.231	0.985	0.935	0.935	1.082	1.067
E2RCH8	PWP1 homolog, endonuclein OS=Canis lupus familiaris OX=9615 GN=PWP1	PWP1	55.858	88.711	20.8	8	12	8	1.045	1.016	1.064	0.953	1.03	0.96	0.987	1.001	1.02
E2RCI0	Iron responsive element binding protein 2 OS=Canis lupus familiaris OX=9615 GN=IREB2	IREB2	105.34	7.2183	3.8	4	4	4	0.949	1.067	0.951	0.882	0.916	0.972	1.092	1.095	1.115
E2RCI2	Kelch domain containing 3 OS=Canis lupus familiaris OX=9615 GN=KLHDC3	KLHDC3	63.775	6.2961	5.8	4	4	4	0.988	1.024	1.044	0.974	1.031	0.963	1.1	0.952	0.941
E2RCI3	COMM domain containing 9 OS=Canis lupus familiaris OX=9615 GN=COMMD9	COMMD9	21.796	58.199	39.9	5	6	5	1.059	1.001	1.026	0.992	0.992	1.009	0.964	0.969	1.013
E2RCI5	Mtr4 exosome RNA helicase OS=Canis lupus familiaris OX=9615 GN=MTREX	MTREX	117.81	126.07	29.3	29	36	29	1.001	1.011	1.006	0.991	0.998	1.018	1	0.995	0.989
E2RCI9	Serine/threonine-protein phosphatase 2A 56 kDa regulatory subunit OS=Canis lupus familiaris OX=9615 GN=PPP2R5C	PPP2R5C	56.717	11.055	18.6	9	11	5	0.991	1.007	1.037	0.963	0.953	1.03	0.949	1.083	1.019
E2RCJ3	Transmembrane protein 214 OS=Canis lupus familiaris OX=9615 GN=TMEM214	TMEM214	76.818	21.977	14	10	14	10	0.947	0.919	0.976	1.006	1.007	0.963	0.987	1.05	1.055
E2RCJ4	Zinc finger protein 335 OS=Canis lupus familiaris OX=9615 GN=ZNF335	ZNF335	144.94	2.5409	1.3	2	2	2	1.063	0.939	1.003	0.859	0.931	0.918	1.175	1.087	1.059
E2RCJ6	Anion exchange protein OS=Canis lupus familiaris OX=9615 GN=SLC4A2	SLC4A2	136.11	17.174	6	7	7	7	0.965	0.932	0.982	1.1	1.047	1.07	0.98	0.945	0.97
E2RCK0	Cbl proto-oncogene C OS=Canis lupus familiaris OX=9615 GN=CBLC	CBLC	55.549	3.8295	3.4	2	2	2
E2RCK3	Cartilage associated protein OS=Canis lupus familiaris OX=9615 GN=CRTAP	CRTAP	48.025	35.642	19.9	6	6	6
E2RCK4	RB1 inducible coiled-coil 1 OS=Canis lupus familiaris OX=9615 GN=RB1CC1	RB1CC1	183.15	4.4321	1.4	2	2	2
E2RCL4	40S ribosomal protein S21 OS=Canis lupus familiaris OX=9615 GN=RPS21	RPS21	9.1113	25.793	49.4	5	10	5	0.985	1.026	1.028	1.053	0.974	1.069	0.98	0.94	0.987
E2RCL5	Crystallin mu OS=Canis lupus familiaris OX=9615 GN=CRYM	CRYM	33.682	23.281	18.2	5	6	5	0.931	0.951	0.968	0.929	0.926	0.935	1.129	1.12	1.138
E2RCM8	Nuclear export mediator factor OS=Canis lupus familiaris OX=9615 GN=NEMF	NEMF	123.09	48.762	11.1	10	10	10	0.968	1.019	1.035	0.99	1.001	1.021	1.03	1.011	0.971
E2RCN0	Thiosulfate sulfurtransferase like domain containing 1 OS=Canis lupus familiaris OX=9615 GN=TSTD1	TSTD1	12.303	21.837	28.7	4	6	4	1.052	1.018	1.006	0.91	0.91	0.959	0.995	1.042	1.155
E2RCN2	Vaccinia related kinase 1 OS=Canis lupus familiaris OX=9615 GN=VRK1	VRK1	45.142	36.259	38.7	13	16	13	1.029	1.116	1.012	1.009	0.975	1.016	0.899	0.954	0.929
E2RCN3	Cell division cycle 37 OS=Canis lupus familiaris OX=9615 GN=CDC37	CDC37	44.625	80.124	34.5	10	16	10	0.964	0.988	0.961	1.016	1.004	1.015	1.059	1.01	1
E2RCN8	Anoctamin OS=Canis lupus familiaris OX=9615 GN=ANO10	ANO10	76.374	15.756	12.1	7	9	7	0.988	0.986	1.075	0.995	1.044	1.055	0.967	1.027	0.961
E2RCP9	26S proteasome non-ATPase regulatory subunit 2 OS=Canis lupus familiaris OX=9615 GN=PSMD2	PSMD2	100.27	306.76	43.8	35	59	35	1.013	0.997	0.998	0.993	0.994	0.987	1.011	1.006	0.98
E2RCQ1	Deoxynucleotidyltransferase terminal interacting protein 1 OS=Canis lupus familiaris OX=9615 GN=DNTTIP1	DNTTIP1	41.263	9.6807	12.9	4	4	4	1.016	1.116	0.917	1.004	0.935	1.03	0.922	0.969	1.138
E2RCQ3	IWS1, SUPT6H interacting protein OS=Canis lupus familiaris OX=9615 GN=IWS1	IWS1	92.455	23.896	9.2	6	9	6	0.993	0.976	0.958	0.991	1.001	1.029	1.041	1.067	1.012
E2RCQ9	S-formylglutathione hydrolase OS=Canis lupus familiaris OX=9615 GN=ESD	ESD	31.392	31.647	24.8	5	8	5	0.949	0.974	0.974	1.032	0.995	1.053	0.993	0.985	1.01
E2RCR3	XPC complex subunit, DNA damage recognition and repair factor OS=Canis lupus familiaris OX=9615 GN=XPC	XPC	105.72	10.428	6.2	5	5	5	0.981	1.023	0.993	0.99	0.97	0.978	0.963	0.975	1.081
E2RCS2	Regulatory factor X5 OS=Canis lupus familiaris OX=9615 GN=RFX5	RFX5	65.876	3.0506	3.2	2	2	2
E2RCS6	Mortality factor 4 like 2 OS=Canis lupus familiaris OX=9615 GN=MORF4L2	MORF4L2	32.311	6.3247	16	4	5	2	0.977	0.967	0.991	0.984	1.005	1.003	1.018	1.04	1.036
E2RCS7	Transcription elongation factor A like 1 OS=Canis lupus familiaris OX=9615 GN=TCEAL1	TCEAL1	18.64	2.4628	5.7	1	1	1
E2RCT9	DNA polymerase epsilon subunit OS=Canis lupus familiaris OX=9615 GN=DNAAF2	DNAAF2	59.522	13.803	7	3	3	3	1.022	1.01	0.993	0.98	1.006	1.034	1.035	0.971	0.971
E2RCU0	Salt inducible kinase 2 OS=Canis lupus familiaris OX=9615 GN=SIK2	SIK2	102.59	8.0562	4.1	4	4	4	1.134	1.167	1.116	0.891	0.966	0.897	0.998	0.971	0.914
E2RCU9	Mitochondrial poly(A) polymerase OS=Canis lupus familiaris OX=9615 GN=MTPAP	MTPAP	65.806	26.604	16.6	8	8	8	0.901	1.026	1.027	1.026	1.092	1.1	0.958	0.935	0.941
E2RCV3	SURP and G-patch domain containing 1 OS=Canis lupus familiaris OX=9615 GN=SUGP1	SUGP1	71.771	23.242	13.1	7	7	7	1.063	1.012	1.057	1.013	0.999	0.99	0.973	0.997	0.985
E2RCV4	Lysyl oxidase like 2 OS=Canis lupus familiaris OX=9615 GN=LOXL2	LOXL2	86.464	10.944	6.1	4	4	4	0.952	1.063	0.919	1.036	0.869	1.052	0.925	1.051	1.173
E2RCW3	Exocyst complex component 2 OS=Canis lupus familiaris OX=9615 GN=EXOC2	EXOC2	103.99	46.597	11	9	11	9	0.981	1.034	0.975	0.971	0.99	1.035	0.973	1.036	0.971
E2RCW6	EFR3 homolog A OS=Canis lupus familiaris OX=9615 GN=EFR3A	EFR3A	92.82	12.088	5.5	4	4	4
E2RCW7	E1A binding protein p300 OS=Canis lupus familiaris OX=9615 GN=EP300	EP300	111.16	7.7978	4.2	4	4	4	1.092	1.09	1.052	0.798	0.927	0.833	1.065	1.126	1.078
E2RCX0	General transcription factor IIH subunit 1 OS=Canis lupus familiaris OX=9615 GN=GTF2H1	GTF2H1	62.074	22.563	17.7	9	9	9	1.157	0.928	0.969	0.955	0.96	1.023	1.022	0.993	0.979
E2RCX4	Structural maintenance of chromosomes protein OS=Canis lupus familiaris OX=9615 GN=SMC4	SMC4	147.11	174.43	29.3	37	51	37	1.072	1.031	1.012	0.964	0.991	0.958	0.985	1.022	1.004
E2RCX7	Mothers against decapentaplegic homolog OS=Canis lupus familiaris OX=9615 GN=SMAD5	SMAD5	52.258	4.855	6.5	3	4	2	1.065	1.037	1.012	0.969	1.018	0.995	0.993	0.987	0.984
E2RCY1	Family with sequence similarity 49 member B OS=Canis lupus familiaris OX=9615 GN=FAM49B	FAM49B	36.72	100.37	50	12	18	12	0.966	1.003	0.971	1.016	1.046	1.022	0.963	1.005	0.98
E2RCY4	DnaJ homolog subfamily C member 10 OS=Canis lupus familiaris OX=9615 GN=DNAJC10	DNAJC10	91.279	40.399	16.5	10	11	10	0.964	0.968	1.046	0.945	1.011	1.009	1.009	1.038	1.107
E2RCY5	PHD finger protein 5A OS=Canis lupus familiaris OX=9615 GN=PHF5A	PHF5A	11.488	36.533	66.7	6	8	6	0.902	0.975	1.011	1.031	1.013	1.04	1.082	0.977	0.953
E2RCY8	Aconitate hydratase, mitochondrial OS=Canis lupus familiaris OX=9615 GN=ACO2	ACO2	85.721	255.96	46.1	31	59	31	0.984	0.973	0.983	1.029	1.014	1.002	1.022	1.006	0.983
E2RCZ6	Core histone macro-H2A OS=Canis lupus familiaris OX=9615 GN=H2AFY	H2AFY	38.4	85.213	32.3	10	14	10	1.158	1.139	1.146	0.951	0.951	0.968	0.92	0.897	0.915
E2RD14	Pleckstrin homology domain containing A5 OS=Canis lupus familiaris OX=9615 GN=PLEKHA5	PLEKHA5	127.55	19.393	8.7	11	13	11	1.023	1.046	1.003	0.976	0.982	1.026	0.971	0.998	0.989
E2RD29	CTP synthase OS=Canis lupus familiaris OX=9615 GN=CTPS2	CTPS2	65.464	20.732	17.2	9	11	8	0.99	1.043	0.975	0.996	0.959	1.01	1.047	1.017	0.969
E2RD37	Transformer 2 beta homolog OS=Canis lupus familiaris OX=9615 GN=TRA2B	TRA2B	33.621	24.314	31.2	7	12	6	0.953	0.967	0.981	1.067	1.053	1.068	0.987	0.961	0.953
E2RD44	Reticulophagy regulator family member 3 OS=Canis lupus familiaris OX=9615 GN=RETREG3	RETREG3	51.227	6.823	7.1	2	2	2
E2RD50	Vesicle associated membrane protein 4 OS=Canis lupus familiaris OX=9615 GN=VAMP4	VAMP4	16.338	5.165	18.4	2	2	2
E2RD58	Solute carrier family 25 member 18 (Fragment) OS=Canis lupus familiaris OX=9615 GN=SLC25A18	SLC25A18	32.825	8.0398	9.4	3	3	3	1.013	1.04	1.006	0.963	0.984	0.896	1.089	0.99	1.05
E2RD59	Ribosomal oxygenase 2 OS=Canis lupus familiaris OX=9615 GN=RIOX2	RIOX2	63.544	12.155	8.8	4	6	4	1.078	0.99	1.01	1.072	0.962	1.007	0.958	0.962	0.968
E2RD64	Tripartite motif containing 4 OS=Canis lupus familiaris OX=9615 GN=TRIM4	TRIM4	53.941	21.136	8	3	3	3
E2RD65	Actin-related protein 2/3 complex subunit 5 OS=Canis lupus familiaris OX=9615 GN=ARPC5	ARPC5	12.093	30.777	29.8	3	4	3	0.961	1.009	1.02	0.908	0.926	0.929	1.114	1.114	1.05
E2RD68	Kelch like family member 22 OS=Canis lupus familiaris OX=9615 GN=KLHL22	KLHL22	71.739	1.8298	1.7	1	1	1
E2RD70	COP9 signalosome subunit 3 OS=Canis lupus familiaris OX=9615 GN=COPS3	COPS3	47.903	86.019	35.5	12	19	12	0.978	0.964	0.999	1.045	0.994	0.986	1.027	1.015	0.998
E2RD79	DNA helicase OS=Canis lupus familiaris OX=9615 GN=MCM6	MCM6	93.03	179.1	37	28	50	28	0.996	0.969	0.996	1.024	1.026	1.039	1.022	0.99	0.996
E2RD80	Uncharacterized protein OS=Canis lupus familiaris OX=9615 GN=POLR2J	POLR2J	13.293	7.9106	33.3	4	6	4	0.997	1.03	1.024	1.033	1.035	0.973	0.992	0.954	0.983
E2RD86	Protein disulfide-isomerase OS=Canis lupus familiaris OX=9615 GN=PDIA3	PDIA3	56.75	323.31	61.2	35	75	35	0.92	0.947	0.968	1.027	1.033	1.028	1.049	1	0.988
E2RD87	Family with sequence similarity 177 member A1 OS=Canis lupus familiaris OX=9615 GN=FAM177A1	FAM177A1	23.883	73.475	28.2	4	6	4	0.954	0.956	1.016	1.045	1.039	0.998	0.975	0.961	1.042
E2RD90	ST3 beta-galactoside alpha-2,3-sialyltransferase 4 OS=Canis lupus familiaris OX=9615 GN=ST3GAL4	ST3GAL4	37.715	7.058	9.4	3	3	3	0.891	1.047	0.958	1.038	0.93	1.06	0.999	1.102	0.995
E2RD92	Malectin OS=Canis lupus familiaris OX=9615 GN=MLEC	MLEC	32.064	49.474	33.9	8	11	8	0.901	0.948	0.973	1.051	1.082	1.078	1.01	0.97	0.951
E2RD95	G protein subunit beta 2 OS=Canis lupus familiaris OX=9615 GN=GNB2	GNB2	37.331	207.19	46.8	12	24	6	0.975	0.999	0.986	1.051	1.039	1.065	0.933	1.002	0.983
E2RD99	SH3KBP1 binding protein 1 OS=Canis lupus familiaris OX=9615 GN=SHKBP1	SHKBP1	75.871	3.203	3.6	2	2	2	1.097	1.013	1.036	0.916	0.968	0.961	0.968	1.061	1.022
E2RDA6	Galactokinase 2 OS=Canis lupus familiaris OX=9615 GN=GALK2	GALK2	50.554	35.34	10	3	3	3	0.862	0.991	0.888	1.034	0.902	1.179	1.004	1.048	1.108
E2RDB1	Leucine zipper protein 1 OS=Canis lupus familiaris OX=9615 GN=LUZP1	LUZP1	119.77	117.75	22.1	22	28	22	1.023	1.043	0.997	0.999	0.985	0.987	0.98	1.016	0.97
E2RDB2	Serine and arginine rich splicing factor 2 OS=Canis lupus familiaris OX=9615 GN=SRSF2	SRSF2	25.49	36.787	26.2	6	9	6	0.953	0.991	1.031	0.899	0.946	0.967	1.121	1.011	1.132
E2RDB9	Pleckstrin homology like domain family B member 2 OS=Canis lupus familiaris OX=9615 GN=PHLDB2	PHLDB2	135.33	15.493	1.8	3	3	3	1.113	0.876	0.891	1.062	0.971	0.973	1.085	1.012	1.034
E2RDC2	HECT and RLD domain containing E3 ubiquitin protein ligase 2 OS=Canis lupus familiaris OX=9615 GN=HERC2	HERC2	527.39	3.5633	0.4	2	2	2	0.984	0.918	1.194	1.077	0.922	0.866	1.127	1.029	0.892
E2RDC3	NADPH:adrenodoxin oxidoreductase, mitochondrial OS=Canis lupus familiaris OX=9615 GN=FDXR	FDXR	54.055	18.855	20.5	7	7	7	1.08	1.042	0.935	1.08	0.974	1.007	0.977	0.955	1.117
E2RDC8	alpha-1,2-Mannosidase OS=Canis lupus familiaris OX=9615 GN=MAN1A2	MAN1A2	72.945	8.7578	5.6	3	3	3	1.095	1.093	1.059	0.91	1.003	1.001	0.867	1.026	0.997
E2RDD3	Tumor suppressor candidate 3 OS=Canis lupus familiaris OX=9615 GN=TUSC3	TUSC3	39.558	3.1724	7.8	3	3	2
E2RDE0	Microtubule associated protein RP/EB family member 3 OS=Canis lupus familiaris OX=9615 GN=MAPRE3	MAPRE3	31.996	2.4219	7.1	3	4	1
E2RDE5	Stem-loop binding protein OS=Canis lupus familiaris OX=9615 GN=SLBP	SLBP	31.184	2.6228	5.5	2	2	2
E2RDE8	TNF receptor associated factor 6 OS=Canis lupus familiaris OX=9615 GN=TRAF6	TRAF6	63.359	13.292	5.5	3	4	3	1.003	0.91	0.895	1.091	0.918	0.928	1.078	1	1.198
E2RDF8	Cyclin dependent kinase 16 OS=Canis lupus familiaris OX=9615 GN=CDK16	CDK16	62.933	9.457	12.1	6	8	3	0.991	0.818	0.97	0.96	0.954	0.935	0.86	1.353	1.193
E2RDF9	Heterochromatin protein 1 binding protein 3 OS=Canis lupus familiaris OX=9615 GN=HP1BP3	HP1BP3	61.295	42.109	22.8	13	20	13	1.006	1.028	1	0.973	0.977	0.959	0.997	1.064	1.035
E2RDH0	Glycine N-methyltransferase OS=Canis lupus familiaris OX=9615 GN=GNMT	GNMT	35.396	12.003	14.2	4	4	4	0.973	0.987	1.015	1.037	1.037	0.985	1.039	0.998	0.941
E2RDH4	Zinc finger SWIM-type containing 8 OS=Canis lupus familiaris OX=9615 GN=ZSWIM8	ZSWIM8	193.81	6.6264	1.8	3	3	3	1.07	0.969	1.025	0.97	0.947	1.025	1.084	0.96	0.975
E2RDI0	Canopy FGF signaling regulator 3 OS=Canis lupus familiaris OX=9615 GN=CNPY3	CNPY3	31.125	8.4199	10.8	3	3	3	0.9	0.983	0.941	0.983	1	0.952	1.059	1.063	1.14
E2RDI3	Zinc finger protein 800 OS=Canis lupus familiaris OX=9615 GN=ZNF800	ZNF800	75.122	7.1434	3.9	2	2	2	1.034	0.937	0.992	0.929	1.085	0.956	0.995	1.007	1.09
E2RDI6	Mitochondrial ribosomal protein L55 OS=Canis lupus familiaris OX=9615 GN=MRPL55	MRPL55	14.722	9.4173	32.3	3	3	3	1.088	1.013	1.001	1.021	0.973	0.974	0.982	1.012	0.988
E2RDI7	Mitochondrial translational initiation factor 3 OS=Canis lupus familiaris OX=9615 GN=MTIF3	MTIF3	31.856	8.3418	10.8	3	4	3	0.968	1.036	1.018	0.974	1.022	0.982	0.961	1.007	1.06
E2RDJ0	GRIP and coiled-coil domain containing 1 OS=Canis lupus familiaris OX=9615 GN=GCC1	GCC1	87.62	24.206	11.5	8	8	8	0.992	0.967	0.942	1.045	0.962	1.102	1.004	1.05	0.949
E2RDJ1	Uncharacterized protein OS=Canis lupus familiaris OX=9615 GN=RPL7L1	RPL7L1	28.883	42.394	15.8	4	5	4	1.139	1.08	1.106	0.96	0.978	0.965	0.98	0.969	0.968
E2RDJ2	ADP ribosylation factor 5 OS=Canis lupus familiaris OX=9615 GN=ARF5	ARF5	20.529	6.0396	50.6	8	22	1	0.908	0.861	0.985	0.981	0.692	0.753	1.309	1.191	1.354
E2RDJ9	Testin OS=Canis lupus familiaris OX=9615 GN=TES	TES	46.951	129.21	51.5	18	30	18	1.053	0.999	1.028	0.976	0.998	0.962	1.027	0.991	0.988
E2RDK4	Tubulin folding cofactor C OS=Canis lupus familiaris OX=9615 GN=TBCC	TBCC	38.501	24.668	14.2	4	4	4	1.04	1.061	0.989	0.982	0.917	0.977	0.972	1.027	1.065
E2RDK5	Protein phosphatase 1 regulatory subunit 13 like OS=Canis lupus familiaris OX=9615 GN=PPP1R13L	PPP1R13L	89.709	57.632	16.7	12	12	12	1.027	1.012	1.017	0.942	0.993	0.979	0.983	1.022	1.02
E2RDK9	Hypoxia inducible factor 1 alpha subunit inhibitor OS=Canis lupus familiaris OX=9615 GN=HIF1AN	HIF1AN	40.407	7.0995	5.7	2	3	2	0.937	0.952	1.071	1.059	1.036	1.021	1.04	0.933	0.954
E2RDL0	Interleukin 1 receptor associated kinase 4 OS=Canis lupus familiaris OX=9615 GN=IRAK4	IRAK4	51.539	5.6569	3.9	2	2	2	1.072	0.964	1.031	0.968	1.014	0.99	1.029	0.89	1.069
E2RDL2	Abhydrolase domain containing 5 OS=Canis lupus familiaris OX=9615 GN=ABHD5	ABHD5	39.023	2.4446	4	1	1	1	1.029	1.035	0.943	1.024	1.025	1.038	0.844	0.988	1.111
E2RDL6	O-acyl-ADP-ribose deacylase 1 OS=Canis lupus familiaris OX=9615 GN=OARD1	OARD1	17.003	12.895	38.8	6	6	6	1.019	0.99	1.013	1.025	1.054	0.987	1.036	0.945	0.946
E2RDL8	Splicing factor 3a subunit 1 OS=Canis lupus familiaris OX=9615 GN=SF3A1	SF3A1	88.781	187.02	34.2	25	43	25	0.981	0.976	0.999	1.036	1.011	1.006	1.019	0.968	0.99
E2RDL9	DGCR8, microprocessor complex subunit OS=Canis lupus familiaris OX=9615 GN=DGCR8	DGCR8	86.154	27.482	9.7	6	6	6	1.025	0.954	0.966	1.019	0.981	1.021	0.952	0.981	1.064
E2RDM2	Phosphatidylinositol 4-kinase beta OS=Canis lupus familiaris OX=9615 GN=PI4KB	PI4KB	90.03	9.7756	5.9	4	4	4	0.957	1.098	0.919	0.965	1.016	0.923	1.056	1.021	1.077
E2RDN1	Phosphoserine aminotransferase OS=Canis lupus familiaris OX=9615 GN=PSAT1	PSAT1	45.27	113.99	38	13	22	13	1.026	1.011	1.016	1.019	1.016	1.02	1.03	0.97	0.977
E2RDN3	RecQ like helicase 4 OS=Canis lupus familiaris OX=9615 GN=RECQL4	RECQL4	126.79	9.5056	5.1	6	6	6	1.018	1.059	1.065	0.907	0.933	0.973	1.045	0.986	1.055
E2RDN4	O-acyltransferase OS=Canis lupus familiaris OX=9615 GN=DGAT1	DGAT1	55.764	9.4318	4.9	2	3	2	1.067	0.997	0.961	1.058	1.005	1.013	0.902	0.993	0.97
E2RDN9	Connector enhancer of kinase suppressor of Ras 1 OS=Canis lupus familiaris OX=9615 GN=CNKSR1	CNKSR1	79.8	3.8529	3.6	2	2	2	0.993	0.807	1.032	0.964	0.862	1.004	1.155	1.155	1.039
E2RDP4	Adhesion regulating molecule 1 OS=Canis lupus familiaris OX=9615 GN=ADRM1	ADRM1	42.03	61.62	15.3	7	13	7	0.982	0.994	0.997	0.89	0.955	1.025	1.017	1.031	1.047
E2RDP7	Uncharacterized protein OS=Canis lupus familiaris OX=9615 GN=LOC478720	LOC478720	11.751	2.9134	9.6	1	1	1
E2RDQ9	Amyloid beta precursor protein binding protein 2 OS=Canis lupus familiaris OX=9615 GN=APPBP2	APPBP2	66.922	6.3601	5.5	3	3	3	0.941	0.95	0.945	0.937	0.89	1.077	1.027	1.241	1.017
E2RDR1	Phosphatidylinositol glycan anchor biosynthesis class T OS=Canis lupus familiaris OX=9615 GN=PIGT	PIGT	65.675	26.76	15	8	8	8	0.978	1.026	0.992	0.991	1.024	0.964	0.994	0.995	1.015
E2RDR9	Protein SYS1 homolog OS=Canis lupus familiaris OX=9615 GN=SYS1	SYS1	17.601	3.062	5.8	1	1	1
E2RDT8	Thioredoxin 2 OS=Canis lupus familiaris OX=9615 GN=TXN2	TXN2	21.089	53.849	7.8	2	2	2	0.901	0.929	0.919	1.059	1.114	1.067	0.976	1.033	1.001
E2RDU2	Small glutamine rich tetratricopeptide repeat containing beta OS=Canis lupus familiaris OX=9615 GN=SGTB	SGTB	33.488	2.6069	2.6	1	1	1
E2RDU5	Uncharacterized protein OS=Canis lupus familiaris OX=9615 GN=NDUFA5	NDUFA5	13.363	16.463	47.4	4	7	4	1.031	1.037	1.016	0.988	1.024	1.043	0.939	0.955	1.016
E2RDU6	Uncharacterized protein OS=Canis lupus familiaris OX=9615	---	26.25	4.0508	5.2	1	1	1	0.924	0.891	0.994	1.168	0.968	1.165	0.941	0.936	1.01
E2RDW4	Lectin, mannose binding 2 like OS=Canis lupus familiaris OX=9615 GN=LMAN2L	LMAN2L	40.27	4.8234	5.7	2	2	2	0.934	0.984	0.966	1.058	1.012	1.031	0.982	1.048	0.997
E2RDX0	Uncharacterized protein OS=Canis lupus familiaris OX=9615	---	32.016	18.309	15.4	5	6	5	1.029	1.009	1.005	0.982	1.023	0.998	0.993	0.982	0.96
E2RDX1	Rab interacting lysosomal protein like 1 OS=Canis lupus familiaris OX=9615 GN=RILPL1	RILPL1	47.027	35.227	29.3	11	12	11	0.945	1.015	0.977	1.017	1.027	0.959	0.941	0.967	0.99
E2RDX2	Charged multivesicular body protein 4B OS=Canis lupus familiaris OX=9615 GN=CHMP4B	CHMP4B	24.983	27.697	30.4	6	8	6	1.024	0.989	1.029	0.932	0.994	0.94	1.057	1.072	1.042
E2RDY8	Cystathionine gamma-lyase OS=Canis lupus familiaris OX=9615 GN=CTH	CTH	44.33	67.687	42.7	16	29	16	0.973	0.993	1.017	0.994	1.019	0.977	0.992	0.965	1.007
E2RDZ4	Eukaryotic translation initiation factor 4A3 OS=Canis lupus familiaris OX=9615 GN=EIF4A3	EIF4A3	46.81	103.02	43.1	21	38	16	0.999	0.984	0.964	1.02	1.001	0.984	1.001	1.002	1.016
E2RDZ6	NAD-dependent protein deacylase sirtuin-5, mitochondrial OS=Canis lupus familiaris OX=9615 GN=SIRT5	SIRT5	33.942	20.721	17.7	4	4	4	0.987	0.981	1.039	0.96	1.08	0.974	1.011	1.011	1.023
E2RDZ9	Kinesin-like protein OS=Canis lupus familiaris OX=9615 GN=KIF5C	KIF5C	109.36	20.889	18.3	16	24	7	1.022	1.047	0.996	0.877	0.976	1.006	1.032	1.024	1.08
E2RE06	Zinc finger Ran-binding domain-containing protein 2 OS=Canis lupus familiaris OX=9615 GN=ZRANB2	ZRANB2	37.254	11.944	11.8	4	6	4	1.453	1.338	1.214	0.894	0.903	0.835	0.833	0.79	0.854
E2RE13	ADP ribosylation factor like GTPase 8B OS=Canis lupus familiaris OX=9615 GN=ARL8B	ARL8B	21.539	25.463	28.5	6	12	6	0.971	0.974	0.955	1.051	1.013	1.051	1.002	1.007	0.946
E2RE16	Non-specific serine/threonine protein kinase OS=Canis lupus familiaris OX=9615 GN=PAK4	PAK4	64.182	26.997	13.3	7	8	7	1.05	1.035	1.125	0.879	0.987	0.912	1.043	0.896	1.048
E2RE22	Signal transducer and activator of transcription OS=Canis lupus familiaris OX=9615 GN=STAT5A	STAT5A	90.643	15.53	10.7	8	8	8	1.04	1.009	1	0.979	0.944	0.986	1	1.05	1.025
E2RE23	Peptidylprolyl isomerase like 2 OS=Canis lupus familiaris OX=9615 GN=PPIL2	PPIL2	59.179	13.698	10.9	4	4	4	1.048	0.992	1.001	1.035	0.977	0.975	0.914	1.053	1.039
E2RE24	NEDD8-activating enzyme E1 regulatory subunit OS=Canis lupus familiaris OX=9615 GN=NAE1	NAE1	60.375	30.254	18.4	8	8	8	1.104	1	0.899	0.929	0.968	0.98	0.972	1.07	1.121
E2RE32	Ring finger protein 25 OS=Canis lupus familiaris OX=9615 GN=RNF25	RNF25	51.125	4.1213	5.7	3	3	3	0.969	1.002	1.089	0.905	0.985	0.913	1.028	1.141	0.999
E2RE34	Uncharacterized protein OS=Canis lupus familiaris OX=9615 GN=LOC608513	LOC608513	34.5	2.9418	3.3	1	1	1
E2RE36	Heterogeneous nuclear ribonucleoprotein R OS=Canis lupus familiaris OX=9615 GN=HNRNPR	HNRNPR	70.942	126.59	40	22	47	16	1.007	1.009	0.966	1.041	0.972	1.045	0.976	0.99	0.991
E2RE39	Adenylate kinase 2, mitochondrial OS=Canis lupus familiaris OX=9615 GN=AK2	AK2	26.57	96.86	48.1	9	20	9	0.972	0.983	0.955	0.982	1.064	1.017	0.985	0.977	1.048
E2RE45	Ribonuclease P/MRP protein subunit POP5 OS=Canis lupus familiaris OX=9615 GN=POP5	POP5	19.375	2.2522	7.1	1	2	1	1.056	1.062	1.062	0.885	1.063	0.851	0.967	1.024	1.075
E2RE50	BCS1 homolog, ubiquinol-cytochrome c reductase complex chaperone OS=Canis lupus familiaris OX=9615 GN=BCS1L	BCS1L	47.251	19.91	12.4	6	7	6	0.967	1.037	1.048	0.977	1.017	0.99	0.967	1.017	1.001
E2RE53	Histone acetyltransferase OS=Canis lupus familiaris OX=9615 GN=KAT5	KAT5	53.092	1.7422	2.2	1	1	1	1.12	1.065	1.11	0.99	1.067	0.993	0.901	1.004	0.781
E2RE57	Ectonucleoside triphosphate diphosphohydrolase 3 OS=Canis lupus familiaris OX=9615 GN=ENTPD3	ENTPD3	59.243	53.573	23.3	11	19	11	0.926	0.925	0.934	1.024	1.079	1.069	0.989	1.003	0.937
E2RE61	Transgelin OS=Canis lupus familiaris OX=9615 GN=TAGLN3	TAGLN3	22.426	1.7351	14.1	2	6	1
E2RE67	Cysteine rich protein 1 OS=Canis lupus familiaris OX=9615 GN=CRIP1	CRIP1	8.6208	2.3837	10.3	1	1	1	1.053	1.082	1.128	0.762	0.874	0.667	1.148	1.159	1.196
E2RE69	Bromodomain adjacent to zinc finger domain 1A OS=Canis lupus familiaris OX=9615 GN=BAZ1A	BAZ1A	175.37	136.64	11.6	16	20	16	0.947	0.951	0.934	0.99	1.043	1.019	1.039	1.006	1.031
E2RE73	Sirtuin 1 OS=Canis lupus familiaris OX=9615 GN=SIRT1	SIRT1	81.514	11.517	7.1	5	5	5	1.045	1.027	0.995	0.963	0.98	0.96	0.956	0.951	1.064
E2RE80	Protein tyrosine phosphatase, receptor type F OS=Canis lupus familiaris OX=9615 GN=PTPRF	PTPRF	210.83	11.713	3.4	5	5	5	0.863	0.942	0.964	0.867	0.977	0.843	1.123	1.196	1.255
E2RE90	SEC24 homolog C, COPII coat complex component OS=Canis lupus familiaris OX=9615 GN=SEC24C	SEC24C	118.6	74.361	20.6	16	17	15	0.999	0.94	1.01	1.021	1.047	1.045	0.925	0.945	1.038
E2RE92	Uncharacterized protein OS=Canis lupus familiaris OX=9615 GN=RNF113A	RNF113A	39.424	29.49	11.5	4	5	4	1.101	1.126	1.026	0.969	0.936	0.984	1.011	0.967	0.924
E2RE97	NUMB like, endocytic adaptor protein OS=Canis lupus familiaris OX=9615 GN=NUMBL	NUMBL	63.456	5.3877	7	4	4	2	1.016	1.067	1.002	0.938	1.008	0.859	0.976	1.021	1.158
E2REA1	Methylmalonyl-CoA epimerase OS=Canis lupus familiaris OX=9615 GN=MCEE	MCEE	19.967	26.449	27.5	4	5	4	0.936	0.98	0.922	1.094	1.06	1.067	1.005	0.981	1.008
E2REA3	Nitric oxide associated 1 OS=Canis lupus familiaris OX=9615 GN=NOA1	NOA1	77.451	3.6235	2	1	1	1
E2REA4	Uncharacterized protein OS=Canis lupus familiaris OX=9615 GN=LOC479459	LOC479459	27.229	99.71	19.3	5	19	2	0.977	0.884	1.029	1.031	1.038	1.05	1.069	1.016	0.987
E2REA5	Uncharacterized protein OS=Canis lupus familiaris OX=9615 GN=GSTA4	GSTA4	25.727	34.288	20.3	3	4	3	1.046	0.975	0.95	0.928	0.943	1.006	1.016	1.095	1.075
E2REA8	COP9 signalosome subunit 2 OS=Canis lupus familiaris OX=9615 GN=COPS2	COPS2	51.596	71.76	35.4	14	20	14	0.945	0.897	0.959	1.021	1.007	1.101	1.035	1.023	1.006
E2REA9	Integrin subunit alpha 2 OS=Canis lupus familiaris OX=9615 GN=ITGA2	ITGA2	129.67	323.31	22	20	30	20	0.887	0.936	0.954	1.071	1.052	1.082	1.036	0.992	0.991
E2REB1	Structural maintenance of chromosomes flexible hinge domain containing 1 OS=Canis lupus familiaris OX=9615 GN=SMCHD1	SMCHD1	225.77	58.678	13.1	27	31	27	1.071	1.029	1.017	1.027	0.997	0.972	0.979	0.956	0.972
E2REB2	Ligand of numb-protein X 2 OS=Canis lupus familiaris OX=9615 GN=LNX2	LNX2	75.778	2.3618	1.5	1	1	1	0.901	0.98	1.141	0.979	0.954	0.996	1.094	0.992	0.975
E2REB4	Probable cytosolic iron-sulfur protein assembly protein CIAO1 OS=Canis lupus familiaris OX=9615 GN=CIAO1	CIAO1	37.865	19.362	17.1	5	5	5	0.891	0.98	1.057	0.943	0.949	1.016	1.149	1.031	0.996
E2REC1	Serpin family B member 5 OS=Canis lupus familiaris OX=9615 GN=SERPINB5	SERPINB5	43.462	7.5403	7.2	3	4	3	1.074	0.976	0.998	1.004	0.823	1.022	0.996	1.045	1.104
E2RED3	COP9 signalosome subunit 7A OS=Canis lupus familiaris OX=9615 GN=COPS7A	COPS7A	30.306	10.791	16.4	4	4	4	1.001	1.015	1.033	0.956	1.001	0.99	0.967	0.997	1.073
E2RED4	Rho GTPase activating protein 5 OS=Canis lupus familiaris OX=9615 GN=ARHGAP5	ARHGAP5	172.38	20.262	6.4	8	8	8	0.994	1.057	0.979	1.105	0.999	1.043	0.914	1.016	0.952
E2RED7	Bromodomain adjacent to zinc finger domain 1B OS=Canis lupus familiaris OX=9615 GN=BAZ1B	BAZ1B	170.77	65.309	13.8	19	24	19	0.797	0.82	0.826	1.077	1.08	1.088	1.062	1.117	1.069
E2REE9	Mitogen-activated protein kinase kinase kinase 20 OS=Canis lupus familiaris OX=9615 GN=MAP3K20	MAP3K20	91.771	4.1655	2.4	2	2	2
E2REF0	SWI/SNF related, matrix associated, actin dependent regulator of chromatin subfamily c member 1 OS=Canis lupus familiaris OX=9615 GN=SMARCC1	SMARCC1	122.86	113.58	24.3	23	36	16	1.079	1.067	0.96	0.997	1.006	0.954	0.963	0.958	1.022
E2REG1	FOS like 1, AP-1 transcription factor subunit OS=Canis lupus familiaris OX=9615 GN=FOSL1	FOSL1	29	4.7477	6.3	1	1	1	1.051	0.962	1.023	1.092	1.074	1.082	0.896	0.955	0.875
E2REG7	Myeloid leukemia factor 2 OS=Canis lupus familiaris OX=9615 GN=MLF2	MLF2	28.01	21.965	24.7	4	5	4	1.049	1.015	0.98	1.002	0.978	0.978	0.926	1.02	1.061
E2REH2	Makorin ring finger protein 2 OS=Canis lupus familiaris OX=9615 GN=MKRN2	MKRN2	46.731	4.2871	5.8	3	3	3
E2REH5	Acetyl-CoA acyltransferase 1 OS=Canis lupus familiaris OX=9615 GN=ACAA1	ACAA1	44.083	74.7	43.4	12	18	12	0.983	0.981	0.964	1.012	0.995	1	0.996	1.02	1.036
E2REH6	Mitochondrial ribosomal protein L38 OS=Canis lupus familiaris OX=9615 GN=MRPL38	MRPL38	44.587	22.026	20	5	6	5	1.07	0.985	0.985	1.002	1.094	0.988	1.021	0.911	0.96
E2REI0	HEAT repeat containing 5A OS=Canis lupus familiaris OX=9615 GN=HEATR5A	HEATR5A	222.5	44.94	6.6	11	12	11	0.973	1.067	1.018	1.004	0.992	0.938	0.98	1.045	1.091
E2REI7	Nuclear receptor binding protein 1 (Fragment) OS=Canis lupus familiaris OX=9615 GN=NRBP1	NRBP1	60.371	20.74	12.9	5	7	5	1.023	1.011	0.99	0.977	1.018	0.981	1.001	1.029	0.989
E2REJ7	PC4 and SFRS1 interacting protein 1 OS=Canis lupus familiaris OX=9615 GN=PSIP1	PSIP1	64.799	57.633	17.1	10	15	10	0.951	0.927	0.972	0.97	1.021	1	1.063	1.04	1.025
E2REK2	MGA, MAX dimerization protein OS=Canis lupus familiaris OX=9615 GN=MGA	MGA	331.58	16.219	1.7	4	4	4	1.006	1.024	0.931	0.997	1.009	1.077	0.968	0.97	1.009
E2REK3	Eukaryotic translation initiation factor 3 subunit D OS=Canis lupus familiaris OX=9615 GN=EIF3D	EIF3D	63.932	261.8	47.8	17	39	17	0.976	0.996	1.019	1.049	1.03	1.004	0.976	0.96	0.978
E2REK5	Transportin 3 OS=Canis lupus familiaris OX=9615 GN=TNPO3	TNPO3	104.22	84.633	28.7	21	28	21	1.029	0.988	0.994	0.975	0.998	0.985	1.027	1.017	0.984
E2REK6	Calmodulin 1 OS=Canis lupus familiaris OX=9615 GN=CALM1	CALM1	16.837	189.48	55	8	23	1	0.955	0.954	1.023	1.016	1.057	1.062	0.997	0.977	0.945
E2REL5	Tyrosyl-DNA phosphodiesterase 1 OS=Canis lupus familiaris OX=9615 GN=TDP1	TDP1	68.483	2.5261	2.5	2	2	2	1.016	0.949	0.917	0.991	1.069	1.004	0.983	1.058	1.031
E2REM0	Cytochrome c1 OS=Canis lupus familiaris OX=9615 GN=CYC1	CYC1	35.28	62.377	31.1	7	11	7	0.975	0.943	0.971	1.096	1.009	1.099	0.991	1.024	0.995
E2REM4	Rho GTPase activating protein 17 OS=Canis lupus familiaris OX=9615 GN=ARHGAP17	ARHGAP17	98.175	4.3917	2.4	2	2	2	1.036	1.037	0.941	1.005	1.027	1.052	0.938	0.988	1.005
E2REN0	Adenosylhomocysteinase OS=Canis lupus familiaris OX=9615 GN=AHCYL1	AHCYL1	57.325	6.6274	16.1	8	9	3	1	0.976	0.978	0.94	0.873	0.925	1.129	1.165	1.045
E2REN2	Glycosylphosphatidylinositol anchor attachment 1 OS=Canis lupus familiaris OX=9615 GN=GPAA1	GPAA1	67.616	10.359	10	5	6	5	0.979	1.009	0.968	1.011	1.012	0.996	1.014	1.017	1.008
E2REP1	DDB1 and CUL4 associated factor 7 OS=Canis lupus familiaris OX=9615 GN=DCAF7	DCAF7	38.926	37.758	14	4	6	4	1.012	0.924	1.055	1.095	0.939	1.06	0.942	0.93	0.998
E2REP2	TRK-fused gene OS=Canis lupus familiaris OX=9615 GN=TFG	TFG	43.305	140.95	32.9	10	12	10	0.974	0.995	1.021	0.944	0.991	0.948	0.972	1.023	0.989
E2REQ6	Mitochondrial calcium uptake 1 OS=Canis lupus familiaris OX=9615 GN=MICU1	MICU1	54.408	57.077	25.1	10	10	10	0.981	1.053	1.008	0.984	1.019	0.997	0.97	0.991	0.976
E2RER0	WW domain binding protein 11 OS=Canis lupus familiaris OX=9615 GN=WBP11	WBP11	70.087	44.707	14	8	10	8	1.028	0.993	1.016	1.011	1.033	1.036	0.989	0.975	0.938
E2RER1	Uncharacterized protein OS=Canis lupus familiaris OX=9615	---	42.503	8.942	21	8	20	1	0.855	0.957	0.957	1.051	1.054	1.091	1.042	1.026	0.96
E2RES1	Peroxisomal membrane protein PEX16 OS=Canis lupus familiaris OX=9615 GN=PEX16	PEX16	38.578	2.3676	3	1	1	1
E2RES8	Zinc finger FYVE-type containing 19 OS=Canis lupus familiaris OX=9615 GN=ZFYVE19	ZFYVE19	43.811	10.841	5.5	2	3	2	1.142	1.126	1.164	0.873	1.007	0.856	1.029	0.934	0.918
E2RET1	High density lipoprotein binding protein OS=Canis lupus familiaris OX=9615 GN=HDLBP	HDLBP	141.62	242.05	38.7	39	54	39	1.012	1.002	0.988	0.97	0.992	0.969	1.013	1.024	1.004
E2RET3	PAX3 and PAX7 binding protein 1 OS=Canis lupus familiaris OX=9615 GN=PAXBP1	PAXBP1	105.09	42.599	16.1	12	13	12	0.993	1.058	1.035	0.993	0.98	1.001	1.014	0.994	0.915
E2RET6	Geminin, DNA replication inhibitor OS=Canis lupus familiaris OX=9615 GN=GMNN	GMNN	23.82	19.215	22.4	3	3	3	1.029	1.111	1.053	1.058	1.006	1.084	0.907	0.813	0.884
E2REU6	Uncharacterized protein OS=Canis lupus familiaris OX=9615	---	49.792	213.94	57	27	62	14	1.294	1.207	1.256	0.945	0.961	0.917	0.846	0.831	0.836
E2REU7	SPT16 homolog, facilitates chromatin remodeling subunit OS=Canis lupus familiaris OX=9615 GN=SUPT16H	SUPT16H	119.96	90.964	17.9	17	23	17	1.055	1.061	1.035	1.007	0.998	0.966	0.969	0.997	0.947
E2REV4	Fibronectin type III domain containing 3B OS=Canis lupus familiaris OX=9615 GN=FNDC3B	FNDC3B	132.91	31.178	10.6	10	10	10	1.032	1.038	0.968	0.97	0.969	1.007	0.997	1.081	1.011
E2REV5	Palmitoyltransferase OS=Canis lupus familiaris OX=9615 GN=ZDHHC20	ZDHHC20	42.372	4.0705	4.9	2	2	2	0.913	1.04	0.98	0.894	1.065	1.147	1.09	1.005	0.874
E2REV9	Glucosidase alpha, acid OS=Canis lupus familiaris OX=9615 GN=GAA	GAA	105.67	3.1493	1.2	1	1	1	0.869	1.044	1.104	0.879	0.981	0.985	1.123	1.012	1.024
E2REW0	Mitochondrial calcium uptake 2 OS=Canis lupus familiaris OX=9615 GN=MICU2	MICU2	49.563	136.42	21.5	6	8	6	0.972	0.98	0.956	1.045	1.021	1.018	0.965	1	0.961
E2REW3	ESF1 nucleolar pre-rRNA processing protein homolog OS=Canis lupus familiaris OX=9615 GN=ESF1	ESF1	98.651	36.656	15.2	13	16	13	1.075	1.08	1.038	0.974	1.001	0.98	0.951	0.99	0.957
E2REW4	Core-binding factor beta subunit OS=Canis lupus familiaris OX=9615 GN=CBFB	CBFB	19.645	22.589	26.2	4	5	4	1.029	1.064	0.994	0.982	1.079	0.903	0.988	0.987	1.012
E2REX3	TNFRSF1A associated via death domain OS=Canis lupus familiaris OX=9615 GN=TRADD	TRADD	34.523	67.237	34.6	9	11	9	0.984	1.005	0.984	1.023	1.016	0.982	1.005	1.039	0.989
E2REX4	Mitochondrial pyruvate carrier OS=Canis lupus familiaris OX=9615 GN=MPC2	MPC2	14.226	15.071	33.9	4	7	4	0.973	0.949	0.995	0.982	0.966	0.995	1.037	1.056	1.03
E2REX8	DNA-directed RNA polymerase subunit beta OS=Canis lupus familiaris OX=9615 GN=POLR1B	POLR1B	128.53	78.314	15.9	19	26	19	1.014	1.008	1.002	1.033	1.009	1	0.987	0.976	0.984
E2REY0	Proteasomal ATPase associated factor 1 OS=Canis lupus familiaris OX=9615 GN=PAAF1	PAAF1	42.131	3.611	5.4	2	2	2
E2REY2	Uncharacterized protein OS=Canis lupus familiaris OX=9615 GN=FBXL8	FBXL8	40.958	62.468	5.3	1	1	1	0.968	0.989	1.149	0.949	0.916	1.044	0.939	1.067	1.01
E2REY8	Tubulin tyrosine ligase OS=Canis lupus familiaris OX=9615 GN=TTL	TTL	43.354	4.6205	8.2	3	3	3	1.021	1.067	1.043	0.968	0.97	0.905	0.946	0.964	1.161
E2REZ9	Putative tRNA (cytidine(32)/guanosine(34)-2'-O)-methyltransferase OS=Canis lupus familiaris OX=9615 GN=FTSJ1	FTSJ1	36.153	111.28	12.8	2	2	2	1.026	0.982	0.939	0.977	0.894	1.027	1.067	1.086	1.033
E2RF01	Formin homology 2 domain containing 1 OS=Canis lupus familiaris OX=9615 GN=FHOD1	FHOD1	126.05	6.0099	4.1	3	3	3	1.119	1.061	0.9	0.999	0.965	0.982	0.824	1.196	1.006
E2RF02	Ubiquitin protein ligase E3 component n-recognin 4 OS=Canis lupus familiaris OX=9615 GN=UBR4	UBR4	573.44	237.42	14.1	60	71	60	1.006	1.003	1.003	0.996	1	1.015	1	0.989	1.009
E2RF04	F-box protein 3 OS=Canis lupus familiaris OX=9615 GN=FBXO3	FBXO3	54.503	7.9343	9.1	4	4	4	1.007	1.046	0.979	0.927	1.051	0.875	1.014	1.091	1.046
E2RF06	Importin 5 OS=Canis lupus familiaris OX=9615 GN=IPO5	IPO5	123.04	323.31	41.4	37	89	37	0.995	0.997	1.019	1.02	1.024	1.019	1	0.996	0.968
E2RF07	NADH:ubiquinone oxidoreductase complex assembly factor 2 OS=Canis lupus familiaris OX=9615 GN=NDUFAF2	NDUFAF2	19.368	12.036	34.9	5	5	5	1.096	1.073	0.982	1.018	1	0.999	0.931	0.959	0.94
E2RF11	Sterile alpha motif domain containing 4B OS=Canis lupus familiaris OX=9615 GN=SAMD4B	SAMD4B	75.672	21.976	8.2	5	7	4	1.012	0.974	0.919	1.004	1.045	1.096	0.86	1.042	1.07
E2RF16	5'-nucleotidase, cytosolic II OS=Canis lupus familiaris OX=9615 GN=NT5C2	NT5C2	64.969	20.038	15.5	7	7	7	1.042	1.011	0.958	1.022	1.006	1.053	0.959	1.033	0.992
E2RF17	U3 small nucleolar ribonucleoprotein protein MPP10 OS=Canis lupus familiaris OX=9615 GN=MPHOSPH10	MPHOSPH10	78.295	92.579	28.1	15	18	15	1.058	0.956	1.051	0.965	0.992	0.989	1.013	0.969	1.022
E2RF18	NADH-cytochrome b5 reductase OS=Canis lupus familiaris OX=9615 GN=CYB5R1	CYB5R1	33.943	8.3551	12.8	4	4	4	0.94	0.92	0.918	0.886	0.905	0.904	1.194	1.153	1.208
E2RF26	Polyhomeotic homolog 2 OS=Canis lupus familiaris OX=9615 GN=PHC2	PHC2	88.128	23.981	7.7	6	11	4	0.917	0.926	0.991	0.995	0.986	1.071	0.919	1.042	1.105
E2RF27	UBX domain protein 4 OS=Canis lupus familiaris OX=9615 GN=UBXN4	UBXN4	56.514	21.298	11	6	6	6	0.999	0.999	0.956	0.937	0.942	0.936	1.064	1.055	1.081
E2RF28	2-methoxy-6-polyprenyl-1,4-benzoquinol methylase, mitochondrial OS=Canis lupus familiaris OX=9615 GN=COQ5	COQ5	37.359	40.716	9.8	2	2	2	1.019	1.021	0.918	1.031	0.996	1.09	0.953	1.025	0.971
E2RF30	Meiosis regulator for oocyte development OS=Canis lupus familiaris OX=9615 GN=MIOS	MIOS	98.588	7.9878	4.8	5	5	5	0.964	0.99	1.037	0.975	1.068	1.063	0.941	0.979	1
E2RF32	Histidine triad nucleotide binding protein 2 OS=Canis lupus familiaris OX=9615 GN=HINT2	HINT2	17.348	67.176	37.4	4	5	4	0.951	0.948	0.968	0.992	1.039	1.011	1.047	0.967	1.062
E2RF34	Engulfment and cell motility 2 OS=Canis lupus familiaris OX=9615 GN=ELMO2	ELMO2	82.587	6.6129	4	3	3	3
E2RF39	Phosducin like 3 OS=Canis lupus familiaris OX=9615 GN=PDCL3	PDCL3	27.616	31.102	27.9	7	12	7	1.01	0.977	1.029	0.992	0.976	0.969	0.985	1.018	1.001
E2RF42	Amidophosphoribosyltransferase OS=Canis lupus familiaris OX=9615 GN=PPAT	PPAT	57.179	107.24	32.9	14	17	14	0.989	1.022	1.038	1.034	1.04	1.016	0.984	0.958	0.995
E2RF43	Oxysterol-binding protein OS=Canis lupus familiaris OX=9615 GN=OSBPL5	OSBPL5	76.668	4.176	4.6	3	3	3
E2RF46	Asparagine synthetase (glutamine-hydrolyzing) OS=Canis lupus familiaris OX=9615 GN=ASNS	ASNS	64.422	144.29	43.7	20	35	20	1.025	0.999	1.022	0.988	1.001	1.005	0.989	0.98	0.999
E2RF52	Proteasome subunit alpha type OS=Canis lupus familiaris OX=9615 GN=PSMA8	PSMA8	27.931	11.675	24.4	4	6	1	0.649	0.795	0.823	1.772	0.984	1.578	0.754	0.779	0.781
E2RF58	Synergin gamma OS=Canis lupus familiaris OX=9615 GN=SYNRG	SYNRG	140.8	21.575	6.9	8	8	8	1.05	1.005	0.969	0.96	0.983	1.003	0.993	1.016	1.054
E2RF73	DNA helicase OS=Canis lupus familiaris OX=9615 GN=MCM3	MCM3	91.057	241.85	43.7	32	45	32	0.972	1.024	1.019	1.019	0.999	1.028	0.988	0.984	0.971
E2RF86	CCR4-NOT transcription complex subunit 11 OS=Canis lupus familiaris OX=9615 GN=CNOT11	CNOT11	55.616	7.7151	10.3	3	3	3	0.995	1.28	1.256	0.826	0.914	0.954	0.836	1.114	0.895
E2RF91	Carboxymethylenebutenolidase homolog OS=Canis lupus familiaris OX=9615 GN=CMBL	CMBL	28.058	2.3457	6.5	2	2	2	1.084	0.946	1.078	0.858	0.872	0.816	1.151	1.038	1.204
E2RF98	CRK like proto-oncogene, adaptor protein OS=Canis lupus familiaris OX=9615 GN=CRKL	CRKL	33.858	10.002	17.5	5	5	5	0.944	0.98	0.919	1.057	0.942	0.911	1.1	1.054	1.112
E2RFA1	Ring finger protein 214 OS=Canis lupus familiaris OX=9615 GN=RNF214	RNF214	78.211	10.397	6.8	5	5	5	1.005	1.011	0.967	0.996	0.986	1.024	1.004	0.992	1.03
E2RFA3	RNA helicase OS=Canis lupus familiaris OX=9615 GN=DDX18	DDX18	75.187	228.01	46.5	29	46	29	1.023	1.035	1.034	1	1.006	0.999	0.952	0.953	0.958
E2RFA4	WW domain binding protein 2 OS=Canis lupus familiaris OX=9615 GN=WBP2	WBP2	28.527	19.661	12.8	3	4	3	1.007	0.976	1.019	0.979	1.036	0.996	1.028	1.051	0.969
E2RFB4	Protein phosphatase, Mg2+/Mn2+ dependent 1G OS=Canis lupus familiaris OX=9615 GN=PPM1G	PPM1G	58.933	110.27	27.4	13	23	13	0.965	0.996	0.981	1.002	0.999	1.014	1.008	0.988	0.999
E2RFB6	CTD small phosphatase 1 OS=Canis lupus familiaris OX=9615 GN=CTDSP1	CTDSP1	29.201	1.9332	6.9	2	3	1	1.009	0.89	1.019	1.021	0.997	1.153	0.942	0.982	0.998
E2RFC5	Protein kinase AMP-activated non-catalytic subunit gamma 2 OS=Canis lupus familiaris OX=9615 GN=PRKAG2	PRKAG2	62.889	1.7463	3.5	2	3	1
E2RFC7	Uncharacterized protein OS=Canis lupus familiaris OX=9615 GN=RTRAF	RTRAF	28.065	93.123	55.3	13	24	13	1.043	1	0.987	0.966	0.951	0.948	0.979	1.04	1.094
E2RFC9	Nuclear cap-binding protein subunit 2 OS=Canis lupus familiaris OX=9615 GN=NCBP2	NCBP2	18.001	9.5379	18.6	4	5	4	0.955	1.042	0.957	1.046	0.976	1.122	0.973	1.071	0.933
E2RFD0	3-hydroxymethyl-3-methylglutaryl-CoA lyase OS=Canis lupus familiaris OX=9615 GN=HMGCL	HMGCL	34.219	31.139	16.9	5	9	5	0.976	0.997	0.936	1.016	0.959	0.965	1.048	1.065	1.068
E2RFD6	DnaJ heat shock protein family (Hsp40) member C9 OS=Canis lupus familiaris OX=9615 GN=DNAJC9	DNAJC9	22.8	13.29	24.6	4	5	4	1.152	1.138	1.202	0.983	0.971	0.991	0.862	0.861	0.871
E2RFD7	Cell division cycle associated 3 OS=Canis lupus familiaris OX=9615 GN=CDCA3	CDCA3	29.005	2.7901	4.5	1	1	1
E2RFE0	Lysine demethylase 4A OS=Canis lupus familiaris OX=9615 GN=KDM4A	KDM4A	120.86	10.917	6.5	6	7	6	0.964	0.652	0.834	0.961	1.055	1.062	0.976	0.971	1.008
E2RFE1	Integrin beta OS=Canis lupus familiaris OX=9615	---	113.2	298.87	28.2	23	39	23	0.974	0.981	0.976	1.032	1.048	1.02	0.984	1.005	0.995
E2RFE5	Sorting nexin 17 OS=Canis lupus familiaris OX=9615 GN=SNX17	SNX17	52.917	7.7887	12.1	4	5	4	0.954	1.142	0.968	0.867	1.243	0.963	0.84	0.894	1.169
E2RFF0	Ras homolog, mTORC1 binding OS=Canis lupus familiaris OX=9615 GN=RHEB	RHEB	20.479	35.979	28.3	5	7	5	0.981	1.019	0.979	0.967	0.972	0.986	1.014	1.04	0.978
E2RFF1	DEAD-box helicase 42 OS=Canis lupus familiaris OX=9615 GN=DDX42	DDX42	102.15	176.74	25	17	22	17	0.978	1.027	1.026	1.014	1.027	1.058	0.973	0.968	0.977
E2RFF7	Tyrosine-protein kinase OS=Canis lupus familiaris OX=9615 GN=CSK	CSK	50.584	72.217	35.8	13	16	13	1.036	0.996	0.993	0.97	0.939	0.935	1.025	1.044	1.06
E2RFG8	MID1 interacting protein 1 OS=Canis lupus familiaris OX=9615 GN=MID1IP1	MID1IP1	20.213	12.136	20.8	3	4	3	0.993	0.954	0.946	1.051	0.946	1.098	1.01	0.954	0.91
E2RFH3	Enhancer of mRNA decapping 3 OS=Canis lupus familiaris OX=9615 GN=EDC3	EDC3	56.099	32.057	22.6	10	10	10	1.036	1.104	0.972	0.898	0.767	0.849	1.053	1.132	1.041
E2RFH9	RNA exonuclease 5 OS=Canis lupus familiaris OX=9615 GN=REXO5	REXO5	87.455	46.337	15	8	8	8	0.976	1.064	0.987	0.982	1.017	1.058	0.986	0.994	1.02
E2RFI7	NSE1 homolog, SMC5-SMC6 complex component OS=Canis lupus familiaris OX=9615 GN=NSMCE1	NSMCE1	32.821	19.5	19.8	4	5	4	1.115	1.015	0.999	0.987	1.021	1.021	0.996	0.989	0.933
E2RFJ4	SPT2 chromatin protein domain containing 1 OS=Canis lupus familiaris OX=9615 GN=SPTY2D1	SPTY2D1	74.988	4.7386	3.2	2	2	2	0.91	0.954	0.945	1.116	1.007	1.146	1.051	0.963	0.903
E2RFJ7	Tubulin beta chain OS=Canis lupus familiaris OX=9615 GN=TUBB2A	TUBB2A	49.953	3.4502	69.9	27	140	1
E2RFJ8	Translational activator of cytochrome c oxidase I OS=Canis lupus familiaris OX=9615 GN=TACO1	TACO1	32.228	19.747	19.5	4	4	4	1.025	1.073	0.984	1.006	1.013	0.962	1.01	0.977	0.98
E2RFK1	Uncharacterized protein OS=Canis lupus familiaris OX=9615 GN=BUD23	BUD23	38.668	6.2565	9.5	2	2	2	1.107	1.157	1.062	0.987	0.977	1.004	0.961	0.877	0.911
E2RFK6	Solute carrier family 25 member 19 OS=Canis lupus familiaris OX=9615 GN=SLC25A19	SLC25A19	35.234	8.9431	12.9	4	4	4	0.974	1.026	0.988	1.086	1.075	1.055	0.967	0.931	0.907
E2RFL0	ETHE1, persulfide dioxygenase OS=Canis lupus familiaris OX=9615 GN=ETHE1	ETHE1	27.8	41.89	32.3	7	12	7	1.031	0.943	0.955	1.006	0.999	1.003	1.03	1.029	1.098
E2RFL4	Integrator complex subunit 3 OS=Canis lupus familiaris OX=9615 GN=INTS3	INTS3	118.04	20.66	10.8	8	8	8	1.024	1.02	0.991	0.915	1.004	0.978	1.02	1.048	1.05
E2RFM0	WD repeat domain 75 OS=Canis lupus familiaris OX=9615 GN=WDR75	WDR75	94.518	63.713	21.5	13	14	13	1.114	1.055	1.124	0.958	0.956	0.98	0.894	0.982	0.948
E2RFM5	Mannosyl (alpha-1,3-)-glycoprotein beta-1,2-N-acetylglucosaminyltransferase OS=Canis lupus familiaris OX=9615 GN=MGAT1	MGAT1	51.597	26.895	24.8	9	10	9	0.971	1.01	0.941	1.023	0.999	1.005	0.992	1.015	1.042
E2RFN7	Mitochondrial ribosomal protein S7 OS=Canis lupus familiaris OX=9615 GN=MRPS7	MRPS7	28.206	106.97	36	6	10	6	0.961	0.973	0.972	1.027	1.02	1.017	0.986	0.977	1.02
E2RFP3	Chromosome 27 C12orf57 homolog OS=Canis lupus familiaris OX=9615 GN=C27H12orf57	C27H12orf57	13.143	9.4954	22.2	2	2	2	1.003	0.983	1.064	0.985	0.981	1.062	0.972	0.965	1.009
E2RFP5	Cell division cycle 25A OS=Canis lupus familiaris OX=9615 GN=CDC25A	CDC25A	59.208	5.5013	4.4	2	2	2
E2RFQ1	UHRF1 binding protein 1 OS=Canis lupus familiaris OX=9615 GN=UHRF1BP1	UHRF1BP1	158.79	6.651	0.9	1	1	1	1.101	1.055	1.001	0.823	1.078	0.905	0.954	1.044	1.09
E2RFQ2	Transmembrane and ubiquitin like domain containing 1 OS=Canis lupus familiaris OX=9615 GN=TMUB1	TMUB1	26.288	11.674	8.9	2	2	2	0.989	1.023	0.985	1.005	1.053	1.013	1.019	0.969	0.962
E2RFQ9	Solute carrier family 27 member 3 OS=Canis lupus familiaris OX=9615 GN=SLC27A3	SLC27A3	66.235	1.8219	2.1	1	1	1
E2RFR0	40S ribosomal protein S8 OS=Canis lupus familiaris OX=9615 GN=RPS8	RPS8	24.205	43.019	51.9	10	19	10	1.015	1.023	0.997	1.004	0.968	1.042	0.967	0.972	1.007
E2RFR4	RAB3D, member RAS oncogene family OS=Canis lupus familiaris OX=9615 GN=RAB3D	RAB3D	24.572	19.607	14.5	4	7	4	0.994	0.975	0.931	0.985	1.009	1.022	1.046	1.041	1.084
E2RFR5	Dynein light chain OS=Canis lupus familiaris OX=9615 GN=DYNLL2	DYNLL2	10.55	64.054	56	4	8	2	0.962	0.912	1.038	0.993	0.996	1.014	1.062	1.034	0.977
E2RFR6	GATA zinc finger domain containing 2B OS=Canis lupus familiaris OX=9615 GN=GATAD2B	GATAD2B	65.182	14.175	9.9	6	8	6	0.995	1.023	1.024	1.037	0.979	0.997	1.001	0.972	0.979
E2RFS6	Sacsin molecular chaperone OS=Canis lupus familiaris OX=9615 GN=SACS	SACS	519.57	9.0892	1.1	5	5	5	0.971	1.13	0.936	0.985	0.904	0.968	0.964	1.115	1.073
E2RFS8	Zinc finger CCCH-type containing 8 OS=Canis lupus familiaris OX=9615 GN=ZC3H8	ZC3H8	45.341	1.7627	1.8	1	1	1
E2RFT3	PAF1 homolog, Paf1/RNA polymerase II complex component OS=Canis lupus familiaris OX=9615 GN=PAF1	PAF1	75.939	16.81	13.8	7	9	7	1.01	1.052	0.979	1.006	1.012	0.998	0.994	1.029	1.013
E2RFV2	Tubulin beta chain OS=Canis lupus familiaris OX=9615 GN=TUBB4A	TUBB4A	49.585	52.378	67.6	25	143	1
E2RFV7	Heterogeneous nuclear ribonucleoprotein A3 OS=Canis lupus familiaris OX=9615 GN=HNRNPA3	HNRNPA3	39.594	295.87	41.8	16	30	15	0.972	0.967	1.015	1.108	1.031	1.049	0.945	0.932	0.972
E2RFW1	Ring finger protein 2 OS=Canis lupus familiaris OX=9615 GN=RNF2	RNF2	37.74	33.663	23.4	5	5	3	0.88	1	0.933	1.049	1.165	1.005	1.027	0.972	0.969
E2RFW5	HECT and RLD domain containing E3 ubiquitin protein ligase 4 OS=Canis lupus familiaris OX=9615 GN=HERC4	HERC4	117.62	36.858	10.9	11	14	11	0.992	0.977	0.999	1.132	0.936	1.131	1.008	0.964	0.948
E2RFY0	SS18 like 2 OS=Canis lupus familiaris OX=9615 GN=SS18L2	SS18L2	8.8179	2.192	13	1	1	1	1.036	0.974	0.936	0.99	1.01	1.001	1.007	0.994	1.078
E2RFY4	Pyruvate dehydrogenase kinase 3 OS=Canis lupus familiaris OX=9615 GN=PDK3	PDK3	48.07	14.182	11.1	4	4	3	0.984	1.026	1.234	0.976	0.969	0.944	0.958	0.927	1.015
E2RFY5	Protein arginine methyltransferase 3 OS=Canis lupus familiaris OX=9615 GN=PRMT3	PRMT3	60.636	11.217	9.1	4	4	4	1.027	1.043	1.001	0.999	0.981	1.032	0.998	0.982	0.993
E2RFY9	Adenylate kinase 4, mitochondrial OS=Canis lupus familiaris OX=9615 GN=AK4	AK4	25.392	39.87	48	9	12	9	1.02	0.981	0.988	1.016	0.982	0.912	1.048	1.039	1.079
E2RFZ0	Sjogren syndrome/scleroderma autoantigen 1 OS=Canis lupus familiaris OX=9615 GN=SSSCA1	SSSCA1	22.114	115.58	53.4	5	8	5	1.022	1.01	1.023	1.006	1.053	1.04	0.996	0.945	0.956
E2RFZ4	STE20 like kinase OS=Canis lupus familiaris OX=9615 GN=SLK	SLK	143.63	102.2	15.7	14	14	12	1.029	1.006	1.023	1.002	1.002	1.021	0.96	0.996	1.004
E2RG26	Peroxisome proliferator-activated receptor gamma, coactivator-related 1 OS=Canis lupus familiaris OX=9615 GN=PPRC1	PPRC1	178.25	3.9939	0.7	1	1	1	0.985	1.04	1.059	1.058	1.002	1	0.962	0.935	0.98
E2RG27	Kinectin 1 OS=Canis lupus familiaris OX=9615 GN=KTN1	KTN1	156.56	323.31	42.6	55	78	55	0.978	0.978	0.98	1.008	1.018	1.014	1.02	0.995	1.001
E2RG29	Intraflagellar transport 74 OS=Canis lupus familiaris OX=9615 GN=IFT74	IFT74	69.385	2.9383	4.3	3	3	3	1.049	1.153	1.029	1.01	0.851	1.142	0.878	1.083	0.851
E2RG35	RNA binding motif protein 22 OS=Canis lupus familiaris OX=9615 GN=RBM22	RBM22	47.065	26.801	26.5	9	13	9	1.07	1	1.094	0.984	1.001	1.01	0.959	0.951	0.958
E2RG39	VPS39, HOPS complex subunit OS=Canis lupus familiaris OX=9615 GN=VPS39	VPS39	100.71	7.8386	2.9	2	2	2
E2RG41	Lon protease homolog 2, peroxisomal OS=Canis lupus familiaris OX=9615 GN=LONP2	LONP2	94.565	12.299	4	3	3	3	1.051	0.989	0.878	1.056	0.989	1.095	1.066	0.947	0.943
E2RG44	Phospholipid-transporting ATPase OS=Canis lupus familiaris OX=9615 GN=ATP10D	ATP10D	158.76	13.335	4.3	6	6	6
E2RG47	Dolichyl-diphosphooligosaccharide--protein glycosyltransferase subunit STT3B OS=Canis lupus familiaris OX=9615 GN=STT3B	STT3B	93.67	15.383	6.5	6	9	5	0.966	0.924	1.029	0.991	1.003	0.946	1.054	1.069	1.034
E2RG50	Transmembrane protein 164 OS=Canis lupus familiaris OX=9615 GN=TMEM164	TMEM164	33.593	2.723	5.1	1	1	1
E2RG57	Calcium/calmodulin dependent protein kinase II gamma OS=Canis lupus familiaris OX=9615 GN=CAMK2G	CAMK2G	63.996	24.65	12.1	6	6	6	1.08	0.961	1.02	0.999	1.017	0.941	0.982	0.991	1.019
E2RG64	Poly(rC) binding protein 4 OS=Canis lupus familiaris OX=9615 GN=PCBP4	PCBP4	41.421	3.0118	4.7	2	2	1	0.916	0.902	1.014	0.957	1.205	1.051	0.944	1.018	0.994
E2RG67	ADP ribosylation factor like GTPase 1 OS=Canis lupus familiaris OX=9615 GN=ARL1	ARL1	20.427	42.29	33.1	4	9	4	0.975	1.002	0.961	1.002	0.996	1.027	0.98	1.071	0.973
E2RG68	COMM domain containing 8 OS=Canis lupus familiaris OX=9615 GN=COMMD8	COMMD8	20.987	6.97	19.1	3	3	3	1.014	1.053	0.996	0.947	0.951	1.006	1.005	1.02	1.043
E2RG69	Transmembrane protein 68 OS=Canis lupus familiaris OX=9615 GN=TMEM68	TMEM68	38.163	4.3591	3.6	1	1	1
E2RG78	DNA-directed RNA polymerase III subunit RPC6 OS=Canis lupus familiaris OX=9615 GN=POLR3F	POLR3F	35.684	13.787	14.2	4	6	4	1.024	0.997	1.018	0.996	0.986	1.012	0.97	0.972	0.977
E2RG79	FGF1 intracellular binding protein OS=Canis lupus familiaris OX=9615 GN=FIBP	FIBP	41.157	13.052	17.9	6	6	6	0.937	1.127	0.965	1.034	0.98	1.027	0.99	0.953	0.968
E2RG94	Protoporphyrinogen oxidase OS=Canis lupus familiaris OX=9615 GN=PPOX	PPOX	50.358	23.141	18.2	7	7	7	1.011	0.974	1.038	0.954	1.128	0.896	1.087	0.94	0.985
E2RG97	4-hydroxyphenylpyruvate dioxygenase OS=Canis lupus familiaris OX=9615 GN=HPDL	HPDL	42.436	1.7187	2.5	1	1	1	1.064	1.098	0.913	1.075	0.924	0.995	0.904	1.03	1.04
E2RGA2	Pescadillo homolog OS=Canis lupus familiaris OX=9615 GN=PES1	PES1	67.865	83.81	26	15	17	15	1.032	1.001	1.037	1.021	0.948	0.989	1.006	0.965	1.011
E2RGA4	Golgi apparatus membrane protein TVP23 homolog OS=Canis lupus familiaris OX=9615 GN=TVP23B	TVP23B	23.323	1.9879	3.9	1	2	1	1.04	0.996	0.993	0.983	0.97	1.146	0.891	0.997	1.014
E2RGB7	Ubiquitin like 7 OS=Canis lupus familiaris OX=9615 GN=UBL7	UBL7	40.302	9.2477	8.7	3	3	3	0.993	1.026	0.982	0.929	0.96	0.975	1.022	1.066	1.083
E2RGC2	Chromosome 19 open reading frame 66 OS=Canis lupus familiaris OX=9615 GN=C20H19orf66	C20H19orf66	32.352	6.2625	18.2	4	4	4	0.93	1.015	0.998	0.919	0.91	0.981	1.115	1.091	1.071
E2RGC9	Target of EGR1, exonuclease OS=Canis lupus familiaris OX=9615 GN=TOE1	TOE1	56.341	40.422	8	2	2	2	1.042	1.029	0.992	1.127	0.936	1.008	0.785	1.029	1.092
E2RGD2	Upstream binding protein 1 OS=Canis lupus familiaris OX=9615 GN=UBP1	UBP1	60.317	4.4962	3.2	1	1	1
E2RGD3	Twinfilin actin binding protein 2 OS=Canis lupus familiaris OX=9615 GN=TWF2	TWF2	39.469	107.22	35.8	12	17	8	0.96	0.987	0.987	0.979	0.981	0.987	1.06	1.055	1.018
E2RGD7	N-acetyltransferase 9 (putative) OS=Canis lupus familiaris OX=9615 GN=NAT9	NAT9	23.566	2.3643	6.3	1	1	1	1.079	0.955	1.011	0.991	0.93	1.009	0.966	1.073	1.02
E2RGD9	Myelin protein zero like 2 OS=Canis lupus familiaris OX=9615 GN=MPZL2	MPZL2	24.543	3.1359	7.9	2	2	2
E2RGE1	Ras and Rab interactor 1 OS=Canis lupus familiaris OX=9615 GN=RIN1	RIN1	84.557	2.4472	1.4	1	1	1	1.436	1.363	0.372	1.447	1.196	1.412	0.555	0.693	0.556
E2RGE3	Suppressor of SWI4 1 homolog OS=Canis lupus familiaris OX=9615 GN=P2RY11	P2RY11	63.035	120.56	25.2	12	14	12	1.055	1.049	1.032	0.964	0.964	1.002	1.01	0.968	0.981
E2RGF0	Transforming acidic coiled-coil containing protein 3 OS=Canis lupus familiaris OX=9615 GN=TACC3	TACC3	86.085	141.99	23.9	15	20	15	1.068	1.025	1.074	1.01	0.993	1	0.962	0.943	1.003
E2RGF2	WD repeat domain 82 OS=Canis lupus familiaris OX=9615 GN=WDR82	WDR82	35.079	34.957	43.5	11	12	11	1.001	1.031	0.988	1.024	1.022	0.983	1.004	0.968	0.989
E2RGF3	Na(+)/H(+) exchange regulatory cofactor NHE-RF OS=Canis lupus familiaris OX=9615 GN=SLC9A3R1	SLC9A3R1	39.612	71.848	34.9	14	25	14	1.004	1.031	0.998	0.972	0.965	0.955	1.025	1.014	1.038
E2RGF5	PDX1 C-terminal inhibiting factor 1 OS=Canis lupus familiaris OX=9615 GN=PCIF1	PCIF1	80.566	3.668	4.1	3	3	3
E2RGF6	WD repeat and HMG-box DNA binding protein 1 OS=Canis lupus familiaris OX=9615 GN=WDHD1	WDHD1	112.66	102.95	10.6	8	8	8	1.019	0.955	1	1.006	1.039	1.051	1.009	0.966	0.957
E2RGF7	Transcription termination factor 2 OS=Canis lupus familiaris OX=9615 GN=TTF2	TTF2	127.3	13.577	6.9	8	8	8	1.07	0.993	1.138	0.953	1.053	1.035	0.99	1.032	0.913
E2RGF9	Nucleolar protein 7 OS=Canis lupus familiaris OX=9615 GN=NOL7	NOL7	29.849	9.7401	13	4	6	4	1.098	1.119	1.101	0.903	0.961	0.966	0.934	0.947	0.965
E2RGG6	Eukaryotic translation initiation factor 3 subunit G OS=Canis lupus familiaris OX=9615 GN=EIF3G	EIF3G	35.567	124	37.2	14	17	14	0.989	1.002	0.991	1.026	1.008	1.014	0.99	0.939	0.938
E2RGG9	Tryptophanyl-tRNA synthetase OS=Canis lupus familiaris OX=9615 GN=WARS	WARS	53.871	182.61	41.8	18	28	18	0.982	0.966	1.006	0.93	0.977	1.006	1.065	1.029	0.989
E2RGH5	Ubiquitin like modifier activating enzyme 1 OS=Canis lupus familiaris OX=9615 GN=UBA1	UBA1	117.23	269.8	33	28	57	28	0.957	0.996	0.993	0.985	1.013	0.993	1.042	1.017	1.022
E2RGH7	DnaJ heat shock protein family (Hsp40) member C17 OS=Canis lupus familiaris OX=9615 GN=DNAJC17	DNAJC17	34.698	12.021	15.8	4	4	4	1.068	1.156	1.092	0.983	0.929	0.917	0.998	0.947	0.957
E2RGH8	Kinesin light chain 2 OS=Canis lupus familiaris OX=9615 GN=KLC2	KLC2	68.611	103.23	30.4	16	20	12	1.007	1.011	1.021	0.972	1.04	0.966	0.987	1.018	1.007
E2RGH9	HECT domain E3 ubiquitin protein ligase 1 OS=Canis lupus familiaris OX=9615 GN=HECTD1	HECTD1	289.21	151.44	12.5	27	31	27	1.004	1.052	1.045	0.979	0.97	1.011	0.964	0.982	1.005
E2RGI0	Biphenyl hydrolase like OS=Canis lupus familiaris OX=9615 GN=BPHL	BPHL	32.751	3.9141	8.2	3	3	3	0.936	1.011	0.844	0.979	0.929	1.091	1.121	1.029	1.08
E2RGI2	Solute carrier family 45 member 4 OS=Canis lupus familiaris OX=9615 GN=SLC45A4	SLC45A4	84.758	4.3887	4.6	2	2	2	0.906	0.944	0.927	1.203	1.086	1.076	0.96	1.109	0.774
E2RGI5	Guanine nucleotide-binding protein subunit gamma OS=Canis lupus familiaris OX=9615 GN=GNG5	GNG5	7.2763	38.928	53.7	2	2	2	0.763	0.904	0.932	1.36	1.131	1.097	0.886	0.888	1.009
E2RGI6	Golgi associated, gamma adaptin ear containing, ARF binding protein 3 OS=Canis lupus familiaris OX=9615 GN=GGA3	GGA3	78.709	1.9919	3.6	3	3	2	0.957	1.14	0.982	1.003	0.97	1.052	0.99	0.988	0.95
E2RGJ1	Methylphosphate capping enzyme OS=Canis lupus familiaris OX=9615 GN=MEPCE	MEPCE	75.152	9.1924	6.1	4	5	4	1.007	1.082	1.024	1.008	0.952	1.016	0.961	1.02	1.069
E2RGJ6	DnaJ heat shock protein family (Hsp40) member B12 OS=Canis lupus familiaris OX=9615 GN=DNAJB12	DNAJB12	41.683	24.382	23.3	8	10	8	0.877	0.99	0.984	1.017	1.05	1.115	0.971	0.966	0.998
E2RGJ9	Cyclin dependent kinase 1 OS=Canis lupus familiaris OX=9615 GN=CDK1	CDK1	34.065	116.34	58.6	13	21	11	1.041	1.01	1.018	1.012	1.008	1.01	0.996	0.978	0.968
E2RGK2	Adenylosuccinate lyase OS=Canis lupus familiaris OX=9615 GN=TNRC6B	TNRC6B	55.409	6.0877	38.4	16	29	1	1.027	0.988	0.961	0.955	1.071	1.07	0.954	0.966	1.031
E2RGL7	Uncharacterized protein OS=Canis lupus familiaris OX=9615 GN=LOC100856647	LOC100856647	38.7	36.547	24.6	7	7	7	1.011	1.009	1.033	1.002	0.988	1.027	1.01	0.963	1.011
E2RGM1	tRNA methyltransferase subunit 11-2 OS=Canis lupus familiaris OX=9615 GN=TRMT112	TRMT112	14.143	16.506	30.4	3	8	3	1.019	1.058	1.016	1.001	0.988	1	0.954	1.006	1.031
E2RGM6	Thioesterase superfamily member 4 OS=Canis lupus familiaris OX=9615 GN=THEM4	THEM4	26.308	30.167	23.3	5	8	5	0.995	0.895	0.979	1.016	1.053	1.093	0.951	1.016	1.038
E2RGN0	Uncharacterized protein OS=Canis lupus familiaris OX=9615	---	26.025	11.01	12	2	2	2	0.927	0.854	1.043	1.06	1.014	1.079	1.016	0.983	1.023
E2RGN2	Cyclin dependent kinase 5 OS=Canis lupus familiaris OX=9615 GN=CDK5	CDK5	33.665	13.001	26.1	8	10	7	1.028	1.125	1.038	0.914	0.931	0.951	1.011	1.046	0.953
E2RGN4	SMG9, nonsense mediated mRNA decay factor OS=Canis lupus familiaris OX=9615 GN=SMG9	SMG9	57.607	11.357	8.8	4	5	4	0.963	0.879	1.003	1.07	1.043	0.996	0.967	1.094	0.991
E2RGN5	Small ubiquitin-related modifier OS=Canis lupus familiaris OX=9615 GN=SUMO2	SUMO2	10.871	8.7151	23.2	2	4	2	1.093	1.063	1.113	1.014	1.037	0.954	0.906	0.955	0.865
E2RGN6	Prohibitin 2 OS=Canis lupus familiaris OX=9615 GN=PHB2	PHB2	33.453	112.01	61.5	18	35	18	1.012	1.028	1.02	1.033	1.037	1.024	0.962	0.952	0.93
E2RGN7	Ring finger and CCCH-type domains 1 OS=Canis lupus familiaris OX=9615 GN=RC3H1	RC3H1	125.71	18.435	3	2	2	2	1.077	1.233	0.953	0.922	1.004	0.93	0.947	0.956	1.036
E2RGP2	Serpin family B member 6 OS=Canis lupus familiaris OX=9615 GN=SERPINB6	SERPINB6	42.615	213.98	51.6	14	31	14	1.001	0.977	0.994	0.976	0.994	0.99	1.016	0.998	1.017
E2RGP6	Tumor susceptibility 101 OS=Canis lupus familiaris OX=9615 GN=TSG101	TSG101	44.092	53.819	19.4	6	7	6	1.005	0.992	1	0.973	1.044	1.006	0.948	1.003	1.035
E2RGQ0	Uncharacterized protein OS=Canis lupus familiaris OX=9615	---	28.097	17.545	26.9	6	9	4	1.027	0.97	1.002	1.049	1.001	1.062	0.993	0.994	0.976
E2RGQ1	Protein tyrosine kinase 2 OS=Canis lupus familiaris OX=9615 GN=PTK2	PTK2	119.19	37.383	13.3	14	16	14	0.977	1.063	0.975	0.986	0.995	0.993	0.973	1.031	0.976
E2RGR8	Ubiquinol-cytochrome c reductase complex assembly factor 3 OS=Canis lupus familiaris OX=9615 GN=UQCC3	UQCC3	10.159	36.32	19.8	1	1	1	1.287	1.058	0.78	1.004	0.918	0.915	1.057	1.038	0.996
E2RGR9	Fumarate hydratase OS=Canis lupus familiaris OX=9615 GN=FH	FH	54.451	161.33	47	16	31	16	0.989	0.957	0.971	1.011	1.03	1.006	1.02	0.995	0.973
E2RGS2	Cell division cycle 20 OS=Canis lupus familiaris OX=9615 GN=CDC20	CDC20	54.795	5.4544	9.6	3	3	3	1.097	1.241	1.112	0.946	0.888	0.97	0.952	0.823	0.902
E2RGS3	tRNA methyltransferase 10A OS=Canis lupus familiaris OX=9615 GN=TRMT10A	TRMT10A	40.626	9.9062	11.6	3	3	3	0.89	0.956	1.013	1.026	0.918	1.183	0.926	1.089	1.014
E2RGS6	tRNA pseudouridine synthase OS=Canis lupus familiaris OX=9615 GN=PUS3	PUS3	55.559	4.1526	6.2	3	3	3
E2RGS7	UBX domain protein 1 OS=Canis lupus familiaris OX=9615 GN=UBXN1	UBXN1	33.344	50.295	16.9	5	6	5	1.018	1.007	1.068	0.933	0.901	0.95	1.031	0.993	1.016
E2RGT2	Calcium load-activated calcium channel OS=Canis lupus familiaris OX=9615 GN=TMCO1	TMCO1	21.175	5.1409	19.7	3	4	3	1.006	1.02	0.967	0.959	1.035	0.987	0.946	1.076	0.973
E2RGU5	Uncharacterized protein OS=Canis lupus familiaris OX=9615	---	15.802	1.9448	7.1	1	1	1	1.04	1.096	0.969	0.948	1.105	1.021	0.856	0.942	1.061
E2RGU7	Protein kinase C eta type OS=Canis lupus familiaris OX=9615 GN=PRKCH	PRKCH	77.882	1.882	2.2	2	2	2	1.074	1.113	1.086	0.82	0.89	0.846	1.099	1.052	1.079
E2RGU9	Sprouty RTK signaling antagonist 2 OS=Canis lupus familiaris OX=9615 GN=SPRY2	SPRY2	34.717	2.5243	2.9	1	1	1
E2RGV7	Cation-transporting ATPase OS=Canis lupus familiaris OX=9615 GN=ATP13A3	ATP13A3	138.4	4.8325	1.9	2	2	2	1.132	1.019	1.027	1.017	0.939	0.976	0.886	0.994	1.055
E2RGW1	Lysine acetyltransferase 2A OS=Canis lupus familiaris OX=9615 GN=KAT2A	KAT2A	93.998	8.9463	4.7	4	4	4	1.076	0.943	1.035	1.034	1.025	1.061	0.951	0.926	0.968
E2RGW4	Syntaxin 18 OS=Canis lupus familiaris OX=9615 GN=STX18	STX18	38.146	24.001	23.5	7	9	7	0.97	0.986	0.978	0.967	1.023	1.022	1.013	1.007	1.005
E2RGW9	Cyclin and CBS domain divalent metal cation transport mediator 3 OS=Canis lupus familiaris OX=9615 GN=CNNM3	CNNM3	76.204	6.2989	5.8	4	4	4
E2RGX5	F-box protein 4 OS=Canis lupus familiaris OX=9615 GN=FBXO4	FBXO4	44.125	2.2432	2.3	1	1	1	0.967	1.099	0.981	0.984	0.898	0.93	0.95	1.098	1.142
E2RGY4	BSCL2, seipin lipid droplet biogenesis associated OS=Canis lupus familiaris OX=9615 GN=BSCL2	BSCL2	51.224	7.8921	5.7	2	2	2	0.89	1.027	0.937	1.07	1.038	1.134	0.942	1.08	0.888
E2RGY5	Ubiquitin conjugating enzyme E2 T OS=Canis lupus familiaris OX=9615 GN=UBE2T	UBE2T	22.297	5.8731	14.2	3	3	2
E2RGY8	NADH:ubiquinone oxidoreductase subunit V3 OS=Canis lupus familiaris OX=9615 GN=NDUFV3	NDUFV3	49.905	28.171	18.9	7	7	7	0.967	1.045	1.027	1.032	1.035	1.018	0.941	0.994	0.922
E2RGZ0	Zinc finger MIZ-type containing 1 OS=Canis lupus familiaris OX=9615 GN=ZMIZ1	ZMIZ1	116.08	22.459	4.3	4	5	4	1.051	1.056	0.86	1.084	0.997	0.913	0.971	0.958	1.147
E2RGZ3	Uncharacterized protein OS=Canis lupus familiaris OX=9615 GN=IDE	IDE	118.09	135.34	26.5	25	40	25	1.004	0.984	1.024	1.012	0.988	0.991	1.001	0.999	0.987
E2RGZ5	Uncharacterized protein OS=Canis lupus familiaris OX=9615 GN=TMED2	TMED2	22.733	21.344	34.3	6	13	6	0.946	0.928	1.028	1.032	0.974	1.083	1.064	1.1	1.074
E2RGZ8	Adaptor protein, phosphotyrosine interacting with PH domain and leucine zipper 2 OS=Canis lupus familiaris OX=9615 GN=APPL2	APPL2	74.196	3.6696	4.7	3	3	2	1.023	0.912	0.984	1.009	0.97	0.99	1.1	0.985	1.042
E2RGZ9	Uncharacterized protein OS=Canis lupus familiaris OX=9615 GN=RNF170	RNF170	68.488	3.7814	3.8	2	2	2	1.164	1.103	1.043	0.958	0.89	0.971	1.046	1.022	0.85
E2RH08	Oxysterol-binding protein OS=Canis lupus familiaris OX=9615 GN=OSBPL10	OSBPL10	83.737	3.5428	3	2	3	1
E2RH09	Sjogren syndrome antigen B OS=Canis lupus familiaris OX=9615 GN=SSB	SSB	46.699	231.16	51.7	23	43	23	1.03	1.009	1.012	0.97	0.992	0.974	1.019	0.996	1.017
E2RH14	Exportin 7 OS=Canis lupus familiaris OX=9615 GN=XPO7	XPO7	123.94	171.22	29.5	26	31	26	1.02	0.997	1.022	0.99	1.012	1.03	0.993	0.993	0.965
E2RH21	GTP binding protein 10 OS=Canis lupus familiaris OX=9615 GN=GTPBP10	GTPBP10	42.871	14.124	13.8	5	6	5	1.064	1.085	0.981	0.938	1.007	0.983	0.953	0.995	1.036
E2RH29	Sec23 homolog B, coat complex II component OS=Canis lupus familiaris OX=9615 GN=SEC23B	SEC23B	86.409	177.46	40.8	23	34	20	0.967	1.017	0.986	0.992	1.006	1.019	0.976	1.025	1.019
E2RH32	Leucine zipper like transcription regulator 1 OS=Canis lupus familiaris OX=9615 GN=LZTR1	LZTR1	94.012	2.0818	1	1	1	1	1.16	1.255	0.959	0.923	0.991	0.769	0.927	0.942	1.151
E2RH33	Chromosome 1 open reading frame 112 OS=Canis lupus familiaris OX=9615 GN=C7H1orf112	C7H1orf112	102.75	1.9737	2.2	2	2	2
E2RH35	Ubiquitin specific peptidase 8 OS=Canis lupus familiaris OX=9615 GN=USP8	USP8	127.51	32.027	9.8	11	12	11	1.04	1.001	1.003	0.995	0.997	1.001	1.046	0.958	0.958
E2RH37	GTP:AMP phosphotransferase AK3, mitochondrial OS=Canis lupus familiaris OX=9615 GN=LOC480491	LOC480491	25.319	35.44	23.8	5	8	5	0.924	0.925	1.009	1.06	0.947	0.96	1.024	1.039	1.142
E2RH41	UTP20, small subunit processome component OS=Canis lupus familiaris OX=9615 GN=UTP20	UTP20	319.16	184.83	18.5	45	56	45	1.041	1.045	1.037	1.018	0.989	1.007	0.94	0.961	0.938
E2RH47	40S ribosomal protein S3 OS=Canis lupus familiaris OX=9615 GN=RPS3	RPS3	26.674	139.6	71.2	20	51	20	1.01	1.001	1.028	0.992	0.994	0.985	0.992	1.005	0.964
E2RH48	Proteasome 26S subunit, ATPase 4 OS=Canis lupus familiaris OX=9615 GN=PSMC4	PSMC4	47.366	187.94	45.2	19	37	19	1.004	0.981	1.021	1.023	1.014	1.038	0.992	0.966	0.99
E2RH50	Tryptophanyl tRNA synthetase 2, mitochondrial OS=Canis lupus familiaris OX=9615 GN=WARS2	WARS2	39.768	14.983	11.1	4	6	4	0.959	0.992	0.977	0.966	0.97	0.992	0.949	1.055	1.069
E2RH53	Adenylyl cyclase-associated protein OS=Canis lupus familiaris OX=9615 GN=CAP2	CAP2	52.82	4.2799	4.6	2	2	2
E2RH57	RNA polymerase I subunit C OS=Canis lupus familiaris OX=9615 GN=POLR1C	POLR1C	39.19	40.362	18.5	6	9	6	1.025	1.041	0.986	1.04	0.997	0.981	0.937	0.956	1.037
E2RH59	Glucosamine-6-phosphate isomerase OS=Canis lupus familiaris OX=9615 GN=GNPDA2	GNPDA2	31.136	17.997	30.1	7	9	5	0.982	0.987	0.967	1.011	0.948	1.012	1.028	1.007	0.984
E2RH62	Yip1 domain family member 3 OS=Canis lupus familiaris OX=9615 GN=YIPF3	YIPF3	37.84	9.1004	7.8	3	5	3	1.012	0.966	0.971	1.004	1.063	1.031	0.984	0.976	1.002
E2RH68	Aladin WD repeat nucleoporin OS=Canis lupus familiaris OX=9615 GN=AAAS	AAAS	59.301	49.172	20.3	9	11	9	0.924	0.983	0.99	1.092	1.055	1.036	0.993	1.021	0.934
E2RH71	Dynein cytoplasmic 1 light intermediate chain 1 OS=Canis lupus familiaris OX=9615 GN=DYNC1LI1	DYNC1LI1	56.498	88.413	33.6	14	19	13	0.999	1.03	1.038	0.913	1.009	0.978	1.005	0.993	1.05
E2RH75	Protein kinase AMP-activated non-catalytic subunit beta 1 OS=Canis lupus familiaris OX=9615 GN=PRKAB1	PRKAB1	30.299	13.877	17.8	4	4	4	0.992	0.998	0.993	0.981	1.02	0.991	1.011	0.996	1.036
E2RH81	Phosphotriesterase related OS=Canis lupus familiaris OX=9615 GN=PTER	PTER	39.326	67.742	32.4	11	17	11	1.035	0.983	0.979	0.938	0.965	0.945	1.061	1.037	1.034
E2RH82	CLK4 associating serine/arginine rich protein OS=Canis lupus familiaris OX=9615 GN=CLASRP	CLASRP	53.417	4.7359	5.5	1	1	1	1.114	1.087	0.989	0.824	1.039	0.999	0.983	0.969	1.045
E2RH87	Eukaryotic translation initiation factor 4 gamma 3 OS=Canis lupus familiaris OX=9615 GN=EIF4G3	EIF4G3	180.04	50.484	13.2	19	29	15	1.073	1.001	0.963	1.001	0.962	0.991	0.95	0.992	1.033
E2RH91	Staphylococcal nuclease and tudor domain containing 1 OS=Canis lupus familiaris OX=9615 GN=SND1	SND1	101.99	323.31	35.4	29	52	29	1.03	0.957	1.014	1.013	1.014	1.022	1.025	0.986	1.005
E2RHA0	Chromodomain helicase DNA binding protein 4 OS=Canis lupus familiaris OX=9615 GN=CHD4	CHD4	217.98	321.05	28.2	45	69	29	1.014	1	1.002	1.013	1.027	0.985	1.002	0.978	0.992
E2RHA5	Leucine zipper and EF-hand containing transmembrane protein 1 OS=Canis lupus familiaris OX=9615 GN=LETM1	LETM1	83.237	247.18	36.3	22	39	22	0.963	0.97	0.982	1.042	1.04	1.02	1.002	1.001	1.015
E2RHA6	Rabenosyn, RAB effector OS=Canis lupus familiaris OX=9615 GN=RBSN	RBSN	88.503	3.4556	2.8	2	2	2	1.03	1.189	0.979	0.881	0.768	0.805	0.955	1.127	1.353
E2RHB3	Apoptosis inhibitor 5 OS=Canis lupus familiaris OX=9615 GN=API5	API5	59.013	97.592	33	16	27	16	0.977	0.972	1.008	0.998	1	0.98	1.012	1.02	1.024
E2RHB9	Squalene epoxidase OS=Canis lupus familiaris OX=9615 GN=SQLE	SQLE	63.921	45.88	21.3	9	11	9	0.94	0.903	0.919	0.972	0.957	1.012	1.069	1.108	1.058
E2RHC0	Protoheme IX farnesyltransferase, mitochondrial OS=Canis lupus familiaris OX=9615 GN=COX10	COX10	48.701	2.5469	2.7	1	1	1
E2RHC1	Cleavage and polyadenylation specific factor 7 OS=Canis lupus familiaris OX=9615 GN=CPSF7	CPSF7	52.049	55.071	25.3	11	17	11	1.029	1.025	1.016	0.996	0.954	0.936	1.02	0.995	0.986
E2RHC3	Zinc finger protein 24 OS=Canis lupus familiaris OX=9615 GN=ZNF24	ZNF24	42.116	15.291	7.9	3	3	2	0.988	1.04	1.05	1.08	0.955	0.936	0.951	1.056	0.97
E2RHC4	pre-rRNA processing protein FTSJ3 OS=Canis lupus familiaris OX=9615 GN=FTSJ3	FTSJ3	95.488	161.84	20.3	12	14	12	0.968	1.033	1.06	0.967	1.026	1.02	0.995	0.982	0.998
E2RHC6	DNA (cytosine-5)-methyltransferase OS=Canis lupus familiaris OX=9615 GN=DNMT1	DNMT1	182.52	112.67	25.6	35	43	35	1.011	0.989	1.008	1.015	1.029	0.994	0.98	0.977	0.963
E2RHE6	SCY1 like pseudokinase 2 OS=Canis lupus familiaris OX=9615 GN=SCYL2	SCYL2	101.03	81.783	14.1	10	12	10	0.949	1.002	0.986	0.983	1.027	1.051	0.979	1.014	1.013
E2RHE9	YY1 transcription factor OS=Canis lupus familiaris OX=9615 GN=YY1	YY1	44.238	55.521	16.8	7	11	7	1.15	1.14	1.125	0.971	0.986	0.976	0.898	0.937	0.967
E2RHF4	Delta 4-desaturase, sphingolipid 2 OS=Canis lupus familiaris OX=9615 GN=DEGS2	DEGS2	36.767	8.1357	11.5	3	3	3	0.915	0.932	0.89	1.069	1.064	1.148	1.015	1.063	0.898
E2RHF6	ElaC ribonuclease Z 2 OS=Canis lupus familiaris OX=9615 GN=ELAC2	ELAC2	91.265	38.475	13.6	8	11	8	0.983	1.023	0.989	1.034	1	1.025	0.994	0.983	1.003
E2RHG2	Uncharacterized protein OS=Canis lupus familiaris OX=9615 GN=PRDX1	PRDX1	22.124	64.415	68.3	13	39	6	0.969	0.97	0.982	1.004	0.999	0.971	1.023	1.015	1.012
E2RHG5	Nudix hydrolase 3 OS=Canis lupus familiaris OX=9615 GN=NUDT3	NUDT3	19.497	24.692	39.5	6	7	5	0.942	1.018	0.951	0.986	0.977	0.994	1.085	1.052	1.006
E2RHG6	Cell division cycle 23 OS=Canis lupus familiaris OX=9615 GN=CDC23	CDC23	68.789	30.93	17.6	11	12	11	0.991	1.036	1.007	1.043	0.98	1.082	0.913	0.978	0.929
E2RHG7	Kinesin-like protein OS=Canis lupus familiaris OX=9615 GN=KIF20A	KIF20A	84.628	37.808	8.1	5	6	5	0.954	0.967	0.981	1.006	0.975	1.052	1.018	1.006	1.042
E2RHH8	ATP synthase subunit d, mitochondrial OS=Canis lupus familiaris OX=9615 GN=LOC100683871	LOC100683871	18.649	74.634	64.6	10	27	10	0.956	0.935	0.999	1.012	1.025	1.003	1.03	1.018	0.995
E2RHI0	Heat shock protein family A (Hsp70) member 14 OS=Canis lupus familiaris OX=9615 GN=HSPA14	HSPA14	54.988	44.154	21.2	10	13	10	1.057	0.973	1.02	1.002	0.995	0.992	0.995	1.003	1.019
E2RHI7	Bromodomain containing 8 OS=Canis lupus familiaris OX=9615 GN=BRD8	BRD8	93.967	14.464	6.7	5	5	5	0.988	1.043	1.004	1.01	1.044	1.086	0.926	1.002	0.919
E2RHJ0	ATP binding cassette subfamily B member 8 OS=Canis lupus familiaris OX=9615 GN=ABCB8	ABCB8	77.858	15.553	9.4	5	5	5	1.012	0.942	0.995	1.195	0.997	1.073	1.028	0.938	0.816
E2RHJ6	Taxilin gamma OS=Canis lupus familiaris OX=9615 GN=TXLNG	TXLNG	55.601	22.093	17.6	9	12	9	1.011	1.026	1.011	0.992	1.024	0.976	0.963	1.015	0.978
E2RHJ7	Golgi reassembly stacking protein 2 OS=Canis lupus familiaris OX=9615 GN=GORASP2	GORASP2	47.805	109.47	31.2	11	16	10	0.905	0.94	0.988	0.976	1.156	1.041	0.961	0.994	0.976
E2RHK0	Oxysterol-binding protein OS=Canis lupus familiaris OX=9615 GN=OSBPL2	OSBPL2	42.876	6.2804	7.2	3	3	1	1.015	0.897	0.949	0.888	1.047	0.984	1.085	1.071	1.083
E2RHK9	RAN binding protein 1 OS=Canis lupus familiaris OX=9615 GN=RANBP1	RANBP1	24.095	54.157	34	5	10	5	0.979	1.018	1.003	1.016	0.978	0.972	1.057	0.949	1.003
E2RHL0	Ubiquinol-cytochrome c reductase core protein 2 OS=Canis lupus familiaris OX=9615 GN=UQCRC2	UQCRC2	41.037	182.41	40.1	14	23	14	0.99	0.938	0.98	1.028	1.033	1.015	1.035	0.989	0.993
E2RHL4	ADP ribosylation factor 6 OS=Canis lupus familiaris OX=9615 GN=ARF6	ARF6	20.082	112.93	60	6	16	6	0.94	0.921	0.918	1.039	1.028	1.052	1.02	0.992	1.022
E2RHM4	Isocitrate dehydrogenase [NAD] subunit, mitochondrial OS=Canis lupus familiaris OX=9615 GN=IDH3A	IDH3A	39.757	173.3	37.4	12	20	12	0.938	0.953	0.97	1.027	1.003	1	1.024	0.981	0.983
E2RHN1	Granulin precursor OS=Canis lupus familiaris OX=9615 GN=GRN	GRN	61.98	18.705	7.5	3	3	3	1.005	0.832	1.077	0.953	1.069	0.958	1.077	0.961	1.076
E2RHP5	FAST kinase domains 5 OS=Canis lupus familiaris OX=9615 GN=FASTKD5	FASTKD5	86.42	11.281	7	4	5	4	1.019	0.943	0.97	0.994	1.094	1.045	0.913	0.999	1.042
E2RHP8	LRR binding FLII interacting protein 2 OS=Canis lupus familiaris OX=9615 GN=LRRFIP2	LRRFIP2	57.487	-2	3.8	2	6	1
E2RHR0	ADP ribosylation factor GTPase activating protein 1 OS=Canis lupus familiaris OX=9615 GN=ARFGAP1	ARFGAP1	45.505	60.01	42.9	11	13	11	0.971	0.94	0.958	0.999	1.013	1.039	1.002	1.051	1.01
E2RHR7	Tyrosine--tRNA ligase OS=Canis lupus familiaris OX=9615 GN=YARS	YARS	63.023	116.25	45.7	25	33	25	1.013	1.01	0.995	0.981	0.973	0.961	1.011	0.969	1.043
E2RHS5	tRNA (guanine-N(7)-)-methyltransferase non-catalytic subunit WDR4 OS=Canis lupus familiaris OX=9615 GN=WDR4	WDR4	45.155	15.859	12.6	5	6	5	1.027	1.019	1.007	0.986	1.001	0.977	1.016	1.015	1.043
E2RHT1	Ankyrin repeat domain 39 OS=Canis lupus familiaris OX=9615 GN=ANKRD39	ANKRD39	19.564	6.9126	15.3	2	2	2	0.972	1.053	1.006	1.255	1.018	1.071	0.789	0.903	0.946
E2RHU6	Tyrosine--tRNA ligase OS=Canis lupus familiaris OX=9615 GN=YARS2	YARS2	52.78	67.839	22.9	8	11	8	1.007	1.022	0.954	1.031	1.087	1.048	0.991	0.972	0.914
E2RHV1	Semaphorin 4C OS=Canis lupus familiaris OX=9615 GN=SEMA4C	SEMA4C	92.455	1.7377	1	1	1	1
E2RHV3	Tripartite motif containing 23 OS=Canis lupus familiaris OX=9615 GN=TRIM23	TRIM23	63.675	2.3609	1.7	1	4	1	0.985	0.979	0.95	1.18	1.028	1.044	1.034	0.963	0.967
E2RHV4	Exosome component 3 OS=Canis lupus familiaris OX=9615 GN=EXOSC3	EXOSC3	29.548	24.422	20	3	4	3	1.025	1.003	1.017	1.027	1.043	1.034	0.937	0.993	0.975
E2RHV6	Cytoplasmic protein OS=Canis lupus familiaris OX=9615 GN=NCK1	NCK1	42.932	20.021	18.3	6	8	6	1	0.998	0.983	1.033	0.987	1.027	0.978	0.992	1.001
E2RHW0	DNA polymerase delta 3, accessory subunit OS=Canis lupus familiaris OX=9615 GN=POLD3	POLD3	57.782	10.347	9.9	5	6	5	1.022	0.943	1.013	1.065	1.066	0.997	0.998	0.909	1.013
E2RHW4	Transmembrane protein 65 OS=Canis lupus familiaris OX=9615 GN=TMEM65	TMEM65	25.554	3.2341	4.5	1	1	1
E2RHW7	Threonyl-tRNA synthetase OS=Canis lupus familiaris OX=9615 GN=TARS	TARS	83.652	105.47	34.4	20	30	20	0.97	0.995	1.002	1.016	0.992	1.006	1.013	1.011	0.949
E2RHX1	Ly1 antibody reactive OS=Canis lupus familiaris OX=9615 GN=LYAR	LYAR	42.982	72.834	36.8	12	19	12	1.082	1.046	1.07	0.971	1.009	0.951	0.949	0.98	0.963
E2RHX2	Polyglutamine binding protein 1 OS=Canis lupus familiaris OX=9615 GN=PQBP1	PQBP1	30.658	4.7584	6.8	2	2	2
E2RHX6	ARP1 actin related protein 1 homolog B OS=Canis lupus familiaris OX=9615 GN=ACTR1B	ACTR1B	42.289	17.394	29.5	8	12	3	0.992	1.01	1.09	0.93	0.995	0.983	1.06	0.965	1.006
E2RHX7	Peroxisomal membrane protein 4 OS=Canis lupus familiaris OX=9615 GN=PXMP4	PXMP4	24.282	2.1099	4.2	1	1	1
E2RHY0	Plakophilin 2 OS=Canis lupus familiaris OX=9615 GN=PKP2	PKP2	92.733	85.265	17.8	13	14	13	1.034	1.013	1.02	0.984	0.976	1.014	0.949	1.013	0.967
E2RHY1	ATPase family, AAA domain containing 1 OS=Canis lupus familiaris OX=9615 GN=ATAD1	ATAD1	41.712	28.22	25.7	11	18	11	1.003	1	0.945	1.085	1.059	1.038	0.959	0.951	0.959
E2RHY7	Serpin family H member 1 OS=Canis lupus familiaris OX=9615 GN=SERPINH1	SERPINH1	46.582	238.65	54.1	20	50	20	1.004	0.965	0.964	1.009	1.016	1.025	1.002	1.018	1.016
E2RHY8	Farnesyltransferase, CAAX box, alpha OS=Canis lupus familiaris OX=9615 GN=FNTA	FNTA	44.57	23.25	22.4	7	9	7	0.97	1.03	0.986	1	0.97	0.965	1	1.037	1.034
E2RHZ0	Condensin complex subunit 1 OS=Canis lupus familiaris OX=9615 GN=NCAPD2	NCAPD2	157.34	131.6	26.8	31	44	31	1.025	1.016	1.013	0.989	0.986	0.988	0.985	0.994	1.01
E2RHZ1	Uncharacterized protein OS=Canis lupus familiaris OX=9615 GN=CSNK2A1	CSNK2A1	45.143	96.623	43.5	13	24	13	0.988	0.99	0.993	1.037	1.034	1.049	0.973	0.926	0.981
E2RHZ2	DNA-directed RNA polymerase subunit beta OS=Canis lupus familiaris OX=9615 GN=POLR3B	POLR3B	127.8	15.104	6.4	7	7	7	1.027	1.015	1.017	0.984	0.965	1.027	0.974	1.042	0.999
E2RHZ3	DEAH-box helicase 37 OS=Canis lupus familiaris OX=9615 GN=DHX37	DHX37	128.66	58.231	20.6	23	26	23	1.052	1.071	1.057	0.949	0.993	0.973	0.953	0.961	1.001
E2RHZ8	V-type proton ATPase subunit H OS=Canis lupus familiaris OX=9615 GN=ATP6V1H	ATP6V1H	55.835	42.128	21.9	8	14	8	0.981	0.888	1.074	1.034	1.032	1.024	0.979	0.992	1.037
E2RI00	Tetratricopeptide repeat domain 5 OS=Canis lupus familiaris OX=9615 GN=TTC5	TTC5	48.366	7.5018	6.4	3	3	3	1.039	1.031	0.995	0.933	0.99	0.945	0.957	1.038	1.115
E2RI17	Sorcin OS=Canis lupus familiaris OX=9615 GN=SRI	SRI	24.198	26.392	27.1	6	12	6	1.002	1.024	0.999	0.928	1.014	0.958	0.927	0.991	1.104
E2RI21	Integrator complex subunit 10 OS=Canis lupus familiaris OX=9615 GN=INTS10	INTS10	82.289	5.3858	3.8	3	4	3	0.955	0.988	1.005	1.001	1.021	1.05	1.056	0.946	0.989
E2RI31	HAUS augmin like complex subunit 5 OS=Canis lupus familiaris OX=9615 GN=HAUS5	HAUS5	59.708	17.4	14.1	7	8	7	1.097	0.908	0.935	1.045	1.009	1.062	0.897	1.042	1.028
E2RI34	Uncharacterized protein OS=Canis lupus familiaris OX=9615 GN=RPL27A	RPL27A	16.577	56.522	41.9	8	15	8	1.034	1.032	1.002	0.943	1.011	0.979	0.986	1.037	1.02
E2RI36	Nuclear transcription factor, X-box binding 1 OS=Canis lupus familiaris OX=9615 GN=NFX1	NFX1	124.59	5.0755	3	3	4	3	1.367	0.994	1.12	0.859	0.998	1.015	0.905	0.918	0.879
E2RI47	TMEM9 domain family member B OS=Canis lupus familiaris OX=9615 GN=TMEM9B	TMEM9B	22.553	28.943	23.2	3	3	3	1.045	1.079	0.913	0.926	1.034	0.933	0.95	1.087	1.078
E2RI60	Chromosome 17 open reading frame 75 OS=Canis lupus familiaris OX=9615 GN=C9H17orf75	C9H17orf75	55.813	12.375	9.8	6	6	6	1.059	1.03	1.033	0.904	0.927	0.956	0.923	1.06	1.084
E2RI62	Molybdopterin synthase catalytic subunit OS=Canis lupus familiaris OX=9615 GN=MOCS2	MOCS2	20.822	2.0096	3.8	1	1	1
E2RI65	Uncharacterized protein OS=Canis lupus familiaris OX=9615	---	48.411	40.249	10.7	4	7	4	1.036	1.018	1.026	1.008	1.041	0.989	0.942	0.987	0.982
E2RI67	NFKB repressing factor OS=Canis lupus familiaris OX=9615 GN=NKRF	NKRF	88.181	89.028	27.4	21	25	21	0.997	1.062	1.023	1.003	0.97	1.015	0.97	0.971	0.95
E2RI68	Spindle and kinetochore associated complex subunit 1 OS=Canis lupus familiaris OX=9615 GN=SKA1	SKA1	29.383	12.522	13.3	3	4	3	1.017	0.958	1.055	1.118	1.045	1.035	1.023	0.914	1.021
E2RI70	GTP cyclohydrolase 1 OS=Canis lupus familiaris OX=9615 GN=GCH1	GCH1	27.631	10.72	18.9	5	5	5	1.078	1.116	0.992	0.919	0.986	0.951	0.907	0.998	1.108
E2RI72	Protein phosphatase 1 regulatory subunit 37 OS=Canis lupus familiaris OX=9615 GN=PPP1R37	PPP1R37	76.045	1.8822	1.6	1	1	1
E2RI73	RNA polymerase I subunit D OS=Canis lupus familiaris OX=9615 GN=POLR1D	POLR1D	15.221	94.912	38.3	4	8	4	0.974	0.96	1.068	1.031	1.047	1.032	0.949	0.945	0.974
E2RI99	Signal transducer and activator of transcription OS=Canis lupus familiaris OX=9615 GN=STAT1	STAT1	87.281	113.64	32.8	22	31	22	0.994	1.022	1.016	0.977	1.007	0.993	1.015	1.02	1.013
E2RIA1	Ribosomal protein L22 like 1 OS=Canis lupus familiaris OX=9615 GN=RPL22L1	RPL22L1	14.223	4.7708	10.1	1	2	1	0.972	1.027	1.086	1.018	1.025	1.141	0.958	0.897	0.888
E2RIA4	Coenzyme A synthase OS=Canis lupus familiaris OX=9615 GN=COASY	COASY	62.18	9.9875	7.6	4	5	4	0.896	0.93	0.979	1.011	0.974	1.043	1.019	0.998	1.043
E2RIA5	RAB3A, member RAS oncogene family OS=Canis lupus familiaris OX=9615 GN=RAB3A	RAB3A	25.713	29.614	17.3	3	4	3	0.939	1.06	0.904	1.144	0.959	1.004	1.02	0.989	0.996
E2RIA8	Ribosomal protein L8 OS=Canis lupus familiaris OX=9615 GN=RPL8	RPL8	28.024	139.53	55.3	13	32	13	1.024	1.029	1.01	0.967	0.964	0.976	1.017	0.97	0.99
E2RIB6	Non-SMC condensin II complex subunit D3 OS=Canis lupus familiaris OX=9615 GN=NCAPD3	NCAPD3	166.62	26.032	8.3	11	11	11	1.013	0.986	1.017	1.044	1.028	0.993	0.935	0.993	1.006
E2RIB7	Rho GTPase activating protein 39 OS=Canis lupus familiaris OX=9615 GN=ARHGAP39	ARHGAP39	115.48	3.7437	2.5	2	2	2	0.998	1.106	1.042	0.982	1.001	0.914	0.917	1.027	1.056
E2RIB8	RNA binding motif protein 28 OS=Canis lupus familiaris OX=9615 GN=RBM28	RBM28	85.166	74.851	27.7	19	28	19	1.103	1.076	1.074	1.002	0.975	0.943	0.961	0.941	0.944
E2RIC0	MLX, MAX dimerization protein OS=Canis lupus familiaris OX=9615 GN=MLX	MLX	33.354	12.502	9.7	3	3	3	1.06	1.008	0.985	0.946	1.052	0.971	1.061	0.969	0.974
E2RIC4	DEAD-box helicase 24 OS=Canis lupus familiaris OX=9615 GN=DDX24	DDX24	92.216	49.735	18.3	14	18	14	1.036	1.043	1.053	0.979	0.994	0.978	0.954	0.976	0.99
E2RID4	CCR4-NOT transcription complex subunit 8 OS=Canis lupus familiaris OX=9615 GN=CNOT8	CNOT8	33.54	11.172	4.8	1	2	1	1.046	1.019	0.995	0.994	1	1.024	0.933	0.999	1.023
E2RID7	Leucine rich repeat containing 14 OS=Canis lupus familiaris OX=9615 GN=LRRC14	LRRC14	56.137	7.826	7.7	4	4	4	0.99	0.949	1.03	0.965	1.017	0.97	0.941	1	1.093
E2RID8	ATP-dependent RNA helicase DHX29 OS=Canis lupus familiaris OX=9615 GN=DHX29	DHX29	155.11	132.5	23.3	27	31	27	1.047	0.992	1.042	1.019	0.97	0.963	0.972	0.99	1.012
E2RIE0	Uncharacterized protein OS=Canis lupus familiaris OX=9615 GN=ATF7	ATF7	51.788	8.1254	5.4	3	3	3	1.076	1.064	1.08	0.969	0.938	1	1.005	0.956	0.948
E2RIE3	ARP6 actin related protein 6 homolog OS=Canis lupus familiaris OX=9615 GN=ACTR6	ACTR6	53.149	6.9035	6	3	4	3	0.979	0.965	0.987	1.192	1.078	1.08	0.912	0.916	0.913
E2RIE6	Uncharacterized protein OS=Canis lupus familiaris OX=9615 GN=MIS12	MIS12	24.145	18.248	23.8	3	5	3	1.025	1.035	0.964	0.959	0.988	0.992	0.981	1.022	1.064
E2RIF2	Protein YIPF OS=Canis lupus familiaris OX=9615 GN=YIPF2	YIPF2	34.701	3.3317	4.8	2	2	2
E2RIF9	Phosphatidylinositol 3-kinase catalytic subunit type 3 OS=Canis lupus familiaris OX=9615 GN=PIK3C3	PIK3C3	101.51	22.144	12.6	10	10	10	0.968	1.012	0.979	1.01	1.005	1.03	1.007	1.027	1.048
E2RIG0	NADH dehydrogenase [ubiquinone] 1 alpha subcomplex subunit 10, mitochondrial OS=Canis lupus familiaris OX=9615 GN=NDUFA10	NDUFA10	39.873	56.073	29.5	13	17	13	0.981	0.94	0.978	1.057	1.051	1.078	1.003	0.942	0.958
E2RIG6	OPA3, outer mitochondrial membrane lipid metabolism regulator OS=Canis lupus familiaris OX=9615 GN=OPA3	OPA3	19.957	4.2639	9	2	2	2	1.06	1.022	1.07	1.006	1.055	0.896	0.975	0.957	0.987
E2RIG8	ADP ribosylation factor like GTPase 5B OS=Canis lupus familiaris OX=9615 GN=ARL5B	ARL5B	20.506	4.8103	9.4	2	3	2	0.868	1.443	0.88	1.393	0.761	0.937	0.902	0.997	0.86
E2RIH2	Calcium binding protein 39 like OS=Canis lupus familiaris OX=9615 GN=CAB39L	CAB39L	39.052	5.4303	13.4	4	5	3
E2RIH9	ADP dependent glucokinase OS=Canis lupus familiaris OX=9615 GN=ADPGK	ADPGK	53.568	88.623	20.4	8	10	8	1.038	0.989	0.984	0.979	0.932	1.023	0.952	1.012	1.05
E2RII7	Receptor expression-enhancing protein OS=Canis lupus familiaris OX=9615 GN=REEP4	REEP4	29.571	12.795	14.8	4	6	4	0.981	1.021	0.987	1.106	0.973	1.1	0.949	0.958	0.94
E2RIJ3	Mediator complex subunit 14 OS=Canis lupus familiaris OX=9615 GN=MED14	MED14	160.69	9.6969	3.9	5	5	5	0.777	1.173	1.056	0.869	0.986	0.991	0.895	1.044	1.255
E2RIJ6	Eukaryotic elongation factor 2 kinase OS=Canis lupus familiaris OX=9615 GN=EEF2K	EEF2K	81.971	7.4759	4.8	4	4	4	0.966	0.994	0.933	1.009	1.01	0.985	1.062	1.061	0.961
E2RIJ7	Zinc finger protein 148 OS=Canis lupus familiaris OX=9615 GN=ZNF148	ZNF148	88.909	8.5812	4.9	3	4	3	0.916	0.935	1.141	1.17	1.144	1.287	0.815	0.653	0.924
E2RIL6	Glutaminyl-peptide cyclotransferase like OS=Canis lupus familiaris OX=9615 GN=QPCTL	QPCTL	45.289	3.7925	4.9	2	2	2	0.975	1.018	1.025	0.985	1.022	1.045	0.995	1.007	0.949
E2RIM3	Exosome component 4 OS=Canis lupus familiaris OX=9615 GN=EXOSC4	EXOSC4	26.435	4.2143	12.7	3	4	3	0.977	1.077	0.894	1.052	1.025	0.979	1.097	0.931	1.047
E2RIM4	Frizzled class receptor 2 OS=Canis lupus familiaris OX=9615 GN=FZD2	FZD2	70.381	3.5427	1.9	1	1	1
E2RIM8	Beta-hexosaminidase OS=Canis lupus familiaris OX=9615 GN=HEXA	HEXA	60.55	7.0742	7.2	4	4	4	1.05	1.003	0.958	1.051	1.022	1.026	0.969	0.979	0.963
E2RIN4	Dicer 1, ribonuclease III OS=Canis lupus familiaris OX=9615 GN=DICER1	DICER1	218.64	16.143	4.7	9	9	9	1.04	1.136	1.08	0.801	0.784	0.794	1.052	1.13	1.262
E2RIN6	Endothelin converting enzyme 2 OS=Canis lupus familiaris OX=9615 GN=ECE2	ECE2	99.961	6.1199	4.9	3	3	2	1.122	1.084	0.888	1.038	0.895	1.078	1.052	0.888	0.99
E2RIP1	Mitochondrial import inner membrane translocase subunit TIM17 OS=Canis lupus familiaris OX=9615 GN=TIMM17B	TIMM17B	18.352	37.749	43	5	7	5	1.044	1.023	0.983	1.054	1.072	1.031	0.967	0.926	0.931
E2RIQ0	Family with sequence similarity 118 member B OS=Canis lupus familiaris OX=9615 GN=FAM118B	FAM118B	39.531	3.5236	10	3	3	3	0.995	1.052	0.787	1.13	1.113	1.02	1.021	0.923	0.966
E2RIQ2	Cortactin OS=Canis lupus familiaris OX=9615 GN=CTTN	CTTN	60.571	63.879	33.1	17	29	17	1.034	1.009	1.047	1.021	1.007	1.019	0.976	0.931	0.936
E2RIQ8	Ribosomal protein S5 OS=Canis lupus familiaris OX=9615 GN=RPS5	RPS5	22.876	52.028	39.7	9	20	9	1.006	0.973	0.998	0.956	0.953	0.938	1.038	1.042	1.027
E2RIR0	Zinc finger CCHC-type containing 7 OS=Canis lupus familiaris OX=9615 GN=ZCCHC7	ZCCHC7	48.225	2.7214	3.6	1	1	1	1.058	1.16	1.074	0.955	0.961	0.889	1.018	0.951	0.981
E2RIR2	Patatin like phospholipase domain containing 6 OS=Canis lupus familiaris OX=9615 GN=PNPLA6	PNPLA6	150.11	9.9169	3	4	4	4	0.949	1.001	0.936	1.021	0.943	0.997	1.038	1.001	1.002
E2RIR4	Solute carrier family 35 member E1 OS=Canis lupus familiaris OX=9615 GN=SLC35E1	SLC35E1	44.501	3.7945	3.2	1	1	1
E2RIR8	Membrane associated ring-CH-type finger 5 OS=Canis lupus familiaris OX=9615 GN=MARCH5	MARCH5	31.197	14.132	10.8	2	2	2	1.009	1.107	0.976	1.104	0.933	0.886	0.924	1.015	1.087
E2RIS5	DNA topoisomerase OS=Canis lupus familiaris OX=9615 GN=TOP3A	TOP3A	110.97	20.521	8.1	6	6	6	1.009	1.067	1.002	0.959	1.024	0.997	0.93	1.001	1.062
E2RIS6	Peptidylprolyl isomerase domain and WD repeat containing 1 OS=Canis lupus familiaris OX=9615 GN=PPWD1	PPWD1	73.611	40.597	24	16	19	16	1.033	1.033	1.002	0.966	0.97	1.007	0.999	1.019	1.011
E2RIU2	Charged multivesicular body protein 2A OS=Canis lupus familiaris OX=9615 GN=CHMP2A	CHMP2A	25.162	46.812	23.9	5	7	5	1.008	0.993	0.994	0.88	0.962	0.861	1.186	1.087	1.139
E2RIU5	Ubiquitin conjugating enzyme E2 M OS=Canis lupus familiaris OX=9615 GN=UBE2M	UBE2M	21.112	49.971	36.2	6	12	6	1.011	1	1.048	0.977	0.98	0.998	1.015	1.023	0.964
E2RIV0	Smith-Magenis syndrome chromosome region, candidate 8 OS=Canis lupus familiaris OX=9615 GN=SMCR8	SMCR8	104.23	11.196	2.2	2	2	2	0.975	0.962	0.971	1.04	1.058	1.058	0.954	0.949	1.046
E2RIV1	AP complex subunit beta OS=Canis lupus familiaris OX=9615 GN=AP2B1	AP2B1	105.69	318.29	36.5	31	59	16	0.969	0.976	0.99	1.006	1.011	1.007	1.015	1.013	1.016
E2RIV2	COMM domain containing 5 OS=Canis lupus familiaris OX=9615 GN=COMMD5	COMMD5	24.265	4.3607	16.5	3	3	3	1.03	1.012	1.021	0.882	0.895	0.979	1.065	1.024	1.136
E2RIV3	Serine hydroxymethyltransferase OS=Canis lupus familiaris OX=9615 GN=SHMT1	SHMT1	53.462	158.76	32.4	13	26	13	0.997	0.996	0.997	0.984	0.996	0.988	1.031	0.999	0.988
E2RIV7	Syntrophin alpha 1 OS=Canis lupus familiaris OX=9615 GN=SNTA1	SNTA1	42.775	4.5212	6.1	3	3	3
E2RIV8	Zinc finger protein 143 OS=Canis lupus familiaris OX=9615 GN=ZNF143	ZNF143	72.425	5.1009	6.4	4	4	1	0.855	0.967	0.963	0.899	1.173	1.278	0.948	0.97	0.946
E2RIW3	Nuclear factor related to kappaB binding protein OS=Canis lupus familiaris OX=9615 GN=NFRKB	NFRKB	138.93	5.2619	1.8	2	2	2	1.083	1.013	1.014	1.001	1.048	0.965	0.908	0.924	1.078
E2RIW4	CCAAT/enhancer binding protein gamma OS=Canis lupus familiaris OX=9615 GN=CEBPG	CEBPG	16.205	3.0101	7.5	1	1	1	1.015	1.2	1.211	0.904	0.939	0.999	0.916	0.863	1.006
E2RIW6	Phosphoribosyl pyrophosphate synthetase associated protein 2 OS=Canis lupus familiaris OX=9615 GN=PRPSAP2	PRPSAP2	39.677	34.865	36.8	11	13	11	1.009	0.961	0.958	0.966	0.919	1.029	1.133	1.024	0.938
E2RIW7	Small nuclear ribonucleoprotein D1 polypeptide OS=Canis lupus familiaris OX=9615 GN=SNRPD1	SNRPD1	13.281	65.505	20.2	3	7	3	0.888	0.948	1.008	1.024	1.009	1.002	1	0.911	1.029
E2RIX0	COMM domain containing 10 OS=Canis lupus familiaris OX=9615 GN=COMMD10	COMMD10	22.946	38.737	32.2	5	6	5	1.028	0.991	1.01	1.015	0.985	1.008	1.02	0.96	0.972
E2RIX2	Heterogeneous nuclear ribonucleoprotein D OS=Canis lupus familiaris OX=9615 GN=HNRNPD	HNRNPD	38.388	199.16	37.7	16	36	14	0.968	0.973	0.995	1.018	1.012	1.006	1.018	0.993	1.015
E2RIY4	Ubiquitin conjugating enzyme E2 A OS=Canis lupus familiaris OX=9615 GN=UBE2A	UBE2A	23.528	3.2279	4.6	1	2	1
E2RIY5	Ribonuclease H2 subunit C OS=Canis lupus familiaris OX=9615 GN=RNASEH2C	RNASEH2C	18.641	13.652	29.2	3	4	3	0.963	0.903	1.01	1.166	0.882	1.053	1.011	0.905	1.117
E2RIY7	NDC80, kinetochore complex component OS=Canis lupus familiaris OX=9615 GN=NDC80	NDC80	73.925	18.172	14.8	10	12	10	0.993	1.014	1.02	1.036	0.974	1.043	0.992	0.958	0.935
E2RIY8	Follistatin OS=Canis lupus familiaris OX=9615 GN=FST	FST	36.652	17.698	20.3	6	6	6	0.885	0.895	0.84	0.912	0.875	0.924	1.22	1.21	1.201
E2RJ01	ADP ribosylation factor like GTPase 15 OS=Canis lupus familiaris OX=9615 GN=ARL15	ARL15	22.92	13.54	27.9	4	5	4	1.009	0.966	1.073	0.931	0.998	1.074	0.962	0.982	1.031
E2RJ03	Chromosome X open reading frame 56 OS=Canis lupus familiaris OX=9615 GN=CXHXorf56	CXHXorf56	18.705	11.988	15.3	2	3	2	1.072	1.124	1.05	0.943	0.954	0.928	0.993	0.956	1.029
E2RJ05	R3H domain containing 1 OS=Canis lupus familiaris OX=9615 GN=R3HDM1	R3HDM1	121.42	6.227	2.7	3	3	3	1.021	0.949	1.02	0.994	0.967	1.069	0.99	0.996	1.015
E2RJ12	Sorting nexin OS=Canis lupus familiaris OX=9615 GN=SNX18	SNX18	67.927	10.237	5.2	3	3	3	0.951	0.969	0.999	0.978	0.913	1.038	1.01	1.1	1.069
E2RJ14	Neuropilin OS=Canis lupus familiaris OX=9615 GN=NRP2	NRP2	104.1	32.369	14	13	15	13	0.981	0.983	0.94	0.968	0.951	0.958	1.074	1.091	1.1
E2RJ15	Myotubularin related protein 10 OS=Canis lupus familiaris OX=9615 GN=MTMR10	MTMR10	87.313	10.488	9.3	5	5	5	1.079	1.114	1.099	0.962	0.997	1.01	0.964	0.884	0.93
E2RJ16	NUF2, NDC80 kinetochore complex component OS=Canis lupus familiaris OX=9615 GN=NUF2	NUF2	54.784	18.46	15.9	7	8	7	1.047	1.026	0.997	0.91	0.942	1.017	1.033	1.006	1.081
E2RJ18	Uncharacterized protein OS=Canis lupus familiaris OX=9615 GN=LOC485601	LOC485601	42.135	10.567	7.6	2	2	2	1.062	1.011	0.99	0.947	0.965	1.122	0.937	0.896	1.105
E2RJ26	Proteasome 26S subunit, non-ATPase 11 OS=Canis lupus familiaris OX=9615 GN=PSMD11	PSMD11	47.463	160.9	60	20	37	20	0.975	0.962	0.99	1.056	1.015	1.063	0.986	0.966	0.984
E2RJ29	Developmentally regulated GTP binding protein 2 OS=Canis lupus familiaris OX=9615 GN=DRG2	DRG2	40.732	74.398	48.6	16	19	15	1.071	1.057	1.055	0.989	0.994	0.94	0.972	1	0.96
E2RJ35	Transcription factor A, mitochondrial OS=Canis lupus familiaris OX=9615 GN=TFAM	TFAM	28.835	15.104	22.4	6	7	6	1.193	1.13	1.167	0.984	0.946	1.04	0.848	0.866	0.879
E2RJ37	Golgi reassembly stacking protein 1 OS=Canis lupus familiaris OX=9615 GN=GORASP1	GORASP1	45.928	3.9266	6.2	3	4	2	0.922	0.975	0.959	1.049	0.914	1.009	1.062	1.052	1.075
E2RJ40	SH3 domain binding protein 2 OS=Canis lupus familiaris OX=9615 GN=SH3BP2	SH3BP2	65.788	3.4187	4.9	3	5	3	1.056	0.97	0.792	0.932	1.099	1.305	0.715	1.035	1.13
E2RJ50	WD repeat domain 48 OS=Canis lupus familiaris OX=9615 GN=WDR48	WDR48	76.21	6.3834	5	3	3	3
E2RJ53	PAX interacting protein 1 OS=Canis lupus familiaris OX=9615 GN=PAXIP1	PAXIP1	118.34	3.2532	1.2	1	1	1	0.964	1.038	1.081	0.924	1.002	1.114	0.919	1.011	0.975
E2RJ54	Uncharacterized protein OS=Canis lupus familiaris OX=9615	---	48.407	4.4201	19.1	10	26	2	1.207	1.178	1.217	0.898	0.904	0.816	0.956	0.91	0.985
E2RJ59	Serine/threonine-protein phosphatase OS=Canis lupus familiaris OX=9615 GN=PPP3CB	PPP3CB	59.028	3.9096	13	6	6	2
E2RJ62	Glutamic--pyruvic transaminase OS=Canis lupus familiaris OX=9615 GN=GPT	GPT	44.702	4.1103	4.4	1	1	1
E2RJ67	Translocase of inner mitochondrial membrane 29 OS=Canis lupus familiaris OX=9615 GN=TIMM29	TIMM29	28.889	9.421	5.4	1	3	1	0.976	0.95	0.831	1.06	1.042	1.052	0.949	1.121	1.034
E2RJ76	COX15, cytochrome c oxidase assembly homolog OS=Canis lupus familiaris OX=9615 GN=COX15	COX15	46.141	48.78	21.3	7	10	7	0.964	0.989	0.958	1.069	1.074	1.032	1.015	0.936	0.968
E2RJ78	Inhibitor of growth protein OS=Canis lupus familiaris OX=9615 GN=ING5	ING5	27.746	1.7506	3.3	1	1	1
E2RJ79	Hydroxysteroid 17-beta dehydrogenase 12 OS=Canis lupus familiaris OX=9615 GN=HSD17B12	HSD17B12	34.388	134.91	41	11	16	11	1.018	0.997	1.003	1.013	1	0.982	1.019	1.03	0.964
E2RJ89	SWI/SNF related, matrix associated, actin dependent regulator of chromatin, subfamily a, member 4 OS=Canis lupus familiaris OX=9615 GN=SMARCA4	SMARCA4	181.43	137.64	17.8	26	33	26	1.017	1.032	0.989	1.02	1.005	1.045	1.005	0.99	0.989
E2RJ93	Glutaminase OS=Canis lupus familiaris OX=9615 GN=GLS	GLS	83.021	182.25	28.1	19	34	18	0.943	0.955	0.957	1.043	1.07	1.053	1	0.958	0.952
E2RJ94	Uncharacterized protein OS=Canis lupus familiaris OX=9615 GN=BECN1	BECN1	65.382	8.4036	5.3	2	2	2	0.898	1.054	0.937	1.025	1.134	0.993	1.08	1.022	0.858
E2RJ95	Zinc finger and BTB domain containing 40 OS=Canis lupus familiaris OX=9615 GN=ZBTB40	ZBTB40	138.56	2.7901	1	1	1	1	1.305	1.356	0.798	0.888	0.952	0.654	1.033	1.452	0.648
E2RJA0	Non-specific serine/threonine protein kinase OS=Canis lupus familiaris OX=9615 GN=PAK2	PAK2	57.969	129.99	33.4	13	18	13	0.993	1.006	1.009	0.999	1.022	0.996	0.998	1.02	0.972
E2RJB2	MDS1 and EVI1 complex locus OS=Canis lupus familiaris OX=9615 GN=MECOM	MECOM	117.15	2.7733	2	2	2	2	1.055	0.991	1.056	0.837	0.764	0.791	1.113	1.229	1.227
E2RJB9	DnaJ heat shock protein family (Hsp40) member C5 OS=Canis lupus familiaris OX=9615 GN=DNAJC5	DNAJC5	22.056	50.043	28.3	4	4	4	1	0.964	1.038	1.025	1.048	1.026	0.957	0.934	0.997
E2RJC7	ADP-ribose/CDP-alcohol diphosphatase, manganese dependent OS=Canis lupus familiaris OX=9615 GN=ADPRM	ADPRM	45.457	3.6205	5.2	2	2	2
E2RJC9	TSC complex subunit 1 OS=Canis lupus familiaris OX=9615 GN=TSC1	TSC1	123.81	5.8889	1.8	2	2	2
E2RJD0	SMG8, nonsense mediated mRNA decay factor OS=Canis lupus familiaris OX=9615 GN=SMG8	SMG8	109.63	25.792	11.7	9	10	9	0.992	1.065	0.996	0.963	0.944	1.015	0.94	1.005	1.034
E2RJE5	Transmembrane protein 135 OS=Canis lupus familiaris OX=9615 GN=TMEM135	TMEM135	52.33	2.1142	1.7	1	1	1
E2RJE9	CWF19 like 1, cell cycle control (S. pombe) OS=Canis lupus familiaris OX=9615 GN=CWF19L1	CWF19L1	60.753	29.859	22	10	12	10	1.019	1.003	1	0.985	0.962	0.989	0.991	1.03	1.039
E2RJF7	Sulfurtransferase OS=Canis lupus familiaris OX=9615 GN=MPST	MPST	33.13	51.753	36.2	9	11	9	0.947	0.979	0.951	0.951	0.965	1.012	1.092	1.102	1.077
E2RJG0	Coiled-coil domain containing 43 OS=Canis lupus familiaris OX=9615 GN=CCDC43	CCDC43	25.153	4.0261	10.3	2	2	2	1.068	1.069	1.037	1.013	0.91	0.98	1.014	0.982	0.963
E2RJG6	Abhydrolase domain containing 12 OS=Canis lupus familiaris OX=9615 GN=ABHD12	ABHD12	45.268	24.732	23.2	8	9	8	0.93	0.986	1.001	1.093	1.011	0.992	1.072	1.015	1.07
E2RJH0	Nuclear respiratory factor 1 OS=Canis lupus familiaris OX=9615 GN=NRF1	NRF1	53.6	7.4145	7.6	3	4	3	1.031	1.058	0.982	0.976	1.054	0.963	0.991	1.011	1.006
E2RJH2	ATPase H+ transporting accessory protein 2 OS=Canis lupus familiaris OX=9615 GN=ATP6AP2	ATP6AP2	39.033	53.414	24.5	7	9	7	0.985	0.987	0.994	1.052	1.042	1.104	1.009	0.954	0.898
E2RJH3	Ubiquitin conjugating enzyme E2 H OS=Canis lupus familiaris OX=9615 GN=UBE2H	UBE2H	20.655	24.869	21.3	3	5	3	0.923	0.962	1.062	0.959	0.964	0.972	1.061	1.071	1.047
E2RJH5	Heterogeneous nuclear ribonucleoprotein H2 OS=Canis lupus familiaris OX=9615 GN=HNRNPH2	HNRNPH2	49.279	78.506	31.4	11	31	4	0.971	0.974	0.966	0.971	0.992	0.963	1.041	1.077	1.036
E2RJH7	Centrosomal protein 97 OS=Canis lupus familiaris OX=9615 GN=CEP97	CEP97	94.801	8.9639	3.4	2	2	2	1.043	1.064	0.915	1.002	1.044	1.057	0.911	0.99	1.006
E2RJI7	CDC42 effector protein 1 OS=Canis lupus familiaris OX=9615 GN=CDC42EP1	CDC42EP1	37.161	4.5369	5.4	2	2	2	0.91	0.995	1.143	1.05	0.949	0.937	0.954	0.954	1.132
E2RJI8	Solute carrier family 35 member B3 OS=Canis lupus familiaris OX=9615 GN=SLC35B3	SLC35B3	41.26	1.6935	2.7	1	2	1
E2RJJ1	Transmembrane protein 209 OS=Canis lupus familiaris OX=9615 GN=TMEM209	TMEM209	62.989	32.486	6.2	3	4	3	1.064	0.948	1.042	0.917	1.033	0.917	1.165	0.934	1.001
E2RJK1	SH3 domain binding protein 1 OS=Canis lupus familiaris OX=9615 GN=SH3BP1	SH3BP1	75.319	10.71	6.5	4	4	4	1.011	1.114	1.072	0.871	0.851	0.899	1.066	1.1	1.071
E2RJK8	Translocase of outer mitochondrial membrane 34 OS=Canis lupus familiaris OX=9615 GN=TOMM34	TOMM34	34.59	19.667	16.5	5	6	5	0.987	0.976	0.999	0.989	0.96	1.006	1.021	1.068	0.994
E2RJL1	Galectin OS=Canis lupus familiaris OX=9615 GN=LGALS1	LGALS1	14.733	47.758	58.5	7	17	7	0.988	0.976	0.994	0.913	0.913	0.931	1.115	1.073	1.15
E2RJL2	Transmembrane protein 205 OS=Canis lupus familiaris OX=9615 GN=TMEM205	TMEM205	21.145	2.9484	6.9	1	1	1	0.975	0.96	0.97	0.944	0.983	0.994	1.093	1.026	1.076
E2RJL3	Serine and arginine rich splicing factor 1 OS=Canis lupus familiaris OX=9615 GN=SRSF1	SRSF1	28.329	65.7	48.2	12	33	11	1.01	0.991	0.981	1.009	0.988	1.044	1.024	1.038	1.022
E2RJL8	SWIM-type zinc finger 7 associated protein 1 OS=Canis lupus familiaris OX=9615 GN=SWSAP1	SWSAP1	24.244	7.1731	15.3	3	4	3	1.124	1.149	1.075	0.875	0.964	1.053	0.989	0.847	0.974
E2RJN1	Adaptor related protein complex 3 mu 1 subunit OS=Canis lupus familiaris OX=9615 GN=AP3M1	AP3M1	47.155	35.096	26	8	10	8	1.065	1.011	1.026	0.99	0.979	0.943	0.915	1.045	1.034
E2RJN6	Multivesicular body subunit 12A OS=Canis lupus familiaris OX=9615 GN=MVB12A	MVB12A	28.945	9.4798	12.1	2	3	2	1.056	0.932	0.934	0.953	1.064	1.019	0.988	1.059	1.017
E2RJN7	Protein lin-7 homolog OS=Canis lupus familiaris OX=9615 GN=CCDC34	CCDC34	21.834	16.874	24.4	4	4	4	1.018	0.966	0.986	1.034	1.017	1.01	1.065	0.935	0.983
E2RJP3	GTP binding protein 8 (putative) OS=Canis lupus familiaris OX=9615 GN=GTPBP8	GTPBP8	32.348	3.4467	4.2	1	1	1	1	0.727	0.942	0.899	1.002	0.982	0.955	1.228	1.289
E2RJQ8	V-type proton ATPase subunit OS=Canis lupus familiaris OX=9615 GN=ATP6V0D1	ATP6V0D1	40.401	170.9	47	12	16	12	0.987	1.015	0.955	1.044	0.985	0.945	1.028	0.998	1.041
E2RJR1	RHO family interacting cell polarization regulator 1 OS=Canis lupus familiaris OX=9615 GN=RIPOR1	RIPOR1	133.47	14.305	5.5	7	7	7	1.018	0.981	1.023	1.013	0.956	0.994	0.996	1.064	1.068
E2RJR2	Uncharacterized protein OS=Canis lupus familiaris OX=9615 GN=NDUFA9	NDUFA9	42.775	34.25	26.5	10	18	10	0.998	1.012	0.995	1.017	1.016	1.049	0.991	0.991	0.992
E2RJR9	CCCTC-binding factor OS=Canis lupus familiaris OX=9615 GN=CTCF	CTCF	82.986	47.638	15.9	10	13	10	0.98	0.957	0.985	1.064	1.033	1.068	0.955	0.93	0.96
E2RJS6	Uncharacterized protein OS=Canis lupus familiaris OX=9615	---	34.491	1.8417	6.3	1	1	1	1.106	1.144	1.076	0.984	0.983	0.929	0.976	0.89	0.958
E2RJT7	Factor interacting with PAPOLA and CPSF1 OS=Canis lupus familiaris OX=9615 GN=FIP1L1	FIP1L1	64.803	49.09	12.9	7	10	7	1.102	1.091	1.028	0.961	0.954	0.974	0.941	0.993	1.013
E2RJT8	Sec1 family domain containing 2 OS=Canis lupus familiaris OX=9615 GN=SCFD2	SCFD2	74.873	30.477	11.7	7	8	7	1.001	0.966	0.952	1.005	1.027	1.032	0.985	0.991	1.072
E2RJU3	Eukaryotic translation initiation factor 5 OS=Canis lupus familiaris OX=9615 GN=EIF5	EIF5	48.994	107.87	36.5	14	22	14	1.016	1.007	1.022	0.99	0.985	0.986	0.996	0.981	0.995
E2RJU5	RAD18, E3 ubiquitin protein ligase OS=Canis lupus familiaris OX=9615 GN=RAD18	RAD18	57.515	6.471	5.4	2	2	2	1.043	0.96	0.972	0.953	1.024	0.962	1.04	1.045	1.027
E2RJV3	TOR signaling pathway regulator OS=Canis lupus familiaris OX=9615 GN=TIPRL	TIPRL	31.409	16.398	12.5	3	4	3	1.059	1.093	1.074	0.925	0.987	0.916	0.97	0.991	1.077
E2RJV6	Stromal cell derived factor 2 like 1 OS=Canis lupus familiaris OX=9615 GN=SDF2L1	SDF2L1	35.421	29.369	24.7	7	7	7	1.079	0.968	0.946	1.042	1.015	1.017	0.999	0.979	0.976
E2RJV7	RAN binding protein 10 OS=Canis lupus familiaris OX=9615 GN=RANBP10	RANBP10	60.903	6.0232	4.5	2	2	2
E2RJW0	THAP domain containing 11 OS=Canis lupus familiaris OX=9615 GN=THAP11	THAP11	33.856	4.4474	5.5	2	3	2	0.965	0.968	0.973	1.104	0.898	1.148	0.919	0.889	1.157
E2RJW4	Glucosamine-phosphate N-acetyltransferase 1 OS=Canis lupus familiaris OX=9615 GN=GNPNAT1	GNPNAT1	20.802	25.119	36.4	5	7	5	1.021	0.99	1.07	0.951	0.985	0.978	0.997	1.083	0.975
E2RJW7	Adducin 1 OS=Canis lupus familiaris OX=9615 GN=ADD1	ADD1	81.101	32.513	14.8	9	12	9	0.932	0.937	1.01	0.968	0.998	0.945	1.039	1.093	1.084
E2RJW8	Progesterone receptor membrane component 1 OS=Canis lupus familiaris OX=9615 GN=PGRMC1	PGRMC1	21.61	16.694	20.5	5	10	4	1.004	0.976	0.95	0.982	1.039	1.005	1.007	1.012	1.063
E2RJX3	Uncharacterized protein OS=Canis lupus familiaris OX=9615 GN=MKI67	MKI67	270.64	302.06	22	36	42	36	1.045	1.022	1.036	1.01	1.007	0.993	0.958	0.979	0.987
E2RJY1	Cyclin-dependent kinases regulatory subunit OS=Canis lupus familiaris OX=9615 GN=CKS2	CKS2	9.8742	7.5019	24.1	2	3	2	1.013	1.02	1.002	1.037	0.996	1.018	0.909	0.993	1.041
E2RJY2	Succinate dehydrogenase complex assembly factor 3 OS=Canis lupus familiaris OX=9615 GN=SDHAF3	SDHAF3	14.744	48.117	28	2	2	2	0.934	0.985	0.978	1.086	1.075	1.085	1.027	0.903	0.925
E2RJZ1	Ess-2 splicing factor homolog OS=Canis lupus familiaris OX=9615 GN=ESS2	ESS2	52.528	3.0351	2.3	1	1	1	0.914	0.899	1.101	1.063	1.03	1.138	1.023	0.937	0.885
E2RJZ2	NOP2/Sun RNA methyltransferase family member 5 OS=Canis lupus familiaris OX=9615 GN=NSUN5	NSUN5	51.488	5.965	6.4	2	2	2
E2RJZ5	Secernin 3 OS=Canis lupus familiaris OX=9615 GN=SCRN3	SCRN3	48.267	9.4885	8.3	3	3	3	1.021	1.028	1.033	0.987	0.947	1.008	0.96	1.095	0.954
E2RK00	Dynein light chain OS=Canis lupus familiaris OX=9615 GN=DYNLL1	DYNLL1	10.366	84.824	57.3	4	10	2	1.033	1.052	1.026	0.918	0.967	0.998	1.058	1.015	1.008
E2RK13	Protein XRP2 OS=Canis lupus familiaris OX=9615 GN=RP2	RP2	39.36	1.9495	2.9	1	1	1	0.982	0.854	1.058	1.05	1.003	1.046	1.069	0.988	0.95
E2RK18	Dedicator of cytokinesis 11 OS=Canis lupus familiaris OX=9615 GN=DOCK11	DOCK11	230.69	3.3273	1.3	3	4	2	0.802	0.905	1.509	1.062	0.875	1.025	0.814	0.929	1.096
E2RK20	Serine and arginine rich splicing factor 9 OS=Canis lupus familiaris OX=9615 GN=SRSF9	SRSF9	25.604	29.011	44.3	9	13	8	0.948	0.99	1.016	1.03	1.011	1.001	1.017	0.991	0.974
E2RK29	WNK lysine deficient protein kinase 4 OS=Canis lupus familiaris OX=9615 GN=WNK4	WNK4	20.76	8.0627	26.7	4	5	3	1.143	1.141	1.068	0.875	0.958	0.903	1.068	0.946	0.952
E2RK31	Centrosomal protein 152 OS=Canis lupus familiaris OX=9615 GN=CEP152	CEP152	192.14	3.3469	1.2	2	2	2
E2RK37	RAB3 GTPase activating protein catalytic subunit 1 OS=Canis lupus familiaris OX=9615 GN=RAB3GAP1	RAB3GAP1	110.48	66.147	18.7	15	18	3
E2RK45	Exocyst complex component 7 OS=Canis lupus familiaris OX=9615 GN=EXOC7	EXOC7	83.698	41.117	15.2	9	11	9	0.997	0.951	0.988	1.019	1.002	1.048	1.024	1.004	0.993
E2RK67	Thioredoxin related transmembrane protein 1 OS=Canis lupus familiaris OX=9615 GN=TMX1	TMX1	31.515	47.213	29.1	8	14	8	1.019	1.001	1.003	1.074	0.984	1.009	1.004	1.001	0.92
E2RK69	Collagen type IV alpha 3 binding protein OS=Canis lupus familiaris OX=9615 GN=COL4A3BP	COL4A3BP	83.588	27.655	10.5	6	6	6	1.063	1.035	1.019	0.943	0.992	1.015	1.011	0.981	0.946
E2RK71	Ecdysoneless cell cycle regulator OS=Canis lupus familiaris OX=9615 GN=ECD	ECD	74.247	3.4813	3.7	2	2	2	1.009	1.017	0.916	0.951	1.072	1.02	0.993	1.05	0.995
E2RK77	Tumor protein D52 like 2 OS=Canis lupus familiaris OX=9615 GN=TPD52L2	TPD52L2	24.829	29.899	41.5	8	13	8	1.002	1.006	0.955	0.977	0.989	1.007	1.023	1.01	1.034
E2RK78	RecQ mediated genome instability 1 OS=Canis lupus familiaris OX=9615 GN=RMI1	RMI1	70.194	6.0206	3.8	2	2	2	0.974	1.02	0.953	0.994	1.066	0.994	1.094	0.915	1.004
E2RK83	General transcription factor IIIC subunit 2 OS=Canis lupus familiaris OX=9615 GN=GTF3C2	GTF3C2	100.6	10.575	5.9	5	5	5	1.125	1.004	0.963	0.951	1.001	0.932	1.004	1.038	1.02
E2RK86	Nipsnap homolog 3B OS=Canis lupus familiaris OX=9615 GN=NIPSNAP3B	NIPSNAP3B	28.256	11.182	25.9	5	7	3	0.78	0.945	0.854	1.109	1.149	1.087	1.032	1.187	0.834
E2RK88	Importin 13 OS=Canis lupus familiaris OX=9615 GN=IPO13	IPO13	108.12	5.7494	2.6	2	2	2	0.996	1.054	1.06	0.864	1.135	0.902	0.778	1.171	1.088
E2RK90	Transmembrane protein 177 OS=Canis lupus familiaris OX=9615 GN=TMEM177	TMEM177	33.62	1.9478	4.2	1	1	1
E2RK91	Mediator of RNA polymerase II transcription subunit 7 OS=Canis lupus familiaris OX=9615 GN=MED7	MED7	27.209	2.624	3.9	1	2	1	1.047	1.021	1.05	0.937	0.987	0.946	0.932	1.047	1.075
E2RK95	Lysine-specific demethylase 6A isoform 2 OS=Canis lupus familiaris OX=9615 GN=KDM6A	KDM6A	154.22	2.626	1.1	2	2	2	1.001	1.099	1.096	0.94	0.939	0.828	1.04	1.227	0.871
E2RK97	Major facilitator superfamily domain containing 6 OS=Canis lupus familiaris OX=9615 GN=MFSD6	MFSD6	87.786	4.2297	1.8	1	1	1	1.014	1.054	1.063	0.95	0.961	0.948	0.961	1.049	1.039
E2RK98	Phenylalanyl-tRNA synthetase 2, mitochondrial OS=Canis lupus familiaris OX=9615 GN=FARS2	FARS2	52.433	6.0717	7.5	3	4	3	1.104	0.99	0.899	0.923	0.913	0.917	1.092	1.079	0.937
E2RK99	LIM domain kinase 2 OS=Canis lupus familiaris OX=9615 GN=LIMK2	LIMK2	65.805	6.1658	7.7	4	5	4	1.12	1.1	0.967	0.902	0.948	0.862	1.06	1.047	1.046
E2RKA9	Uncharacterized protein OS=Canis lupus familiaris OX=9615 GN=TOMM22	TOMM22	15.478	15.471	16.2	2	6	2	1.083	1.062	1.021	0.993	1.001	0.971	0.933	0.917	0.979
E2RKB0	Negative regulator of ubiquitin like proteins 1 OS=Canis lupus familiaris OX=9615 GN=NUB1	NUB1	70.612	38.995	19.5	11	12	11	1.007	0.983	1.08	0.974	1.004	1.006	0.97	0.99	1.009
E2RKB4	Keratinocyte associated protein 3 OS=Canis lupus familiaris OX=9615 GN=KRTCAP3	KRTCAP3	25.693	2.7996	7.5	1	1	1	0.955	0.891	0.914	1.076	1.079	1.095	1.012	0.96	1.016
E2RKB7	SWI/SNF related, matrix associated, actin dependent regulator of chromatin, subfamily d, member 3 OS=Canis lupus familiaris OX=9615 GN=SMARCD3	SMARCD3	55.056	4.5262	5.8	2	3	1
[truncated: 4,087 more rows]

## Sheet: Peptide_quant
ID	Sequence	Protein accession	Protein description	Charge	m/z	mass error [ppm]	PEP	Score	Unique [yes/no]	0min_1	0min_2	0min_3	10min_1	10min_2	10min_3	30min_1	30min_2	30min_3
0	AAAAAAAAAVSR	E2QUN2	Uncharacterized protein OS=Canis lupus familiaris OX=9615 GN=ZFP91	3	334.189	-0.44696	0.00045105	64.121	yes	NA	NA	NA	NA	NA	NA	NA	NA	NA
1	AAAAAAEHSQR	E2QUY7	Proteasome 26S subunit, non-ATPase 3 OS=Canis lupus familiaris OX=9615 GN=PSMD3	3	361.516	-0.35776	0.0071881	43.77	yes	1.48	1.003	0.985	1.017	1.048	0.773	1.035	0.689	0.97
2	AAAAADLANR	E2QSS3	Caseinolytic mitochondrial matrix peptidase chaperone subunit OS=Canis lupus familiaris OX=9615 GN=CLPX	2	472.251	-0.92205	0.0010636	85.533	yes	0.965	0.96	1.134	0.953	1.031	0.926	1.079	1.007	0.947
3	AAAAATVVPPMVGGPPFVGPVGFGPGDR	J9NZ02	Lysine methyltransferase 2B OS=Canis lupus familiaris OX=9615 GN=KMT2B	4	648.591	-0.01175	0.033901	23.951	no	NA	NA	NA	NA	NA	NA	NA	NA	NA
4	AAAAATVVPPMVGGPPFVGPVGFGPGDR	J9NZ02	Lysine methyltransferase 2B OS=Canis lupus familiaris OX=9615 GN=KMT2B	3	864.453	-0.38132	3.2839e-06	45.941	no	0.795	0.93	0.954	1.151	0.974	1.14	1.076	0.906	1.074
5	AAAAAYTFLQR	E2QYG5	Prolyl 3-hydroxylase family member 4 (non-enzymatic) OS=Canis lupus familiaris OX=9615 GN=P3H4	2	591.817	-1.3127	1.1849e-05	115.57	yes	0.857	0.915	1.004	1.11	1.092	1.056	0.972	1.041	0.952
6	AAAAAYTFLQR	E2QYG5	Prolyl 3-hydroxylase family member 4 (non-enzymatic) OS=Canis lupus familiaris OX=9615 GN=P3H4	3	394.88	-0.3902	0.00689	44.425	yes	NA	NA	NA	NA	NA	NA	NA	NA	NA
7	AAAAESSNLASSSNSEK	E2RF27	UBX domain protein 4 OS=Canis lupus familiaris OX=9615 GN=UBXN4	3	541.92	-0.9093	3.4796e-13	109.07	yes	0.776	0.828	0.832	1.125	0.961	1.011	1.325	1.092	1.05
8	AAAAGAPGGSALVAAR	E2RPL0	TNF alpha induced protein 2 OS=Canis lupus familiaris OX=9615 GN=TNFAIP2	2	655.862	-1.8654	0.0021751	53.3	yes	NA	NA	NA	NA	NA	NA	NA	NA	NA
9	AAAAGAPGGSALVAAR	E2RPL0	TNF alpha induced protein 2 OS=Canis lupus familiaris OX=9615 GN=TNFAIP2	2	655.862	-2.0161	0.00034421	72.315	yes	NA	NA	NA	NA	NA	NA	NA	NA	NA
10	AAAAGQAPHGLPR	E2RN92	Tonsoku like, DNA repair protein OS=Canis lupus familiaris OX=9615 GN=TONSL	3	406.223	-0.18666	0.03292	30.004	yes	NA	NA	NA	NA	NA	NA	NA	NA	NA
11	AAAAGSAAGPGGLVAPK	E2RPI0	Unc-119 lipid binding chaperone B OS=Canis lupus familiaris OX=9615 GN=UNC119B	3	455.921	-2.6877	0.00099382	44.807	yes	NA	NA	NA	NA	NA	NA	NA	NA	NA
12	AAAAGSLDR	J9NVV1	LEM domain containing 3 OS=Canis lupus familiaris OX=9615 GN=LEMD3	2	416.22	-0.2821	0.042952	51.346	yes	NA	NA	NA	NA	NA	NA	NA	NA	NA
13	AAAALEAK	E2R546	60S ribosomal protein L4 OS=Canis lupus familiaris OX=9615 GN=RPL4	3	248.813	0.48814	0.003351	70.912	yes	NA	NA	NA	NA	NA	NA	NA	NA	NA
14	AAAASAAEAGIATAGAEDSDDALLK	F1PRW0	Proteasome 26S subunit, non-ATPase 4 OS=Canis lupus familiaris OX=9615 GN=PSMD4	3	754.036	-2.6058	9.9336e-31	123.12	yes	0.966	1.022	0.842	1.082	1.018	1.034	1.059	1.01	0.968
15	AAAASAAEAGIATAGAEDSDDALLK	F1PRW0	Proteasome 26S subunit, non-ATPase 4 OS=Canis lupus familiaris OX=9615 GN=PSMD4	3	754.036	-1.6155	5.929e-25	114.63	yes	1.085	0.749	0.981	1.013	1.238	0.958	1.129	0.938	0.908
16	AAAASSVLASAEQPGR	J9NWE6	Protein phosphatase inhibitor 2 OS=Canis lupus familiaris OX=9615 GN=PPP1R2	3	495.927	-1.2985	1.0994e-09	106.55	yes	NA	NA	NA	NA	NA	NA	NA	NA	NA
17	AAACDGLLQEHFYLR	E2RMS4	Mitochondrial ribosomal protein S30 OS=Canis lupus familiaris OX=9615 GN=MRPS30	3	588.623	-1.0167	0.014089	34.432	yes	NA	NA	NA	NA	NA	NA	NA	NA	NA
18	AAACELPLQK	J9P7C7	Uncharacterized protein OS=Canis lupus familiaris OX=9615 GN=LOC484145	3	367.53	-0.3742	0.0024718	56.258	yes	NA	NA	NA	NA	NA	NA	NA	NA	NA
19	AAACSFLK	F1Q074	A-kinase anchoring protein 13 OS=Canis lupus familiaris OX=9615 GN=AKAP13	2	434.223	-1.0106	0.031812	63.565	no	0.958	1.013	1.03	1.098	1.071	0.955	0.955	1.007	0.914
20	AAADSDPNLDPLMNPHIR	E2RS23	Zinc finger protein like 1 OS=Canis lupus familiaris OX=9615 GN=ZFPL1	3	649.651	-1.1911	1.2368e-06	80.738	yes	0.928	0.916	1.026	1.057	1.076	1.059	0.968	0.908	1.061
21	AAADTLQGPMQAAYR	E2RKN5	Enhancer of mRNA decapping 4 OS=Canis lupus familiaris OX=9615 GN=EDC4	3	521.924	-0.83856	5.073e-08	95.428	yes	NA	NA	NA	NA	NA	NA	NA	NA	NA
22	AAAEGLMSLLR	F1Q3E7	Cell division cycle 27 OS=Canis lupus familiaris OX=9615 GN=CDC27	2	566.313	-0.36503	0.0015032	71.085	yes	0.913	0.966	0.95	1.142	1.076	1.12	0.998	0.95	0.884
23	AAAEVNQDYGLDSK	E2RGR9	Fumarate hydratase OS=Canis lupus familiaris OX=9615 GN=FH	3	494.235	-1.1396	0.024199	30.484	yes	0.935	0.976	0.932	1.072	0.996	1.121	1.023	1.124	0.822
24	AAAFEDQENETVVVK	F1PSC2	Talin 1 OS=Canis lupus familiaris OX=9615 GN=TLN1	3	550.605	-1.3159	0.00017224	68.972	yes	0.945	0.901	1.005	1.061	1.12	0.928	1.065	1.072	0.904
25	AAAFEDQENETVVVK	F1PSC2	Talin 1 OS=Canis lupus familiaris OX=9615 GN=TLN1	2	825.404	-1.2867	1.0955e-28	163.8	yes	0.889	0.991	0.968	0.931	1.072	1.083	1.042	1.048	0.977
26	AAAFEQLQK	E2RKG3	Translocase of outer mitochondrial membrane 70 OS=Canis lupus familiaris OX=9615 GN=TOMM70	2	503.272	-2.1999	0.00031762	142.43	yes	0.945	0.855	1.048	1.113	1.133	0.989	1.043	0.953	0.922
27	AAAFEQLQK	E2RKG3	Translocase of outer mitochondrial membrane 70 OS=Canis lupus familiaris OX=9615 GN=TOMM70	3	335.85	-0.8528	0.013508	43.808	yes	NA	NA	NA	NA	NA	NA	NA	NA	NA
28	AAAFLLR	O18835	Beta-glucuronidase OS=Canis lupus familiaris OX=9615 GN=GUSB	2	381.237	0.5658	0.058347	64.776	yes	0.938	0.917	1.067	1.045	0.972	0.936	1.101	1.009	1.014
29	AAAFSPVDHDDFVI	E2RQH0	SH3 domain binding protein 4 OS=Canis lupus familiaris OX=9615 GN=SH3BP4	2	752.359	-1.6019	0.00065703	73.435	yes	0.897	0.916	1.019	1.039	1.017	1.056	1.089	0.959	1.007
30	AAAGELGGDHLAFSCDVAK	E2QWU7	Carbonyl reductase 4 OS=Canis lupus familiaris OX=9615 GN=CBR4	3	630.3	-1.8448	2.7775e-21	124.29	yes	0.785	0.989	0.867	1.044	1.082	1.104	1.069	1.049	1.012
31	AAAGELQEDSGLHVLAR	F1PIV8	EF-hand domain family member D2 OS=Canis lupus familiaris OX=9615 GN=EFHD2	3	579.636	-1.1593	0.025189	29.618	yes	NA	NA	NA	NA	NA	NA	NA	NA	NA
32	AAAGGLAMLTSMR	F1PR18	Unc-45 myosin chaperone A OS=Canis lupus familiaris OX=9615 GN=UNC45A	3	417.218	0.48942	0.0091062	40.475	yes	NA	NA	NA	NA	NA	NA	NA	NA	NA
33	AAAGGLAMLTSMR	F1PR18	Unc-45 myosin chaperone A OS=Canis lupus familiaris OX=9615 GN=UNC45A	2	625.323	-0.23392	3.2716e-10	123.92	yes	0.957	0.944	0.949	1.083	1.086	1.007	1.052	0.933	0.989
34	AAAHHYGVQCDKPNK	J9P0Z3	NADH dehydrogenase [ubiquinone] 1 alpha subcomplex subunit 8 OS=Canis lupus familiaris OX=9615 GN=NDUFA8	4	424.706	-0.97585	0.0040761	42.426	yes	0.789	0.877	1.307	0.868	1.308	1.032	1.074	0.876	0.869
35	AAAHHYGVQCDKPNK	J9P0Z3	NADH dehydrogenase [ubiquinone] 1 alpha subcomplex subunit 8 OS=Canis lupus familiaris OX=9615 GN=NDUFA8	5	339.966	-0.7476	2.2859e-16	120.87	yes	1	0.975	0.936	1.19	1.106	1.031	0.981	0.883	0.897
36	AAAHHYGVQCDKPNK	J9P0Z3	NADH dehydrogenase [ubiquinone] 1 alpha subcomplex subunit 8 OS=Canis lupus familiaris OX=9615 GN=NDUFA8	4	424.706	-1.288	5.1375e-08	98.942	yes	0.883	0.891	0.986	1.34	1.096	1.069	0.894	0.893	0.948
37	AAAHHYGVQCDKPNK	J9P0Z3	NADH dehydrogenase [ubiquinone] 1 alpha subcomplex subunit 8 OS=Canis lupus familiaris OX=9615 GN=NDUFA8	5	339.966	-0.96599	6.1228e-26	150.69	yes	0.917	0.86	0.975	1.184	1.112	1.08	1.007	0.897	0.967
38	AAAHHYGVQCDKPNK	J9P0Z3	NADH dehydrogenase [ubiquinone] 1 alpha subcomplex subunit 8 OS=Canis lupus familiaris OX=9615 GN=NDUFA8	4	424.706	-1.4847	4.4457e-26	155.08	yes	0.916	0.871	0.981	1.185	1.132	1.075	1.021	0.901	0.917
39	AAALASLK	J9NW75	Serine palmitoyltransferase long chain base subunit 1 OS=Canis lupus familiaris OX=9615 GN=SPTLC1	3	248.825	-0.32732	0.0021718	79.469	yes	NA	NA	NA	NA	NA	NA	NA	NA	NA
40	AAALEAMK	F1P7V6	Stress induced phosphoprotein 1 OS=Canis lupus familiaris OX=9615 GN=STIP1	2	402.718	-0.7509	0.046018	57.281	yes	0.983	0.998	0.976	1.148	1.023	1.023	0.95	1.023	0.877
41	AAALEAMK	F1P7V6	Stress induced phosphoprotein 1 OS=Canis lupus familiaris OX=9615 GN=STIP1	3	268.814	0.26865	0.0012975	89.55	yes	NA	NA	NA	NA	NA	NA	NA	NA	NA
42	AAALEAMK	F1P7V6	Stress induced phosphoprotein 1 OS=Canis lupus familiaris OX=9615 GN=STIP1	2	402.718	-0.69101	0.014962	75.213	yes	0.995	0.888	1.047	1.126	1.061	0.929	1.091	0.935	0.928
43	AAALEAMK	F1P7V6	Stress induced phosphoprotein 1 OS=Canis lupus familiaris OX=9615 GN=STIP1	3	268.814	-0.11948	0.0011477	91.626	yes	0.988	0.991	1.027	1.034	1.033	0.942	0.998	1.01	0.977
44	AAALEEHNAAMK	E2RJC9	TSC complex subunit 1 OS=Canis lupus familiaris OX=9615 GN=TSC1	3	419.208	0.6479	3.1531e-06	97.734	yes	NA	NA	NA	NA	NA	NA	NA	NA	NA
45	AAALEFLNR	F1P7V6	Stress induced phosphoprotein 1 OS=Canis lupus familiaris OX=9615 GN=STIP1	3	335.522	0.41582	6.4187e-05	107.9	yes	0.771	0.946	0.975	1.229	1.056	0.959	0.984	1.023	1.057
46	AAALGTNIIDEDGLLNLIR	E2QW76	Replication factor C subunit 1 OS=Canis lupus familiaris OX=9615 GN=RFC1	3	661.369	-0.50183	3.2355e-10	94.203	yes	0.892	1.099	1.063	1.224	0.912	0.89	1.099	0.963	0.858
47	AAALPEATVNQTDENK	E2RMY7	Uncharacterized protein OS=Canis lupus familiaris OX=9615	3	557.944	-1.1949	4.57e-06	85.837	yes	NA	NA	NA	NA	NA	NA	NA	NA	NA
48	AAALVLQTIWGYK	J9P7H5	Palmitoyltransferase ZDHHC5 OS=Canis lupus familiaris OX=9615 GN=ZDHHC5	3	478.61	-0.63694	0.0031056	44.543	yes	NA	NA	NA	NA	NA	NA	NA	NA	NA
49	AAALVLQTIWGYK	J9P7H5	Palmitoyltransferase ZDHHC5 OS=Canis lupus familiaris OX=9615 GN=ZDHHC5	2	717.411	-1.6083	2.4997e-14	148.18	yes	0.87	0.961	0.956	1.135	1.096	1.076	1.08	0.888	0.939
50	AAAMAAAAAETAQR	F1P7Q9	Nedd4 family interacting protein 2 OS=Canis lupus familiaris OX=9615 GN=NDFIP2	3	435.219	-0.40857	0.001194	50.088	yes	NA	NA	NA	NA	NA	NA	NA	NA	NA
51	AAAMANNLQK	E2R4L0	RNA binding motif protein 39 OS=Canis lupus familiaris OX=9615 GN=RBM39	2	516.269	-8.9994	3.9396e-08	160.59	yes	0.957	0.841	0.956	0.913	0.951	0.908	1.214	1.093	1.166
53	AAANFSDR	E2R990	CCR4-NOT transcription complex subunit 1 OS=Canis lupus familiaris OX=9615 GN=CNOT1	2	426.204	-0.63511	0.06545	53.493	yes	0.939	0.886	0.997	0.971	0.892	0.857	1.218	1.123	1.117
54	AAAPAPDNCSGSAQAPR	J9NVV3	Lipase maturation factor OS=Canis lupus familiaris OX=9615 GN=LMF2	3	547.586	-1.0355	0.029589	29.077	yes	NA	NA	NA	NA	NA	NA	NA	NA	NA
55	AAAPAPDNCSGSAQAPR	J9NVV3	Lipase maturation factor OS=Canis lupus familiaris OX=9615 GN=LMF2	3	547.586	0.24094	3.4796e-13	109.07	yes	1.02	0.822	1.055	0.959	0.953	0.89	1.294	0.898	1.109
56	AAAPAPDNCSGSAQAPR	J9NVV3	Lipase maturation factor OS=Canis lupus familiaris OX=9615 GN=LMF2	2	820.876	-0.37372	0.003612	48.899	yes	NA	NA	NA	NA	NA	NA	NA	NA	NA
57	AAAPESSLITFEAAPPK	E2QWQ9	Transmembrane protein 115 OS=Canis lupus familiaris OX=9615 GN=TMEM115	3	567.302	-1.2055	2.9817e-05	70.26	yes	NA	NA	NA	NA	NA	NA	NA	NA	NA
58	AAAPESSLITFEAAPPKL	E2QWQ9	Transmembrane protein 115 OS=Canis lupus familiaris OX=9615 GN=TMEM115	3	604.996	-0.73311	6.391e-07	84.508	yes	NA	NA	NA	NA	NA	NA	NA	NA	NA
59	AAAPQTQHVSPMR	E2R9U8	Eukaryotic translation elongation factor 1 delta OS=Canis lupus familiaris OX=9615 GN=EEF1D	3	470.57	-0.45069	0.00013503	72.705	yes	0.68	0.863	1.097	0.902	1.156	1.205	1.043	1.039	1.016
60	AAAPQTQHVSPMR	E2R9U8	Eukaryotic translation elongation factor 1 delta OS=Canis lupus familiaris OX=9615 GN=EEF1D	3	465.238	-0.78027	5.4078e-05	77.185	yes	0.857	0.874	1.052	1.056	1.025	1.198	0.949	1.139	0.85
61	AAAPQTQHVSPMR	E2R9U8	Eukaryotic translation elongation factor 1 delta OS=Canis lupus familiaris OX=9615 GN=EEF1D	3	465.238	-0.52303	0.00025132	65.295	yes	0.645	0.968	0.966	1.144	0.946	0.98	0.947	1.065	1.339
62	AAAPRPPVSTAGGRPQDDTDSNR	F1Q272	WAS/WASL interacting protein family member 2 OS=Canis lupus familiaris OX=9615 GN=WIPF2	4	584.789	-0.67297	2.8271e-20	112.58	yes	1.358	1.304	1.372	0.89	0.846	0.889	0.634	0.904	0.802
63	AAAQCYIDLIIK	E2R9A2	Coatomer subunit beta OS=Canis lupus familiaris OX=9615 GN=COPB1	3	460.251	-0.3937	8.6551e-05	75.819	yes	0.845	0.858	0.941	1.111	1.061	1.143	1.158	1.044	0.839
64	AAAQCYIDLIIK	E2R9A2	Coatomer subunit beta OS=Canis lupus familiaris OX=9615 GN=COPB1	2	689.874	-0.88906	8.725e-09	122.39	yes	0.839	0.892	0.987	1.143	1.113	1.159	1.052	0.941	0.873
65	AAAQCYIDLIIK	E2R9A2	Coatomer subunit beta OS=Canis lupus familiaris OX=9615 GN=COPB1	3	460.251	-0.14682	0.00031635	66.267	yes	0.975	0.97	0.937	1.241	1.152	1.017	0.956	0.913	0.839
66	AAAQDQVR	E2R5E4	Nitric oxide synthase interacting protein OS=Canis lupus familiaris OX=9615 GN=NOSIP	2	429.725	-0.46141	0.02175	68.016	yes	1.161	1.175	1.335	1.033	1.062	0.749	0.891	0.757	0.836
67	AAAQLLQSQAQQSGAQQTK	E2QTP2	Septin 11 OS=Canis lupus familiaris OX=9615 GN=SEPT11	3	653.008	-1.8518	3.5796e-38	156.17	yes	NA	NA	NA	NA	NA	NA	NA	NA	NA
68	AAAQYYLGNFR	F1PX72	Tetratricopeptide repeat domain 4 OS=Canis lupus familiaris OX=9615 GN=TTC4	2	637.32	-0.98846	0.027849	48.284	yes	0.869	0.969	1.012	1.009	1.095	1.06	1.035	1.014	0.936
69	AAASSAAASASASASASSPAGGGGEALELLEHCGVCR	F1PJT2	Tripartite motif containing 28 OS=Canis lupus familiaris OX=9615 GN=TRIM28	4	847.893	-1.3691	1.6731e-08	43.795	yes	0.936	0.799	1.134	1.155	0.87	1.11	0.886	1.063	1.048
70	AAASTDYYK	E2RL90	Pyruvate dehydrogenase E1 component subunit alpha OS=Canis lupus familiaris OX=9615 GN=PDHA1	2	495.232	-0.6951	4.8711e-06	157.96	yes	0.797	1.069	0.869	1.254	0.922	1.194	0.99	1.145	0.762
71	AAASTDYYK	E2RL90	Pyruvate dehydrogenase E1 component subunit alpha OS=Canis lupus familiaris OX=9615 GN=PDHA1	3	330.491	0.8829	0.0079186	51.346	yes	NA	NA	NA	NA	NA	NA	NA	NA	NA
72	AAASTDYYK	E2RL90	Pyruvate dehydrogenase E1 component subunit alpha OS=Canis lupus familiaris OX=9615 GN=PDHA1	2	495.232	-1.9038	0.00054801	126.31	yes	0.867	0.818	1.058	1.087	1.197	1.024	1.198	0.875	0.876
73	AAASTDYYK	E2RL90	Pyruvate dehydrogenase E1 component subunit alpha OS=Canis lupus familiaris OX=9615 GN=PDHA1	3	330.491	-0.92024	0.0006121	83.206	yes	NA	NA	NA	NA	NA	NA	NA	NA	NA
74	AAAVAPPEEELKR	J9NVN6	RAB3 GTPase activating protein catalytic subunit 1 OS=Canis lupus familiaris OX=9615 GN=RAB3GAP1	3	460.921	-1.7384	3.3997e-08	110.38	yes	0.837	0.939	0.98	1.142	0.897	1.13	1.092	1.105	0.877
75	AAAVAPPEEELKR	J9NVN6	RAB3 GTPase activating protein catalytic subunit 1 OS=Canis lupus familiaris OX=9615 GN=RAB3GAP1	3	460.921	-0.30353	2.9017e-08	111.79	yes	NA	NA	NA	NA	NA	NA	NA	NA	NA
76	AAAVHTAIR	E2R5F1	Exocyst complex component 8 OS=Canis lupus familiaris OX=9615 GN=EXOC8	3	303.847	0.39203	0.023255	40.352	yes	NA	NA	NA	NA	NA	NA	NA	NA	NA
77	AAAVLPVLDLAQR	E2QVP4	NADH dehydrogenase [ubiquinone] flavoprotein 2 OS=Canis lupus familiaris OX=9615 GN=NDUFV2	3	446.27	0.30633	9.487e-06	81.92	yes	0.835	0.872	1.035	0.993	1.183	1.079	1.009	0.997	0.997
78	AAAVQADDVEVLK	F6XBJ5	Integrator complex subunit 1 OS=Canis lupus familiaris OX=9615 GN=INTS1	2	664.856	-1.7812	5.4334e-08	115.12	yes	1.005	0.933	0.915	0.996	1.088	0.997	1.04	1.16	0.866
79	AAAVSEAEAHLYEQNSR	F1PK32	N-acetyl-alpha-glucosaminidase OS=Canis lupus familiaris OX=9615 GN=NAGLU	3	615.962	-1.4441	1.1277e-06	84.859	yes	0.767	0.823	0.868	1.263	1.207	1.144	1.015	0.973	0.94
80	AAAYDLLVEMVK	F1PXQ0	Ubiquitin specific peptidase 34 OS=Canis lupus familiaris OX=9615 GN=USP34	3	441.572	0.33421	0.0020273	53.237	yes	NA	NA	NA	NA	NA	NA	NA	NA	NA
81	AACAAGFGSSLQTSR	E2R2C8	Keratin 80 OS=Canis lupus familiaris OX=9615 GN=KRT80	3	495.237	-0.99839	9.2033e-06	87.863	yes	NA	NA	NA	NA	NA	NA	NA	NA	NA
82	AACIAEQYHTVLK	E2RHG7	Kinesin-like protein OS=Canis lupus familiaris OX=9615 GN=KIF20A	3	501.926	-0.8255	0.0020254	49.448	yes	NA	NA	NA	NA	NA	NA	NA	NA	NA
83	AACLCFR	E2RHG5	Nudix hydrolase 3 OS=Canis lupus familiaris OX=9615 GN=NUDT3	2	449.207	-0.93006	0.059057	64.547	no	0.941	0.958	1.027	1.089	0.956	0.969	1.037	1.016	1.007
84	AACLLDGVPVALK	E2R2U0	NIMA related kinase 7 OS=Canis lupus familiaris OX=9615 GN=NEK7	3	442.92	-0.093121	0.00018476	67.385	yes	NA	NA	NA	NA	NA	NA	NA	NA	NA
85	AACNGPYDGK	E2QXD6	Glyoxalase domain containing 4 OS=Canis lupus familiaris OX=9615 GN=GLOD4	2	526.727	-2.1719	5.4016e-05	112.13	yes	0.806	0.859	0.988	0.988	0.928	0.822	1.27	1.189	1.151
86	AACNLVQR	F1PKS1	ATP-dependent 6-phosphofructokinase OS=Canis lupus familiaris OX=9615 GN=PFKP	2	466.243	-0.83646	0.015731	74.184	yes	0.948	0.849	1.075	0.946	0.918	0.823	1.143	1.167	1.132
87	AACPELDYFVAFSSVSCGR	F1Q2F6	Fatty acid synthase OS=Canis lupus familiaris OX=9615 GN=FASN	3	712.656	-0.5266	5.7263e-46	166.48	yes	1.109	0.909	1.111	1.094	0.953	0.849	1.099	0.907	0.969
88	AACQEAQVFGNQLIPPNAQVK	E2RRR1	Acylglycerol kinase OS=Canis lupus familiaris OX=9615 GN=AGK	3	761.723	-1.1105	5.1442e-12	83.423	yes	0.855	0.947	1.07	1.096	1.129	0.962	0.958	1.043	0.94
89	AADEVLAEAK	A2SXS7	Cell division cycle 73 OS=Canis lupus familiaris OX=9615 GN=CDC73	2	508.767	-1.8348	2.6085e-05	137.89	yes	0.776	1.102	0.846	1.211	0.934	1.164	1.019	1.095	0.854
90	AADEVLAEAK	A2SXS7	Cell division cycle 73 OS=Canis lupus familiaris OX=9615 GN=CDC73	3	339.513	-0.87614	0.066887	28.177	yes	NA	NA	NA	NA	NA	NA	NA	NA	NA
91	AADEVLAEAK	A2SXS7	Cell division cycle 73 OS=Canis lupus familiaris OX=9615 GN=CDC73	2	508.767	-2.1971	2.8962e-05	126.19	yes	0.961	0.886	1.048	1.016	1.149	0.951	1.089	0.915	0.985
92	AADFIDQALAQK	J9P5Y9	Dual specificity phosphatase 3 OS=Canis lupus familiaris OX=9615 GN=DUSP3	3	430.894	-0.11359	8.6551e-05	75.819	yes	0.994	0.874	0.971	0.988	1.079	0.973	1.007	1.113	1
93	AADFQLHTHVNDGTEFGGSIYQK	J9PAN9	Voltage dependent anion channel 3 OS=Canis lupus familiaris OX=9615 GN=VDAC3	4	634.553	-0.47234	9.7355e-34	142.85	yes	0.986	0.868	0.973	1.112	1.155	1.141	0.972	0.877	0.916
95	AADGVTLTGINQTGDQALQNKPSSDLSVPSNPAR	F1PUE2	Protein kinase C and casein kinase substrate in neurons 2 OS=Canis lupus familiaris OX=9615 GN=PACSIN2	4	856.434	-1.4128	5.5871e-35	107.04	yes	0.945	0.964	1.065	1.054	1.016	1.043	1.136	0.92	0.858
96	AADHLEALAAIEDFFLEHEALSTSMAK	F1P6G3	Eukaryotic translation initiation factor 2B subunit epsilon OS=Canis lupus familiaris OX=9615 GN=EIF2B5	4	737.36	-0.95406	0.00065302	40.28	yes	0.784	0.908	0.981	1.364	1.117	1.018	0.936	1.098	0.793
97	AADHLKPFLDDSTLR	J9P3I5	Pre-mRNA processing factor 3 OS=Canis lupus familiaris OX=9615 GN=PRPF3	4	425.476	-0.6418	0.00017971	72.898	yes	0.912	0.967	0.95	1.198	1.092	1.043	0.996	0.974	0.869
98	AADHLKPFLDDSTLR	J9P3I5	Pre-mRNA processing factor 3 OS=Canis lupus familiaris OX=9615 GN=PRPF3	3	566.965	-1.6203	3.6618e-05	88.427	yes	0.914	0.906	0.937	1.146	1.085	1.014	1.038	0.96	1
99	AADIDQEVK	F1P624	Cullin associated and neddylation dissociated 1 OS=Canis lupus familiaris OX=9615 GN=CAND1	2	494.751	-1.829	0.00034467	110.39	yes	0.948	0.884	0.982	0.915	0.98	0.819	1.238	1.155	1.079
100	AADIDQEVK	F1P624	Cullin associated and neddylation dissociated 1 OS=Canis lupus familiaris OX=9615 GN=CAND1	3	330.17	-0.87057	0.026478	39.305	yes	NA	NA	NA	NA	NA	NA	NA	NA	NA
101	AADIIDGLR	F1PH07	SIN3 transcription regulator family member A OS=Canis lupus familiaris OX=9615 GN=SIN3A	2	472.264	-0.25907	0.04823	50.034	yes	NA	NA	NA	NA	NA	NA	NA	NA	NA
102	AADISLDNLVEGK	F1PRR6	Tumor protein p53 binding protein 1 OS=Canis lupus familiaris OX=9615 GN=TP53BP1	2	672.854	-0.58973	8.4167e-08	112.42	yes	0.889	0.956	0.946	0.939	1.112	1.068	0.947	1.011	1.133
103	AADISLDNLVEGK	F1PRR6	Tumor protein p53 binding protein 1 OS=Canis lupus familiaris OX=9615 GN=TP53BP1	3	448.905	-0.22953	1.9685e-08	110.38	yes	NA	NA	NA	NA	NA	NA	NA	NA	NA
104	AADKNSEDDGVVMTFSGVR	E2RM68	Apoptosis antagonizing transcription factor OS=Canis lupus familiaris OX=9615 GN=AATF	3	666.646	-2.4423	0.045301	32.305	yes	0.878	0.779	0.848	1.102	1.099	1.088	1.106	1.077	1.023
105	AADLLVNPLDPR	F6UQU0	SRSF protein kinase 2 OS=Canis lupus familiaris OX=9615 GN=SRPK2	2	647.362	-1.8034	0.014865	51.286	yes	0.969	0.884	1.062	1.016	1.056	1.095	1.026	0.937	0.954
106	AADLLYAMCDR	J9NWS6	AP-2 complex subunit alpha OS=Canis lupus familiaris OX=9615 GN=AP2A1	2	649.797	-1.3725	6.659e-05	105.65	yes	0.913	0.849	1.006	0.982	1.192	1.019	1.115	0.949	0.973
107	AADLLYAMCDR	J9NWS6	AP-2 complex subunit alpha OS=Canis lupus familiaris OX=9615 GN=AP2A1	3	433.534	-0.1647	0.008752	42.976	yes	0.932	1.059	0.934	1.107	1.032	1.073	0.951	1	0.912
108	AADLQLEMTK	E2RRP9	Branched-chain-amino-acid aminotransferase OS=Canis lupus familiaris OX=9615 GN=BCAT2	3	373.862	-0.29779	0.0015096	63.32	yes	NA	NA	NA	NA	NA	NA	NA	NA	NA
109	AADMGNPVGQSGLGMAYLYGR	F1PVX5	SEL1L ERAD E3 ligase adaptor subunit OS=Canis lupus familiaris OX=9615 GN=SEL1L	3	710.003	-1.082	1.8082e-19	111.57	yes	0.802	0.884	1.051	1.001	1.072	1.112	1.083	0.931	1.065
110	AADMLSGPR	J9P2L3	Taste receptor type 1 member 2 precursor OS=Canis lupus familiaris OX=9615 GN=IFFO2	2	459.229	-0.92105	0.00078869	99.257	yes	NA	NA	NA	NA	NA	NA	NA	NA	NA
111	AADMLSGPR	J9P2L3	Taste receptor type 1 member 2 precursor OS=Canis lupus familiaris OX=9615 GN=IFFO2	2	459.229	-1.2463	0.0029957	84.817	yes	NA	NA	NA	NA	NA	NA	NA	NA	NA
112	AADMLSGPR	J9P2L3	Taste receptor type 1 member 2 precursor OS=Canis lupus familiaris OX=9615 GN=IFFO2	2	467.227	-0.53812	0.012365	60.045	yes	0.927	0.825	1.026	0.986	1.066	0.963	1.184	0.974	1.047
113	AADREHAPQLK	F6X9B4	Mediator complex subunit 24 OS=Canis lupus familiaris OX=9615 GN=MED24	4	309.668	-0.13979	0.0096597	44.847	yes	NA	NA	NA	NA	NA	NA	NA	NA	NA
114	AADTIEALQK	F1PX25	Phospholipid-transporting ATPase OS=Canis lupus familiaris OX=9615 GN=ATP11A	2	530.288	-0.65717	3.5389e-05	116.55	yes	0.847	1.011	0.95	1.059	1.06	1.064	1.019	0.987	1.003
115	AADVHEVR	F1PHR2	Pyruvate kinase OS=Canis lupus familiaris OX=9615 GN=PKM	3	299.491	0.50812	0.0079358	58.596	yes	NA	NA	NA	NA	NA	NA	NA	NA	NA
116	AAEAFSELSK	J9P1R0	Epidermal growth factor receptor pathway substrate 8 OS=Canis lupus familiaris OX=9615 GN=EPS8	2	526.767	-0.82317	1.9012e-05	141.08	yes	0.938	0.896	1.015	1.015	1.069	1.037	1.13	0.942	0.956
117	AAEAIDSLR	J9P5Y3	F-box protein 28 OS=Canis lupus familiaris OX=9615 GN=FBXO28	2	473.254	-1.5277	0.018482	60.398	yes	0.896	0.944	0.973	1.032	1.027	1.041	1.009	1.092	0.986
118	AAEAILQR	F1PN76	Ankyrin repeat and FYVE domain containing 1 OS=Canis lupus familiaris OX=9615 GN=ANKFY1	2	436.253	-0.57493	0.04532	57.59	yes	0.977	0.945	1.061	0.971	1.025	0.985	1.002	1.001	1.033
119	AAEAPLTTAAQR	F1PFW9	Chromosome transmission fidelity factor 18 OS=Canis lupus familiaris OX=9615 GN=CHTF18	2	600.323	-1.2396	0.0037965	60.157	yes	0.835	1.029	1.118	0.977	1.048	0.892	1.02	1.119	0.962
120	AAEDGFR	F1Q436	Protein kinase C and casein kinase substrate in neurons 3 OS=Canis lupus familiaris OX=9615 GN=PACSIN3	2	383.18	-0.71062	0.045074	69.176	yes	NA	NA	NA	NA	NA	NA	NA	NA	NA
121	AAEDLFVNIR	F1PH57	NCK associated protein 1 OS=Canis lupus familiaris OX=9615 GN=NCKAP1	2	574.309	-0.73186	0.012709	57.203	yes	0.961	1.032	0.916	1.022	1.053	0.971	1.064	0.981	1.001
122	AAEEGKDYPFAR	E2R9T9	DNA methyltransferase 1 associated protein 1 OS=Canis lupus familiaris OX=9615 GN=DMAP1	3	451.886	-0.39194	0.0026985	61.42	yes	NA	NA	NA	NA	NA	NA	NA	NA	NA
123	AAEEIGIR	F6XNH4	Methylenetetrahydrofolate dehydrogenase, cyclohydrolase and formyltetrahydrofolate synthetase 1 OS=Canis lupus familiaris OX=9615 GN=MTHFD1	2	429.738	-0.65069	0.0097715	82.563	yes	NA	NA	NA	NA	NA	NA	NA	NA	NA
124	AAEEPWTQSQQK	F1PMR9	DnaJ homolog subfamily C member 1 OS=Canis lupus familiaris OX=9615 GN=DNAJC1	3	468.225	-0.46908	2.1732e-06	101.39	yes	NA	NA	NA	NA	NA	NA	NA	NA	NA
125	AAEESAQEMMEEEEEIPKPK	E2R0S8	G1 to S phase transition 1 OS=Canis lupus familiaris OX=9615 GN=GSPT1	4	577.011	-1.2038	3.0045e-12	103.88	yes	0.866	0.968	0.982	1.017	1.088	1.042	1.024	0.992	1.021
126	AAEESAQEMMEEEEEIPKPK	E2R0S8	G1 to S phase transition 1 OS=Canis lupus familiaris OX=9615 GN=GSPT1	3	769.012	-1.5312	1.3425e-45	165.06	yes	0.897	0.851	0.894	1.088	1.133	1.038	1.036	1.05	1.014
127	AAEESAQEMMEEEEEIPKPK	E2R0S8	G1 to S phase transition 1 OS=Canis lupus familiaris OX=9615 GN=GSPT1	5	461.81	-0.43888	5.7053e-09	81.643	yes	0.976	0.976	0.969	1.047	0.986	1.097	0.995	1.03	0.924
128	AAEESAQEMMEEEEEIPKPK	E2R0S8	G1 to S phase transition 1 OS=Canis lupus familiaris OX=9615 GN=GSPT1	4	577.011	-1.6819	1.1451e-28	133.93	yes	0.991	0.807	1.076	0.977	1.155	0.888	1.128	0.869	1.109
129	AAEESAQEMMEEEEEIPKPK	E2R0S8	G1 to S phase transition 1 OS=Canis lupus familiaris OX=9615 GN=GSPT1	3	769.012	-1.8567	2.1217e-16	118.96	yes	0.986	0.69	1.134	1.047	1.041	0.997	1.054	0.944	1.108
130	AAEFLAACAGGDLDEAR	E2QUK2	Protein phosphatase 1 regulatory subunit 12C OS=Canis lupus familiaris OX=9615 GN=PPP1R12C	3	579.602	-0.5559	0.073843	23.635	yes	NA	NA	NA	NA	NA	NA	NA	NA	NA
131	AAEFNSNLNR	F1PR25	PHD finger protein 10 OS=Canis lupus familiaris OX=9615 GN=PHF10	2	568.278	-1.6551	0.0096488	61.344	yes	0.974	0.898	1.003	1.065	1.057	1.006	0.986	1.047	0.963
132	AAEGINEHINDAHLEAMAELHDR	E2RFZ4	STE20 like kinase OS=Canis lupus familiaris OX=9615 GN=SLK	5	512.044	-0.47054	4.3707e-26	123.12	yes	1.027	0.979	1.019	1.038	1.085	0.892	1.006	0.992	0.963
133	AAEGVSAADMAK	E2RIB8	RNA binding motif protein 28 OS=Canis lupus familiaris OX=9615 GN=RBM28	3	374.182	0.22982	1.0843e-06	105.46	yes	NA	NA	NA	NA	NA	NA	NA	NA	NA
134	AAEHEVPLQER	E2QW79	KIAA1468 OS=Canis lupus familiaris OX=9615 GN=RELCH	3	426.886	-0.3363	0.00022153	73.951	yes	1.057	0.821	0.969	0.889	0.906	0.927	1.098	1.141	1.192
135	AAEISAMLK	J9P2T5	POP1 homolog, ribonuclease P/MRP subunit OS=Canis lupus familiaris OX=9615 GN=POP1	2	467.257	-1.3985	0.0007579	99.815	yes	0.915	0.96	0.905	0.984	1.053	1.087	0.994	1.153	0.95
136	AAELALK	F1PYA6	Ecm29 proteasome adaptor and scaffold OS=Canis lupus familiaris OX=9615 GN=ECPAS	2	358.221	-0.87796	0.012075	100.19	yes	NA	NA	NA	NA	NA	NA	NA	NA	NA
137	AAELAVQNEVGLVDNPLK	E2RGH7	DnaJ heat shock protein family (Hsp40) member C17 OS=Canis lupus familiaris OX=9615 GN=DNAJC17	3	627.342	-0.45646	2.9675e-07	86.488	yes	NA	NA	NA	NA	NA	NA	NA	NA	NA
138	AAELDRR	J9NWM0	Secretory carrier-associated membrane protein OS=Canis lupus familiaris OX=9615 GN=SCAMP1	3	277.487	-0.32813	0.036571	52.683	yes	0.821	0.821	1.028	1.079	0.94	1.074	1.057	1.151	1.029
139	AAELEMELNEHSLVIDTLK	F1PLU5	Prefoldin subunit 2 OS=Canis lupus familiaris OX=9615 GN=PFDN2	3	719.037	-1.0985	1.19e-15	109.72	yes	0.981	0.925	1.014	1.124	1.155	1.045	1.021	0.901	0.834
140	AAELFVETIAK	E2R060	Uncharacterized protein OS=Canis lupus familiaris OX=9615 GN=POLE4	3	397.892	0.46218	7.0197e-05	82.417	yes	1.004	0.998	0.981	1.032	0.976	0.943	1.118	0.981	0.968
141	AAELLMSCFR	E2R7M4	PCI domain containing 2 OS=Canis lupus familiaris OX=9615 GN=PCID2	2	599.291	-0.91027	6.8492e-05	108.7	yes	0.876	0.953	1.002	0.994	1.085	0.993	1.078	1.02	0.999
142	AAELLMSCFR	E2R7M4	PCI domain containing 2 OS=Canis lupus familiaris OX=9615 GN=PCID2	3	399.863	0.38447	0.061705	28.956	yes	0.833	0.859	0.85	1.133	1.16	0.947	1.26	1.007	0.951
143	AAELLTLLK	F6XRB8	Adaptor related protein complex 5 zeta 1 subunit OS=Canis lupus familiaris OX=9615 GN=AP5Z1	2	486.31	-0.30108	0.00034297	111.61	yes	0.955	0.888	1.036	1.076	1.079	1.055	1.016	0.955	0.94
144	AAEMELQAK	J9NYJ5	Uncharacterized protein OS=Canis lupus familiaris OX=9615 GN=TGIF1	2	495.75		0.020405	88.495	yes	NA	NA	NA	NA	NA	NA	NA	NA	NA
145	AAEMLSQLDLFSR	F6UMY5	Uncharacterized protein OS=Canis lupus familiaris OX=9615 GN=IGBP1	3	494.254	-0.12056	3.5371e-05	79.089	yes	0.932	0.938	0.891	1.036	1.176	0.974	1.142	1.058	0.852
146	AAEMLSQLDLFSR	F6UMY5	Uncharacterized protein OS=Canis lupus familiaris OX=9615 GN=IGBP1	3	494.254	-0.014771	4.9294e-06	88.101	yes	NA	NA	NA	NA	NA	NA	NA	NA	NA
147	AAEMLSQLDLFSR	F6UMY5	Uncharacterized protein OS=Canis lupus familiaris OX=9615 GN=IGBP1	2	740.877	-0.85766	0.00074804	68.856	yes	1.023	1.042	1.014	0.938	0.985	0.947	0.977	1.045	1.03
148	AAEMMASLLK	E2QTN0	Kinesin-like protein OS=Canis lupus familiaris OX=9615 GN=KIF5B	3	355.521	-0.10887	0.031856	36.424	yes	0.952	0.949	1.264	1.113	0.995	0.924	0.829	0.91	1.063
149	AAEMMASLLK	E2QTN0	Kinesin-like protein OS=Canis lupus familiaris OX=9615 GN=KIF5B	2	532.778	-1.3774	4.4949e-06	152.07	yes	0.968	0.896	1.025	1.128	1.072	0.999	0.978	0.966	0.967
150	AAENIIDAK	F1PJ44	RNA polymerase I subunit E OS=Canis lupus familiaris OX=9615 GN=POLR1E	2	472.756	-1.6708	0.00095565	96.229	yes	1.017	0.974	1.083	1.065	1.001	0.98	1.01	0.94	0.93
151	AAEPELMGTLDGTCYPPPPVPR	E2RAV2	Carbamoyl-phosphate synthetase 2, aspartate transcarbamylase, and dihydroorotase OS=Canis lupus familiaris OX=9615 GN=CAD	3	790.049	-0.9107	0.0043858	32.797	no	1.136	1.046	1.169	0.956	1.23	0.86	0.909	0.874	0.82
152	AAEPPSDIWEMQLR	F1Q3V9	Spectrin repeat containing nuclear envelope protein 2 OS=Canis lupus familiaris OX=9615 GN=SYNE2	2	821.898	-0.76836	0.0039158	53.377	yes	0.92	0.848	0.981	1.066	1.029	0.956	1.015	1.2	0.985
153	AAEQYTPQATYHGNVTLLR	F1Q2F6	Fatty acid synthase OS=Canis lupus familiaris OX=9615 GN=FASN	3	711.696	-1.6277	8.1766e-64	197.28	yes	0.84	0.792	1.017	1.222	1.162	1.18	0.945	0.88	0.964
154	AAESGAQSAPLPLEGVDVSPK	E2QWF5	Peptidylprolyl isomerase OS=Canis lupus familiaris OX=9615 GN=FKBP4	3	675.016	-1.6754	0.00071065	42.639	yes	0.991	1.031	0.975	1.013	1.029	1.039	1.017	0.986	0.92
155	AAESGAQSAPLPLEGVDVSPK	E2QWF5	Peptidylprolyl isomerase OS=Canis lupus familiaris OX=9615 GN=FKBP4	4	506.514	-0.92819	4.6818e-41	148.06	yes	0.951	0.885	1	1.094	1.072	0.993	1.049	0.971	0.984
156	AAESGAQSAPLPLEGVDVSPK	E2QWF5	Peptidylprolyl isomerase OS=Canis lupus familiaris OX=9615 GN=FKBP4	2	1012.02	-1.553	1.0156e-24	129.02	yes	0.919	0.864	0.974	1.027	1.123	1.04	1.046	1.065	0.942
157	AAESLADPTEYENLFPGLK	E2R667	Coatomer subunit beta' OS=Canis lupus familiaris OX=9615 GN=COPB2	3	689.009	-0.6241	0.0004845	44.998	yes	0.912	0.881	1.098	1.093	1.028	1.016	1.063	0.985	0.924
158	AAESLADPTEYENLFPGLK	E2R667	Coatomer subunit beta' OS=Canis lupus familiaris OX=9615 GN=COPB2	4	517.009	-0.034806	1.036e-11	99.344	yes	0.862	0.852	0.974	1.074	1.085	1.087	1.119	0.978	0.969
159	AAESVSKPGVSEESPGPSK	F6USB7	Replication termination factor 2 OS=Canis lupus familiaris OX=9615 GN=RTF2	4	461.482	-0.96832	3.8985e-16	117.65	yes	0.907	0.894	1.08	1.07	1.095	0.989	1.107	0.94	0.919
160	AAESVSKPGVSEESPGPSK	F6USB7	Replication termination factor 2 OS=Canis lupus familiaris OX=9615 GN=RTF2	4	461.482	0.52883	0.00033472	50.957	yes	0.868	1.022	1.118	1.024	1.048	1.006	1.028	1.124	0.762
161	AAETDVVNQEIDPLCAECR	F1PK69	RNA pseudouridylate synthase domain containing 2 OS=Canis lupus familiaris OX=9615 GN=RPUSD2	3	730.665	-1.7239	1.194e-21	129.11	yes	0.905	0.84	1.116	0.961	1.157	1.105	1.004	0.937	0.975
162	AAETVLK	F6XD28	Methionyl-tRNA synthetase OS=Canis lupus familiaris OX=9615 GN=MARS	2	366.219	-1.2905	0.021156	87.323	yes	NA	NA	NA	NA	NA	NA	NA	NA	NA
163	AAEVERDLDK	F1PHS5	Plectin OS=Canis lupus familiaris OX=9615 GN=PLEC	3	382.531	-0.82615	0.0084925	60.064	yes	NA	NA	NA	NA	NA	NA	NA	NA	NA
164	AAEVLNK	E2RMR3	Heterogeneous nuclear ribonucleoprotein M OS=Canis lupus familiaris OX=9615 GN=HNRNPM	3	248.813	0.7955	0.0058695	77.748	yes	1.082	0.959	1.09	0.969	0.959	0.978	1.072	0.961	0.93
165	AAEVWMDEYK	J9P017	Polypeptide N-acetylgalactosaminyltransferase OS=Canis lupus familiaris OX=9615 GN=GALNT2	2	621.279	-2.2878	6.1364e-05	110.39	yes	0.836	0.879	0.886	1.177	1.042	1.138	1.061	1.148	0.833
166	AAEVWMDEYK	J9P017	Polypeptide N-acetylgalactosaminyltransferase OS=Canis lupus familiaris OX=9615 GN=GALNT2	3	414.522	-1.055	0.00016829	88.495	yes	0.844	0.957	0.944	1.086	1.034	1.018	1.064	1.158	0.895
167	AAEVWMDEYK	J9P017	Polypeptide N-acetylgalactosaminyltransferase OS=Canis lupus familiaris OX=9615 GN=GALNT2	3	414.522	-0.22576	0.0022983	57.532	yes	NA	NA	NA	NA	NA	NA	NA	NA	NA
168	AAEVWMDEYK	J9P017	Polypeptide N-acetylgalactosaminyltransferase OS=Canis lupus familiaris OX=9615 GN=GALNT2	2	621.279	-1.4615	0.0052217	67.334	yes	0.994	0.843	1.035	0.95	1.101	0.983	1.1	0.911	1.083
169	AAEVYQNTTAAEESLPEIQK	E2RCX4	Structural maintenance of chromosomes protein OS=Canis lupus familiaris OX=9615 GN=SMC4	3	731.362	-1.514	1.2714e-07	71.592	yes	0.936	0.929	1.024	1.12	1.13	0.949	1.032	0.969	0.912
170	AAEVYTR	F1Q4K4	HDGF like 2 OS=Canis lupus familiaris OX=9615 GN=HDGFL2	2	405.211	0.226	0.076816	58.815	yes	NA	NA	NA	NA	NA	NA	NA	NA	NA
171	AAEWQLDQPSWSGR	E2QYH0	NECAP endocytosis associated 2 OS=Canis lupus familiaris OX=9615 GN=NECAP2	2	815.884	-1.2904	2.1804e-12	130.95	yes	0.895	0.909	0.951	1.065	1.028	1.069	1.031	1.063	0.99
172	AAEYHLR	E2R0Q9	G protein signaling modulator 1 OS=Canis lupus familiaris OX=9615 GN=GPSM1	3	287.152	0.84406	0.021176	52.683	yes	1.114	1.055	0.903	0.941	0.826	0.982	1.081	0.957	1.141
173	AAFALGGLGSGFASNR	E2RAV2	Carbamoyl-phosphate synthetase 2, aspartate transcarbamylase, and dihydroorotase OS=Canis lupus familiaris OX=9615 GN=CAD	2	748.386	-1.9919	2.5773e-05	85.493	no	1.084	1.039	1.007	1.023	1.03	0.9	1.024	0.958	0.934
174	AAFALGGLGSGFASNR	E2RAV2	Carbamoyl-phosphate synthetase 2, aspartate transcarbamylase, and dihydroorotase OS=Canis lupus familiaris OX=9615 GN=CAD	3	499.26	-0.74188	3.2634e-05	77.42	no	NA	NA	NA	NA	NA	NA	NA	NA	NA
175	AAFAPFGR	F1PWU8	TIA1 cytotoxic granule associated RNA binding protein OS=Canis lupus familiaris OX=9615 GN=TIA1	2	418.724	0.21217	0.036803	61.357	yes	NA	NA	NA	NA	NA	NA	NA	NA	NA
176	AAFCLEELMMTNPHNHLYCQQYAEVK	E2R0P8	Uncharacterized protein OS=Canis lupus familiaris OX=9615 GN=EMC2	4	800.113	-0.83875	0.053493	21.949	yes	0.859	1.047	1.031	1.275	1.045	1.25	0.729	0.972	0.793
177	AAFDCYGNWLATVEQR	E2RFM0	WD repeat domain 75 OS=Canis lupus familiaris OX=9615 GN=WDR75	3	634.293	-0.31415	0.00012174	57.973	yes	0.949	1.08	1.106	0.973	0.975	1.05	0.916	0.967	0.983
178	AAFDIICDNVGK	E2RAE0	Fas associated via death domain OS=Canis lupus familiaris OX=9615 GN=FADD	3	441.552	-0.64657	0.0031561	50.149	yes	NA	NA	NA	NA	NA	NA	NA	NA	NA
179	AAFECMYTLLDSCLDR	F1P624	Cullin associated and neddylation dissociated 1 OS=Canis lupus familiaris OX=9615 GN=CAND1	3	655.623	-0.27343	3.5312e-06	87.808	yes	0.832	0.974	1.127	0.999	1.034	1.194	0.951	0.986	0.902
180	AAFECMYTLLDSCLDR	F1P624	Cullin associated and neddylation dissociated 1 OS=Canis lupus familiaris OX=9615 GN=CAND1	2	982.931	-0.81475	6.5594e-20	134.14	yes	0.88	0.816	1.043	1.195	1.172	1.11	1.029	0.961	0.794
181	AAFGISDSYVDGSSFDPQR	F1Q2Z4	Serine/arginine repetitive matrix 2 OS=Canis lupus familiaris OX=9615 GN=SRRM2	3	673.641	-1.0386	1.0157e-15	111.22	yes	0.914	0.913	0.948	0.997	1.093	0.989	0.984	1.053	1.109
182	AAFGLSEAGFNTACVTK	F1Q1X9	Succinate dehydrogenase [ubiquinone] flavoprotein subunit, mitochondrial OS=Canis lupus familiaris OX=9615 GN=SDHA	3	581.951	-0.67251	4.635e-26	138.19	yes	0.971	0.889	0.96	1.025	1.039	0.969	1.021	1.108	1.017
183	AAFGLSEAGFNTACVTK	F1Q1X9	Succinate dehydrogenase [ubiquinone] flavoprotein subunit, mitochondrial OS=Canis lupus familiaris OX=9615 GN=SDHA	2	872.422	-0.82635	1.1183e-37	162.26	yes	0.903	0.917	0.934	1.094	1.08	1.139	1.031	0.97	0.932
184	AAFLAAQK	E2RBT1	Mitochondrial ribosomal protein L11 OS=Canis lupus familiaris OX=9615 GN=MRPL11	2	410.24	0.74712	0.0029524	105.39	yes	0.928	0.978	0.964	1.097	1.086	0.959	1.037	1.002	0.95
185	AAFLAAQK	E2RBT1	Mitochondrial ribosomal protein L11 OS=Canis lupus familiaris OX=9615 GN=MRPL11	3	273.829	1.6121	0.0014911	86.866	yes	0.944	0.961	0.903	1.118	1.077	1.027	1.028	1.018	0.924
186	AAFNSGK	F1PTZ9	Glyceraldehyde-3-phosphate dehydrogenase OS=Canis lupus familiaris OX=9615 GN=GAPDH	2	347.68	-0.01687	0.035752	75.213	no	NA	NA	NA	NA	NA	NA	NA	NA	NA
187	AAFNSGK	F1PTZ9	Glyceraldehyde-3-phosphate dehydrogenase OS=Canis lupus familiaris OX=9615 GN=GAPDH	3	232.122	0.31353	0.021176	52.683	no	1.094	1.068	1.242	0.888	0.997	0.855	0.972	0.924	0.96
188	AAFNSGK	F1PTZ9	Glyceraldehyde-3-phosphate dehydrogenase OS=Canis lupus familiaris OX=9615 GN=GAPDH	2	347.68	-0.41456	0.0085501	106.36	no	1.074	1.108	1.152	0.966	0.911	0.922	0.96	0.913	0.996
189	AAFQSLLDAQADEAVLDHPDLK	E2RQ10	COMM domain containing 3 OS=Canis lupus familiaris OX=9615 GN=COMMD3	4	592.551	-0.64399	0.033218	25.257	yes	NA	NA	NA	NA	NA	NA	NA	NA	NA
190	AAFQSQYK	E2RFF1	DEAD-box helicase 42 OS=Canis lupus familiaris OX=9615 GN=DDX42	2	471.738	-1.4605	0.0018427	115.71	yes	0.979	1.072	1.198	1.061	1.026	1.005	0.985	0.885	0.79
191	AAFQYGIK	F1PL89	IK cytokine OS=Canis lupus familiaris OX=9615 GN=IK	2	449.245	-1.6838	0.0015282	119.29	no	NA	NA	NA	NA	NA	NA	NA	NA	NA
192	AAFSNALEPDFQASSIAVTGSGSCR	Q9TSZ6	Dystroglycan OS=Canis lupus familiaris OX=9615 GN=DAG1	3	848.399	-1.4511	2.0269e-17	89.979	yes	0.927	1.015	1.058	0.975	1.204	1.299	0.796	0.928	0.798
193	AAFTAFEEAQLPR	E2RLW5	Uncharacterized protein OS=Canis lupus familiaris OX=9615 GN=CCDC124	2	725.87	-1.1138	0.00035258	76.073	yes	0.987	1.032	1.052	0.982	1.063	0.873	1.04	0.956	1.016
194	AAFTAFEEAQLPR	E2RLW5	Uncharacterized protein OS=Canis lupus familiaris OX=9615 GN=CCDC124	3	484.249	-0.11579	8.9479e-15	142.08	yes	1.024	0.864	1.203	1.049	0.854	1.198	1.005	0.908	0.896
195	AAGADEYAQQDVVK	F1PYI3	2',3'-cyclic-nucleotide 3'-phosphodiesterase OS=Canis lupus familiaris OX=9615 GN=CNP	3	488.904	-1.6044	0.021239	31.675	yes	0.881	0.822	1.019	1.055	1.116	1.062	1.091	0.958	0.996
196	AAGALLNGPPQFSTAPEIK	F6XXD6	CCR4-NOT transcription complex subunit 3 OS=Canis lupus familiaris OX=9615 GN=CNOT3	3	628.007	-1.1497	1.2366e-08	83.758	yes	1.016	1.012	1.027	0.943	1.004	1.106	0.908	1.027	0.958
197	AAGAQIQGVK	F1PLG2	Nicotinamide nucleotide transhydrogenase OS=Canis lupus familiaris OX=9615 GN=NNT	2	471.772	-1.4235	0.00082867	90.15	yes	NA	NA	NA	NA	NA	NA	NA	NA	NA
198	AAGAQIQGVK	F1PLG2	Nicotinamide nucleotide transhydrogenase OS=Canis lupus familiaris OX=9615 GN=NNT	2	471.772	-1.7749	0.0012447	81.972	yes	0.893	0.75	0.894	1.022	1.123	0.893	1.138	1.146	1.141
199	AAGARPLTSPESLSR	F1PBK9	BCL2 associated athanogene 6 OS=Canis lupus familiaris OX=9615 GN=BAG6	3	504.942	-0.91677	0.00074643	58.079	yes	0.772	0.893	0.931	1.01	0.918	0.845	1.424	1.045	1.162
200	AAGDPGSPDQGGAPELPTETPIER	J9NX80	Mitotic spindle positioning OS=Canis lupus familiaris OX=9615 GN=MISP	3	788.043	-1.69	0.0012471	38.669	yes	1.17	1.071	1.127	0.868	1.046	0.914	0.998	0.805	1.001
201	AAGEECPVFTPPGGETLDQVK	J9NU72	TP53 induced glycolysis regulatory phosphatase OS=Canis lupus familiaris OX=9615 GN=TIGAR	3	734.684	-1.0936	0.00010181	52.185	yes	0.968	0.88	0.93	0.937	0.976	1.101	1.009	1.14	1.059
202	AAGEECPVFTPPGGETLDQVK	J9NU72	TP53 induced glycolysis regulatory phosphatase OS=Canis lupus familiaris OX=9615 GN=TIGAR	3	734.684	-1.3912	1.3103e-06	58.848	yes	0.971	0.866	1.056	1.04	0.998	1.042	1.164	1.05	0.813
203	AAGEECPVFTPPGGETLDQVK	J9NU72	TP53 induced glycolysis regulatory phosphatase OS=Canis lupus familiaris OX=9615 GN=TIGAR	4	551.265	-0.79443	3.7483e-06	56.081	yes	NA	NA	NA	NA	NA	NA	NA	NA	NA
204	AAGEPIKEGDNDYFTCITK	E2RS54	DnaJ heat shock protein family (Hsp40) member C2 OS=Canis lupus familiaris OX=9615 GN=DNAJC2	3	710.333	-1.2675	5.4188e-28	138.03	yes	NA	NA	NA	NA	NA	NA	NA	NA	NA
205	AAGEVMEPANLLAEEKDEDLLFE	E2QVC0	ATPase H+ transporting V1 subunit D OS=Canis lupus familiaris OX=9615 GN=ATP6V1D	3	845.072	-0.9006	2.9454e-12	81.884	yes	0.816	0.93	0.973	1.03	0.921	1.014	1.121	1.058	1.137
206	AAGFERPSPVQLK	J9P828	DEAD-box helicase 20 OS=Canis lupus familiaris OX=9615 GN=DDX20	3	467.261	-1.6235	5.7162e-09	119.39	yes	1.006	0.976	1.034	0.996	0.979	1.001	1.053	1.007	0.947
207	AAGFRDPLLACGTDGVGTK	J9P7I4	Trifunctional purine biosynthetic protein adenosine-3 OS=Canis lupus familiaris OX=9615 GN=LOC100856570	3	635.988	-1.1434	6.5106e-64	207.1	yes	0.967	0.901	1.004	1.075	1.043	0.975	1.083	0.967	0.986
208	AAGFRDPLLACGTDGVGTK	J9P7I4	Trifunctional purine biosynthetic protein adenosine-3 OS=Canis lupus familiaris OX=9615 GN=LOC100856570	4	477.243	-0.10838	3.1158e-07	74.776	yes	0.902	0.963	0.966	1.039	1.02	1.065	1.049	1.03	0.965
209	AAGFSSSTTSNDWEENR	E2RID8	ATP-dependent RNA helicase DHX29 OS=Canis lupus familiaris OX=9615 GN=DHX29	3	620.266	-1.3496	4.763e-06	80.387	yes	0.877	1.05	1.015	0.896	0.994	0.853	1.353	1.012	0.95
210	AAGIEIQK	E2RLP4	Cell division cycle 5 like OS=Canis lupus familiaris OX=9615 GN=CDC5L	2	415.243	-2.6003	0.0028235	106.04	yes	0.939	0.878	1.031	0.941	0.958	0.926	1.177	1.065	1.084
213	AAGLATMISTMRPDIDNMDEYVR	F1PKF6	Splicing factor 3b subunit 1 OS=Canis lupus familiaris OX=9615 GN=SF3B1	3	857.406	-0.99355	3.4536e-52	166.27	yes	NA	NA	NA	NA	NA	NA	NA	NA	NA
214	AAGLCGQWLR	E2RQY8	Dol-P-Man:Man(5)GlcNAc(2)-PP-Dol alpha-1,3-mannosyltransferase OS=Canis lupus familiaris OX=9615 GN=ALG3	2	566.29	-1.0312	0.004104	68.846	yes	NA	NA	NA	NA	NA	NA	NA	NA	NA
215	AAGLETADTATSEAPESQANPHPVPGDGLHR	E2RGC9	Target of EGR1, exonuclease OS=Canis lupus familiaris OX=9615 GN=TOE1	4	774.871	-1.532	1.8902e-38	115.45	yes	1.026	0.86	1.019	1.243	0.957	1.016	0.768	0.962	1.147
216	AAGLQAEIGQVK	F6XUT8	ELKS/RAB6-interacting/CAST family member 1 OS=Canis lupus familiaris OX=9615 GN=ERC1	3	395.559	-0.061017	0.00076012	59.198	yes	NA	NA	NA	NA	NA	NA	NA	NA	NA
217	AAGMPGPR	F1P914	Major vault protein OS=Canis lupus familiaris OX=9615 GN=MVP	2	378.695	-0.047532	0.019719	68.915	yes	1.013	0.878	0.905	0.857	0.991	0.862	1.177	1.115	1.202
218	AAGQPYEQYAK	F1PGG9	Cyclin G associated kinase OS=Canis lupus familiaris OX=9615 GN=GAK	2	613.296	-2.3582	0.074171	41.399	yes	0.814	0.785	0.974	1.06	1.313	1.114	1.061	1	0.879
219	AAGQYSTSYAQQK	F1PK93	Uncharacterized protein OS=Canis lupus familiaris OX=9615	3	468.225	-1.6414	1.4394e-07	100.04	yes	NA	NA	NA	NA	NA	NA	NA	NA	NA
220	AAGSDGTDLFDQVHR	E2R102	Cytochrome b5 reductase 4 OS=Canis lupus familiaris OX=9615 GN=CYB5R4	3	530.25	-1.3356	4.8841e-33	179.67	yes	NA	NA	NA	NA	NA	NA	NA	NA	NA
221	AAGSGELSVTVK	E2R0F2	Filamin B OS=Canis lupus familiaris OX=9615 GN=FLNB	3	373.54	-0.26177	8.6551e-05	75.819	yes	NA	NA	NA	NA	NA	NA	NA	NA	NA
222	AAGTDGSDFQHR	J9NSD4	Jagunal homolog 1 OS=Canis lupus familiaris OX=9615 GN=JAGN1	3	421.19	-0.1766	1.6626e-07	116.55	yes	0.862	0.928	0.959	1.078	1.08	1.103	1.135	0.91	0.945
223	AAGTLKAEGSEIR	F1PL97	Protein disulfide-isomerase OS=Canis lupus familiaris OX=9615 GN=P4HB	3	434.905	-1.3383	0.0020868	58.116	yes	NA	NA	NA	NA	NA	NA	NA	NA	NA
224	AAGTLYTYPENWR	E2R574	Uncharacterized protein OS=Canis lupus familiaris OX=9615 GN=EEF1G	3	528.588	-0.036371	0.0046049	45.28	yes	0.973	0.931	1.017	0.951	0.981	0.94	0.976	1.172	1.059
225	AAGTLYTYPENWR	E2R574	Uncharacterized protein OS=Canis lupus familiaris OX=9615 GN=EEF1G	2	792.378	-1.191	0.00031683	76.073	yes	1.037	0.958	0.942	0.93	0.969	0.83	0.978	1.23	1.127
226	AAGTLYTYPENWR	E2R574	Uncharacterized protein OS=Canis lupus familiaris OX=9615 GN=EEF1G	2	792.378	-0.66221	0.00015309	79.492	yes	1.178	1.049	1.044	0.845	0.836	0.695	1.073	1.125	1.157
227	AAGVCLEPHQEEK	E2REQ6	Mitochondrial calcium uptake 1 OS=Canis lupus familiaris OX=9615 GN=MICU1	3	489.901	-0.38803	0.04733	27.967	yes	0.917	1.029	1.085	1.047	1.064	1.014	1.037	0.888	0.919
228	AAGVDDQENWHEGK	E2RLY5	Leucine aminopeptidase 3 OS=Canis lupus familiaris OX=9615 GN=LAP3	3	519.231	-1.5595	0.0010779	50.897	yes	0.763	0.927	0.726	1.194	0.892	1.305	1.028	1.361	0.804
229	AAGVDDQENWHEGK	E2RLY5	Leucine aminopeptidase 3 OS=Canis lupus familiaris OX=9615 GN=LAP3	3	519.231	-2.6229	6.8836e-06	89.231	yes	0.92	0.887	1.017	0.958	1.034	0.959	1.181	1.083	0.961
230	AAGVDDQENWHEGKENIR	E2RLY5	Leucine aminopeptidase 3 OS=Canis lupus familiaris OX=9615 GN=LAP3	4	517.742	-0.97106	1.2723e-09	99.044	yes	0.946	0.856	1.019	1.04	1.09	1.005	1.033	1.021	0.991
231	AAGVLHHLK	Q8HXG3	Rhophilin-2 OS=Canis lupus familiaris OX=9615 GN=RHPN2	4	237.146	0.35101	0.011739	43.808	yes	NA	NA	NA	NA	NA	NA	NA	NA	NA
232	AAGVVLEMIR	E2RTC3	RuvB-like helicase OS=Canis lupus familiaris OX=9615 GN=RUVBL2	2	529.805	-0.79997	0.038666	47.603	yes	1.11	0.981	0.892	1.003	1.043	0.986	0.985	1.038	0.963
233	AAGVVLEMIR	E2RTC3	RuvB-like helicase OS=Canis lupus familiaris OX=9615 GN=RUVBL2	3	353.539	0.13501	0.0010133	66.962	yes	NA	NA	NA	NA	NA	NA	NA	NA	NA
234	AAGWSELNER	F1PK88	Pterin-4 alpha-carbinolamine dehydratase 2 OS=Canis lupus familiaris OX=9615 GN=PCBD2	2	566.773	-2.6569	0.00014869	105.46	yes	0.95	0.995	0.925	1.059	1.06	0.95	1.055	1.028	0.978
235	AAGYDLYSAYDYILPPMEK	E2RRF8	Deoxyuridine triphosphatase OS=Canis lupus familiaris OX=9615 GN=DUT	3	727.347	-0.70294	0.013183	30.489	yes	0.794	0.744	1.003	1.167	1.367	1.28	0.997	0.872	0.775
236	AAGYDLYSAYDYILPPMEK	E2RRF8	Deoxyuridine triphosphatase OS=Canis lupus familiaris OX=9615 GN=DUT	4	545.762	0.2061	8.2388e-08	78.95	yes	0.801	0.833	0.983	1.135	1.168	1.281	1.108	0.888	0.803
237	AAHANPPTLLLPVAHMLEVGDPADFAFLR	E2R8C9	Mannosyl-oligosaccharide glucosidase OS=Canis lupus familiaris OX=9615 GN=MOGS	4	771.659	-0.84689	2.9035e-06	44.164	yes	1.312	0.918	0.762	0.834	1.354	0.944	1.114	0.939	0.824
238	AAHFFSTLK	E2RRR1	Acylglycerol kinase OS=Canis lupus familiaris OX=9615 GN=AGK	3	341.187	-1.0894	0.041614	34.387	yes	NA	NA	NA	NA	NA	NA	NA	NA	NA
239	AAHFLHGCNSK	E2RHG6	Cell division cycle 23 OS=Canis lupus familiaris OX=9615 GN=CDC23	4	311.152	0.35948	5.2405e-05	90.15	yes	0.817	0.927	1.081	1.176	1.019	1.175	0.972	0.939	0.894
240	AAHIFFTDTCPEPLFTELSR	Q28288	Syntaxin-binding protein 2 OS=Canis lupus familiaris OX=9615 GN=STXBP2	3	784.716	-0.8496	9.9308e-08	73.918	yes	1.046	0.829	1.061	1.166	0.975	1.127	1.016	0.826	0.953
241	AAHIFFTDTCPEPLFTELSR	Q28288	Syntaxin-binding protein 2 OS=Canis lupus familiaris OX=9615 GN=STXBP2	4	588.789	-0.11235	0.00030407	45.916	yes	NA	NA	NA	NA	NA	NA	NA	NA	NA
242	AAHLCAEAALR	E2QW49	Uncharacterized protein OS=Canis lupus familiaris OX=9615 GN=PA2G4	2	591.806	-0.54732	0.00032778	90.05	yes	0.988	0.952	0.938	1.076	0.986	1.109	0.992	1.217	0.742
243	AAHLCAEAALR	E2QW49	Uncharacterized protein OS=Canis lupus familiaris OX=9615 GN=PA2G4	2	591.806	-0.72382	0.00045834	81.017	yes	1.02	1.017	0.909	0.929	0.961	0.797	0.955	1.16	1.253
244	AAHNLVK	P52784	ATP-dependent 6-phosphofructokinase, muscle type OS=Canis lupus familiaris OX=9615 GN=PFKM	3	251.485	-0.11703	0.018278	54.525	yes	1.021	1.045	1.045	0.965	1.032	0.945	1.027	1.002	0.918
245	AAHPPNAGR	E2RDY8	Cystathionine gamma-lyase OS=Canis lupus familiaris OX=9615 GN=CTH	3	297.491	-0.050473	0.0049349	55.37	yes	NA	NA	NA	NA	NA	NA	NA	NA	NA
246	AAHPPNAGR	E2RDY8	Cystathionine gamma-lyase OS=Canis lupus familiaris OX=9615 GN=CTH	3	297.491	-0.65861	0.0013367	71.877	yes	1.452	1.469	1.726	1.03	0.926	0.823	0.528	0.491	0.556
247	AAHSEGNTTAGLDMK	F6V0D8	Chaperonin containing TCP1 subunit 2 OS=Canis lupus familiaris OX=9615 GN=CCT2	3	501.568	-0.93705	0.00037594	54.09	yes	0.934	0.925	0.951	1.154	1.115	1.156	0.922	0.942	0.901
248	AAHTEDINACTLTTSPR	J9P4L9	Raf-1 proto-oncogene, serine/threonine kinase OS=Canis lupus familiaris OX=9615 GN=RAF1	3	619.964	-0.8608	0.040676	27.714	yes	NA	NA	NA	NA	NA	NA	NA	NA	NA
249	AAHVFFTDSCPDALFNELVK	J9NTI1	Syntaxin binding protein 1 OS=Canis lupus familiaris OX=9615 GN=STXBP1	3	761.037	-0.72483	1.6368e-21	120.63	yes	0.879	0.955	0.94	1.143	1.087	1.051	0.985	0.955	1.005
250	AAIAFLHALWQDR	F1PCA6	Nucleoporin 188 OS=Canis lupus familiaris OX=9615 GN=NUP188	3	504.609	-1.8183	0.0049071	42.629	yes	NA	NA	NA	NA	NA	NA	NA	NA	NA
251	AAIAQALAGEVSVVPPSR	J9P871	SMU1, DNA replication regulator and spliceosomal factor OS=Canis lupus familiaris OX=9615 GN=SMU1	3	579.328	-0.55848	0.0121	32.858	yes	0.884	1.028	1.038	0.837	0.958	1.044	1.18	1.074	0.957
252	AAIAQALAGEVSVVPPSR	J9P871	SMU1, DNA replication regulator and spliceosomal factor OS=Canis lupus familiaris OX=9615 GN=SMU1	3	579.328	-0.18425	0.044767	26.837	yes	0.822	0.847	0.986	1.085	1.045	1.109	0.93	1.088	1.089
253	AAIDWFDGK	F1PB61	TATA-box binding protein associated factor 15 OS=Canis lupus familiaris OX=9615 GN=TAF15	2	511.751	-0.93268	0.00034831	107.79	no	0.958	0.857	1.039	1.068	1.008	1.008	1.123	0.993	0.946
254	AAIDWFDGK	F1PB61	TATA-box binding protein associated factor 15 OS=Canis lupus familiaris OX=9615 GN=TAF15	3	341.503	0.44874	0.0016945	68.224	no	0.964	0.855	0.975	1.008	1.05	0.996	1.255	0.968	0.93
255	AAIEAFNK	Q00004	Signal recognition particle subunit SRP68 OS=Canis lupus familiaris OX=9615 GN=SRP68	2	432.235	-1.7592	0.0017538	116.73	yes	0.975	0.92	1.06	1.074	1.063	1.063	0.988	0.916	0.941
256	AAIEAFNK	Q00004	Signal recognition particle subunit SRP68 OS=Canis lupus familiaris OX=9615 GN=SRP68	3	288.492	-0.68696	0.007034	60.76	yes	0.9	1.059	1.039	0.958	1.132	0.868	1.015	1.045	0.984
257	AAIECEQPQPDLYK	J9P0C5	Phospholipid-transporting ATPase OS=Canis lupus familiaris OX=9615 GN=ATP11C	3	554.6	-1.1723	0.01535	35.3	yes	NA	NA	NA	NA	NA	NA	NA	NA	NA
258	AAIEHELPTATQK	F6UXD0	Protein phosphatase 1 regulatory subunit 21 OS=Canis lupus familiaris OX=9615 GN=PPP1R21	3	470.253	-0.67039	5.4078e-05	77.185	yes	0.962	1.02	0.916	1.058	0.982	1.042	1.127	0.919	0.974
259	AAIGFFVTGGK	E2QUN6	Focadhesin OS=Canis lupus familiaris OX=9615 GN=FOCAD	2	534.298	-1.5495	0.00022978	97.734	yes	NA	NA	NA	NA	NA	NA	NA	NA	NA
260	AAIIADCSTFR	E2RH87	Eukaryotic translation initiation factor 4 gamma 3 OS=Canis lupus familiaris OX=9615 GN=EIF4G3	2	612.806	-1.3255	0.017714	52.391	yes	NA	NA	NA	NA	NA	NA	NA	NA	NA
261	AAIIIMAVEK	F1PBF9	Ubiquitin protein ligase E3 component n-recognin 5 OS=Canis lupus familiaris OX=9615 GN=UBR5	3	353.547	0.1494	0.0050483	51.445	yes	0.984	0.925	1.001	0.918	1.085	1.135	1.101	0.68	1.172
262	AAILDLEK	J9P2D7	Early endosome antigen 1 OS=Canis lupus familiaris OX=9615 GN=EEA1	2	436.758	-0.90024	0.0025584	107.57	yes	NA	NA	NA	NA	NA	NA	NA	NA	NA
263	AAILETAPK	Q28298	Ribosome-binding protein 1 OS=Canis lupus familiaris OX=9615 GN=RRBP1	2	457.271	-1.0107	0.00061818	128.36	yes	0.968	1.052	1.099	1.134	1.13	0.929	0.944	0.904	0.841
264	AAILETAPK	Q28298	Ribosome-binding protein 1 OS=Canis lupus familiaris OX=9615 GN=RRBP1	3	305.183	0.29294	0.013508	43.808	yes	0.997	0.941	1.057	1.179	1.043	1.028	0.95	0.916	0.89
265	AAILPTSIFLTNK	E2R9J8	Protein arginine N-methyltransferase 5 OS=Canis lupus familiaris OX=9615 GN=PRMT5	3	463.61	-0.1526	9.676e-09	115.29	yes	NA	NA	NA	NA	NA	NA	NA	NA	NA
266	AAILPTSIFLTNK	E2R9J8	Protein arginine N-methyltransferase 5 OS=Canis lupus familiaris OX=9615 GN=PRMT5	2	694.911	-1.0205	1.4913e-16	164.64	yes	0.927	0.907	1.061	1.066	1.049	0.993	1.07	0.984	0.944
267	AAILQTEVDALR	F6XUT8	ELKS/RAB6-interacting/CAST family member 1 OS=Canis lupus familiaris OX=9615 GN=ERC1	2	650.367	-1.6367	7.9812e-09	123.28	yes	1.011	0.962	1.021	0.971	1.02	0.893	1.072	1.005	1.045
268	AAILQTEVDALR	F6XUT8	ELKS/RAB6-interacting/CAST family member 1 OS=Canis lupus familiaris OX=9615 GN=ERC1	2	650.367	-1.2477	2.6228e-05	94.122	yes	NA	NA	NA	NA	NA	NA	NA	NA	NA
269	AAIPSIK	E2RRC9	Phosphoglycerate kinase OS=Canis lupus familiaris OX=9615 GN=PGK1	2	350.224	-1.5013	0.032556	77.282	yes	0.931	0.899	1.006	0.993	0.9	0.867	1.201	1.067	1.135
270	AAIPSIK	E2RRC9	Phosphoglycerate kinase OS=Canis lupus familiaris OX=9615 GN=PGK1	3	233.818	-0.1176	0.0023109	99.384	yes	0.845	0.876	0.963	0.854	0.934	0.797	1.257	1.231	1.241
271	AAIPSIK	E2RRC9	Phosphoglycerate kinase OS=Canis lupus familiaris OX=9615 GN=PGK1	2	350.224	-1.9667	0.02494	82.671	yes	0.855	0.787	0.992	0.892	0.966	0.955	1.216	1.215	1.121
272	AAIQDILYPEDR	E2RKE5	Mitochondrial ribosomal protein S23 OS=Canis lupus familiaris OX=9615 GN=MRPS23	2	702.362	-1.009	0.023602	46.88	yes	0.879	1.022	0.943	1.03	0.993	1.036	1.054	1.035	1.008
273	AAIQSQLDGVR	F1PX56	Uncharacterized protein OS=Canis lupus familiaris OX=9615 GN=EXOC3	2	579.317	-0.74529	0.0019788	68.463	yes	NA	NA	NA	NA	NA	NA	NA	NA	NA
274	AAISQLR	E2RAI8	Oxidative stress responsive 1 OS=Canis lupus familiaris OX=9615 GN=OXSR1	2	379.73	-0.26586	0.048111	68.081	yes	NA	NA	NA	NA	NA	NA	NA	NA	NA
275	AAISSGIEDPVPTLHLTER	F6XXD6	CCR4-NOT transcription complex subunit 3 OS=Canis lupus familiaris OX=9615 GN=CNOT3	3	669.357	-1.5141	1.6947e-05	56.036	yes	NA	NA	NA	NA	NA	NA	NA	NA	NA
276	AAITELER	F1PHS5	Plectin OS=Canis lupus familiaris OX=9615 GN=PLEC	2	451.751	-2.1048	0.0056245	93.162	yes	NA	NA	NA	NA	NA	NA	NA	NA	NA
277	AAITVVMASK	J9P7I4	Trifunctional purine biosynthetic protein adenosine-3 OS=Canis lupus familiaris OX=9615 GN=LOC100856570	2	495.786	-1.1438	3.1095e-05	127.83	yes	NA	NA	NA	NA	NA	NA	NA	NA	NA
278	AAITVVMASK	J9P7I4	Trifunctional purine biosynthetic protein adenosine-3 OS=Canis lupus familiaris OX=9615 GN=LOC100856570	3	330.86	0.35758	0.00069844	70.056	yes	1.008	0.976	0.899	1.052	1.007	0.992	1.046	0.997	1.024
279	AAITVVMASK	J9P7I4	Trifunctional purine biosynthetic protein adenosine-3 OS=Canis lupus familiaris OX=9615 GN=LOC100856570	2	495.786	0.1383	6.1364e-05	110.39	yes	NA	NA	NA	NA	NA	NA	NA	NA	NA
280	AAIVVHSR	J9P1R3	Solute carrier family 27 member 4 OS=Canis lupus familiaris OX=9615 GN=SLC27A4	3	284.84	0.2787	0.014559	51.346	no	NA	NA	NA	NA	NA	NA	NA	NA	NA
281	AAKEDIDAAVK	E2QUR2	Glutamyl-prolyl-tRNA synthetase OS=Canis lupus familiaris OX=9615 GN=EPRS	3	377.54	-0.24717	0.02002	49.448	yes	NA	NA	NA	NA	NA	NA	NA	NA	NA
282	AAKEDIDAAVK	E2QUR2	Glutamyl-prolyl-tRNA synthetase OS=Canis lupus familiaris OX=9615 GN=EPRS	3	377.54	-0.8612	0.00025824	90.861	yes	0.983	0.949	0.95	0.99	0.859	1.019	1.165	1.051	1.035
283	AAKPEQIQK	E2RCN2	Vaccinia related kinase 1 OS=Canis lupus familiaris OX=9615 GN=VRK1	3	338.198	-1.6804	0.0062042	70.552	yes	NA	NA	NA	NA	NA	NA	NA	NA	NA
284	AAKPEQIQK	E2RCN2	Vaccinia related kinase 1 OS=Canis lupus familiaris OX=9615 GN=VRK1	3	338.198	-1.8975	0.01285	62.463	yes	0.975	1.078	1.184	1.061	0.969	0.916	0.886	1.029	0.902
285	AAKPQEVFWASPWGK	F1PXG3	Cysteinyl-tRNA synthetase 2, mitochondrial OS=Canis lupus familiaris OX=9615 GN=CARS2	3	567.963	-1.0698	1.0655e-07	101.53	yes	0.858	0.909	1.01	1.053	1.05	1.082	1.039	0.953	1.043
286	AALADDFNTPAAVDAIMDLIHHGNR	F1PXG3	Cysteinyl-tRNA synthetase 2, mitochondrial OS=Canis lupus familiaris OX=9615 GN=CARS2	4	662.828	-0.29649	0.013831	28.675	yes	1.133	1.06	0.938	0.903	1.168	1.137	0.859	0.861	0.94
287	AALAGGTTMIIDHVVPEPEASLTEAYEK	F1Q3Y2	Dihydropyrimidinase like 3 OS=Canis lupus familiaris OX=9615 GN=DPYSL3	3	971.823	-0.82712	1.0767e-31	117.61	yes	0.981	0.982	1.078	1.042	1.058	1.131	1.007	0.862	0.859
288	AALAGGTTMIIDHVVPEPEASLTEAYEK	F1Q3Y2	Dihydropyrimidinase like 3 OS=Canis lupus familiaris OX=9615 GN=DPYSL3	5	583.497	-0.43564	2.6634e-31	112.47	yes	NA	NA	NA	NA	NA	NA	NA	NA	NA
289	AALAGGTTMIIDHVVPEPEASLTEAYEK	F1Q3Y2	Dihydropyrimidinase like 3 OS=Canis lupus familiaris OX=9615 GN=DPYSL3	4	729.119	-1.0672	4.6171e-45	141.36	yes	0.904	0.835	0.959	0.991	1.211	1.068	1.079	1.085	0.868
290	AALAHSEEIAASQAAAAK	F1PHS5	Plectin OS=Canis lupus familiaris OX=9615 GN=PLEC	3	570.632	-1.4063	1.1627e-26	139.58	yes	1.02	1.023	1.117	1.074	1.055	0.995	0.993	0.768	0.955
291	AALAHSEEIAASQAAAAK	F1PHS5	Plectin OS=Canis lupus familiaris OX=9615 GN=PLEC	4	428.226	-0.00014323	1.7738e-05	63.682	yes	1.175	1.015	1.043	1.063	0.987	1.201	0.867	0.728	0.922
292	AALCGAPR	F1PWH8	Solute carrier family 15 member 4 OS=Canis lupus familiaris OX=9615 GN=SLC15A4	2	408.213	-0.0093673	0.0097292	82.671	yes	NA	NA	NA	NA	NA	NA	NA	NA	NA
293	AALCHFCIDMLNAK	E2RQE7	NSF attachment protein alpha OS=Canis lupus familiaris OX=9615 GN=NAPA	4	416.699	0.3262	0.00025789	58.172	yes	NA	NA	NA	NA	NA	NA	NA	NA	NA
294	AALDGTPGMIGYGMAK	E2RLU9	Quinoid dihydropteridine reductase OS=Canis lupus familiaris OX=9615 GN=QDPR	3	518.255	-0.89319	0.00010986	61.409	yes	0.89	0.982	0.956	1.147	1.025	0.99	1.067	0.916	1.028
295	AALDGTPGMIGYGMAK	E2RLU9	Quinoid dihydropteridine reductase OS=Canis lupus familiaris OX=9615 GN=QDPR	2	776.879	-1.1883	0.0013553	54.898	yes	0.879	0.759	1.106	1.084	1.102	1.087	1.097	0.945	0.942
296	AALEAAAAPER	F1Q034	Zinc finger protein 598 OS=Canis lupus familiaris OX=9615 GN=ZNF598	2	535.285	-0.006446	0.00013357	102.4	yes	0.937	0.99	1.022	1.022	1.113	1.04	0.937	1.023	0.916
297	AALEAAIADAEQR	F1PW98	Uncharacterized protein OS=Canis lupus familiaris OX=9615	3	443.565	0.55766	4.2884e-05	78.324	yes	NA	NA	NA	NA	NA	NA	NA	NA	NA
298	AALEAAIADAEQR	F1PW98	Uncharacterized protein OS=Canis lupus familiaris OX=9615	3	443.565	-0.0078925	5.1978e-08	105.65	yes	1.102	1.049	1.147	1.058	0.897	0.938	1.02	0.913	0.877
299	AALEACHK	J9PA83	S-(hydroxymethyl)glutathione dehydrogenase OS=Canis lupus familiaris OX=9615	3	300.485	-0.43173	0.040481	38.792	yes	0.949	0.881	1.081	1.002	1.109	0.943	1.123	0.912	0.999
300	AALEALGSCLNNK	E2R4L7	Serine hydroxymethyltransferase OS=Canis lupus familiaris OX=9615 GN=SHMT2	3	454.234	0.026049	6.209e-08	105.03	yes	0.939	0.936	0.993	1.098	1.109	1.065	0.96	0.95	0.951
301	AALEALGSCLNNK	E2R4L7	Serine hydroxymethyltransferase OS=Canis lupus familiaris OX=9615 GN=SHMT2	2	680.848	-0.9087	7.1936e-33	200.21	yes	0.94	0.927	1.047	1.005	1.074	1.045	1.038	0.946	0.978
302	AALEALGSCLNNK	E2R4L7	Serine hydroxymethyltransferase OS=Canis lupus familiaris OX=9615 GN=SHMT2	3	454.234	-0.63329	1.4527e-14	135.99	yes	NA	NA	NA	NA	NA	NA	NA	NA	NA
303	AALEALGSCLNNK	E2R4L7	Serine hydroxymethyltransferase OS=Canis lupus familiaris OX=9615 GN=SHMT2	2	680.848	-1.8854	4.8438e-14	142.1	yes	NA	NA	NA	NA	NA	NA	NA	NA	NA
304	AALEAQNALHNMK	E2R8F6	CUGBP Elav-like family member 1 OS=Canis lupus familiaris OX=9615 GN=CELF1	3	476.242	-1.3602	0.0002275	67.997	yes	0.84	0.941	1.046	0.894	1.136	1.031	1.039	0.962	1.111
305	AALEAQNALHNMK	E2R8F6	CUGBP Elav-like family member 1 OS=Canis lupus familiaris OX=9615 GN=CELF1	3	470.91	-1.1728	1.4242e-05	81.239	yes	0.928	0.899	0.95	1.053	1.082	1.096	0.986	1.043	0.962
306	AALEDNSGSSELQEIMR	J9P1R0	Epidermal growth factor receptor pathway substrate 8 OS=Canis lupus familiaris OX=9615 GN=EPS8	3	617.291	-1.0826	2.4441e-05	72.433	yes	NA	NA	NA	NA	NA	NA	NA	NA	NA
307	AALEEFSR	E2REF0	SWI/SNF related, matrix associated, actin dependent regulator of chromatin subfamily c member 1 OS=Canis lupus familiaris OX=9615 GN=SMARCC1	2	461.735	-0.63705	0.0049377	95.358	yes	1.087	0.912	0.95	1.056	1.124	0.924	0.933	1.036	0.978
308	AALEELVR	E2QZ69	Histidyl-tRNA synthetase OS=Canis lupus familiaris OX=9615 GN=HARS	2	450.761	-0.54727	0.0016143	121.05	yes	0.905	0.917	0.947	1.052	1.129	1.05	0.991	1.017	0.992
309	AALEEVYPDLTPEETK	E2RMS9	5'-3' exoribonuclease OS=Canis lupus familiaris OX=9615 GN=XRN2	3	602.3	-0.75124	1.324e-05	80.632	yes	0.942	0.951	1.022	1.18	1.071	1.116	0.873	0.901	0.945
310	AALEEVYPDLTPEETKR	E2RMS9	5'-3' exoribonuclease OS=Canis lupus familiaris OX=9615 GN=XRN2	4	491.002	-0.94376	3.416e-05	68.481	yes	0.884	0.913	1.049	0.939	1.134	0.975	1.146	0.982	0.978
311	AALEEVYPDLTPEETKR	E2RMS9	5'-3' exoribonuclease OS=Canis lupus familiaris OX=9615 GN=XRN2	3	654.334	-1.9671	4.5538e-38	159.81	yes	0.851	0.899	1.005	1.116	1.084	1.132	1.055	0.946	0.912
312	AALEGTLAETEAR	F1Q0N9	Keratin 19 OS=Canis lupus familiaris OX=9615 GN=KRT19	3	444.565	-0.3802	7.8287e-06	84.169	yes	NA	NA	NA	NA	NA	NA	NA	NA	NA
313	AALEQLLK	F1PSM3	Symplekin OS=Canis lupus familiaris OX=9615 GN=SYMPK	2	443.274	-0.50713	0.010414	81.296	yes	NA	NA	NA	NA	NA	NA	NA	NA	NA
314	AALEQLLK	F1PSM3	Symplekin OS=Canis lupus familiaris OX=9615 GN=SYMPK	2	443.274	-1.763	0.0029266	105.52	yes	NA	NA	NA	NA	NA	NA	NA	NA	NA
315	AALGNEVLK	F6Y4Q3	Neuroblastoma amplified sequence OS=Canis lupus familiaris OX=9615 GN=NBAS	2	457.769	-1.3524	0.009808	67.704	yes	NA	NA	NA	NA	NA	NA	NA	NA	NA
316	AALIESQGQQQEER	J9P1U4	Nuclear mitotic apparatus protein 1 OS=Canis lupus familiaris OX=9615 GN=NUMA1	2	793.892	-1.5234	8.1099e-13	132.08	no	0.917	0.823	0.875	1.108	0.945	1.037	1.106	1.164	1.026
317	AALIKPSEE	E2RIY7	NDC80, kinetochore complex component OS=Canis lupus familiaris OX=9615 GN=NDC80	2	479.266	-1.453	0.02482	77.662	yes	0.961	0.928	0.985	1.024	1.11	1.036	1.093	0.921	0.942
318	AALLAELGALEPEALR	H9GWI8	Uncharacterized protein OS=Canis lupus familiaris OX=9615 GN=LOC491239	3	546.314	-0.080148	9.7622e-09	101.2	yes	0.891	0.855	1.164	1.027	1.095	1.201	0.873	0.912	0.982
319	AALLAELGALEPEALR	H9GWI8	Uncharacterized protein OS=Canis lupus familiaris OX=9615 GN=LOC491239	2	818.967	-0.69446	3.0499e-16	124.62	yes	0.768	0.919	0.961	1.184	1.188	0.903	1.107	0.946	1.023
320	AALLDQIR	E2RCG1	Wiskott-Aldrich syndrome like OS=Canis lupus familiaris OX=9615 GN=WASL	2	450.269	-0.036144	0.016706	72.879	yes	NA	NA	NA	NA	NA	NA	NA	NA	NA
321	AALLELWELR	J9P2H0	Spectrin alpha, non-erythrocytic 1 OS=Canis lupus familiaris OX=9615 GN=SPTAN1	2	607.351	-0.76832	1.7178e-05	141.91	no	1.041	1.014	1.066	1.041	0.993	1.003	1.011	0.936	0.895
322	AALLELWELR	J9P2H0	Spectrin alpha, non-erythrocytic 1 OS=Canis lupus familiaris OX=9615 GN=SPTAN1	2	607.351	-0.72626	6.945e-05	108.47	no	0.959	0.708	1.258	1.041	1.012	0.976	1.067	0.997	0.981
323	AALLELWELRR	J9P2H0	Spectrin alpha, non-erythrocytic 1 OS=Canis lupus familiaris OX=9615 GN=SPTAN1	3	457.27	0.38897	2.0264e-08	131.82	no	1.078	1.056	1.054	0.938	0.825	0.847	1.039	1.076	1.088
324	AALLEQALSNAR	J9PAW7	Microtubule-actin crosslinking factor 1 OS=Canis lupus familiaris OX=9615 GN=MACF1	2	628.852	-0.55226	0.0051134	56.29	yes	NA	NA	NA	NA	NA	NA	NA	NA	NA
325	AALLHGETR	J9NSV8	Ribonuclease P/MRP subunit p30 OS=Canis lupus familiaris OX=9615 GN=RPP30	3	323.182	0.02678	0.0026592	63.816	yes	1.062	0.934	1.086	0.792	1.091	0.984	1.025	1.031	0.994
326	AALLNQHYQVNFK	E2QUR2	Glutamyl-prolyl-tRNA synthetase OS=Canis lupus familiaris OX=9615 GN=EPRS	3	515.944	-0.68055	0.00047816	58.172	yes	0.96	0.942	0.973	1.189	1.048	1.083	1.034	0.806	0.965
327	AALLNQHYQVNFK	E2QUR2	Glutamyl-prolyl-tRNA synthetase OS=Canis lupus familiaris OX=9615 GN=EPRS	4	387.21	0.17046	0.0012245	52.247	yes	NA	NA	NA	NA	NA	NA	NA	NA	NA
328	AALLQLLAQHQPQDDPK	J9NYW8	Cyclin dependent kinase 13 OS=Canis lupus familiaris OX=9615 GN=CDK13	4	472.259	-0.074588	0.018684	30.072	yes	0.888	0.929	1.013	1.048	1.019	0.983	1.057	1.009	1.054
329	AALLSGPPGVGK	E2QW76	Replication factor C subunit 1 OS=Canis lupus familiaris OX=9615 GN=RFC1	2	533.816	-1.654	5.7111e-09	125.97	yes	1.005	1.12	1.014	0.916	1.027	1.001	0.971	0.977	0.969
330	AALLSPGDPAVWAGLMAACHADDK	F1Q2K9	Tetratricopeptide repeat domain 37 OS=Canis lupus familiaris OX=9615 GN=TTC37	3	813.059	-0.85396	2.5561e-46	147.67	yes	0.986	0.852	1.021	1	0.965	1.083	1.11	1.079	0.904
331	AALLTQDK	F6XPR6	Uncharacterized protein OS=Canis lupus familiaris OX=9615	2	430.248	-2.0752	0.017736	71.501	yes	0.968	1.013	1.128	0.929	0.92	0.954	1.085	0.99	1.014
332	AALNALQPPDFR	J9NW84	Vacuolar ATPase assembly integral membrane protein VMA21 OS=Canis lupus familiaris OX=9615 GN=VMA21	3	438.238	-0.27898	0.0030339	50.484	yes	NA	NA	NA	NA	NA	NA	NA	NA	NA
333	AALNALQPPDFR	J9NW84	Vacuolar ATPase assembly integral membrane protein VMA21 OS=Canis lupus familiaris OX=9615 GN=VMA21	2	656.854	-1.6577	1.1796e-05	101.39	yes	0.824	0.936	0.953	1.075	1.202	1.071	1.048	0.942	0.95
334	AALNELLK	F1Q2K9	Tetratricopeptide repeat domain 37 OS=Canis lupus familiaris OX=9615 GN=TTC37	2	436.266	-0.84401	0.01121	80.231	yes	NA	NA	NA	NA	NA	NA	NA	NA	NA
335	AALNLPEAASCDEVR	J9P5G4	DNA-directed RNA polymerase subunit OS=Canis lupus familiaris OX=9615 GN=POLR1A	3	539.263	-0.13418	9.7793e-06	87.447	yes	0.962	0.923	0.916	0.933	1.034	1.038	1.035	1.111	1.048
336	AALNLPEAASCDEVR	J9P5G4	DNA-directed RNA polymerase subunit OS=Canis lupus familiaris OX=9615 GN=POLR1A	2	808.391	-0.74925	1.1694e-32	181.97	yes	0.946	0.976	1.095	1.06	1.075	1.017	1.027	0.913	0.89
337	AALNQQILK	Q8HXG3	Rhophilin-2 OS=Canis lupus familiaris OX=9615 GN=RHPN2	3	333.538	-0.86667	0.01634	42.599	yes	NA	NA	NA	NA	NA	NA	NA	NA	NA
338	AALNQQILK	Q8HXG3	Rhophilin-2 OS=Canis lupus familiaris OX=9615 GN=RHPN2	2	499.803	-1.9427	0.00033418	117.89	yes	NA	NA	NA	NA	NA	NA	NA	NA	NA
339	AALNVDPIPGSIK	E2QYJ9	Diphosphomevalonate decarboxylase OS=Canis lupus familiaris OX=9615 GN=MVD	3	432.25	-0.83545	7.684e-06	84.365	yes	0.924	0.902	0.986	0.98	1.024	0.994	1.086	1.078	1.025
340	AALNVDPIPGSIK	E2QYJ9	Diphosphomevalonate decarboxylase OS=Canis lupus familiaris OX=9615 GN=MVD	2	647.872	-1.9407	2.2219e-05	89.231	yes	0.985	0.951	1.017	0.927	0.996	1.012	1.062	1.052	0.997
341	AALPDLTK	F1PME4	DnaJ heat shock protein family (Hsp40) member C3 OS=Canis lupus familiaris OX=9615 GN=DNAJC3	2	414.745	-1.4551	0.070345	52.716	yes	NA	NA	NA	NA	NA	NA	NA	NA	NA
342	AALPSHVVTMLDNFPTNLHPMSQLSAAITALNSESNFAR	F1PV92	Citrate synthase OS=Canis lupus familiaris OX=9615 GN=CS	4	1042.28	-0.98269	4.8657e-13	64.685	yes	0.763	0.71	0.809	1.476	0.907	1.748	0.818	0.909	0.861
343	AALPSHVVTMLDNFPTNLHPMSQLSAAITALNSESNFAR	F1PV92	Citrate synthase OS=Canis lupus familiaris OX=9615 GN=CS	5	834.022	-1.1564	9.2166e-133	196.84	yes	0.752	0.84	1.077	1.373	1.096	1.159	0.891	0.811	1.001
344	AALQACLAAALAQR	E2REX3	TNFRSF1A associated via death domain OS=Canis lupus familiaris OX=9615 GN=TRADD	3	476.598	0.44314	0.00017425	69.229	yes	NA	NA	NA	NA	NA	NA	NA	NA	NA
345	AALQEEEQASK	F1PVL6	Kinesin-like protein OS=Canis lupus familiaris OX=9615 GN=KIF2A	3	401.867	-1.0906	0.00030358	69.721	yes	NA	NA	NA	NA	NA	NA	NA	NA	NA
346	AALQELLSK	E2RS49	Uncharacterized protein OS=Canis lupus familiaris OX=9615 GN=RPS25	2	486.79	-1.6877	0.0002462	143.96	yes	0.993	1.021	1.009	1.035	0.991	0.982	0.992	1.02	0.957
347	AALQELLSK	E2RS49	Uncharacterized protein OS=Canis lupus familiaris OX=9615 GN=RPS25	3	324.862	-0.56886	0.02956	38.303	yes	0.859	1.041	1.042	1.195	0.836	1.039	1.003	1.018	0.967
348	AALQELLSK	E2RS49	Uncharacterized protein OS=Canis lupus familiaris OX=9615 GN=RPS25	2	486.79	-1.0169	0.00033379	120.06	yes	1.02	0.899	0.994	0.979	1.071	0.981	1.069	0.99	0.998
349	AALQELLSK	E2RS49	Uncharacterized protein OS=Canis lupus familiaris OX=9615 GN=RPS25	3	324.862	0.66466	0.010694	47.603	yes	0.922	0.914	1.105	1.035	1.087	0.97	0.962	0.999	1.005
350	AALQELLSK	E2RS49	Uncharacterized protein OS=Canis lupus familiaris OX=9615 GN=RPS25	2	486.79	-0.3963	0.001329	93.096	yes	0.944	0.994	1.035	1.034	0.998	1.024	1.027	0.929	1.017
351	AALQHIPMHQVLR	F1Q419	URB1 ribosome biogenesis 1 homolog (S. cerevisiae) OS=Canis lupus familiaris OX=9615 GN=URB1	4	379.216	-1.4488	0.0020923	47.712	yes	NA	NA	NA	NA	NA	NA	NA	NA	NA
352	AALQHIPMHQVLR	F1Q419	URB1 ribosome biogenesis 1 homolog (S. cerevisiae) OS=Canis lupus familiaris OX=9615 GN=URB1	4	379.216	0.55903	7.733e-05	73.632	yes	0.923	0.865	0.954	1.015	1.008	1.102	1.024	1.112	0.996
353	AALRPTDVVLEVGPGTGNMTVK	E2QUS0	rRNA adenine N(6)-methyltransferase OS=Canis lupus familiaris OX=9615 GN=DIMT1	3	742.403	-1.2972	0.00020237	53.444	yes	0.874	0.953	1.011	1.045	1.178	1.1	0.987	0.965	0.887
354	AALSAGGVSPEAIDSIIVGNVMQSSSDAPYLAR	F1PX50	Acetyl-CoA acyltransferase 2 OS=Canis lupus familiaris OX=9615 GN=ACAA2	4	812.413	-0.60059	5.7398e-11	61.738	yes	0.881	1.114	1.083	0.938	1.186	1.035	1.166	0.755	0.843
355	AALSAGGVSPEAIDSIIVGNVMQSSSDAPYLAR	F1PX50	Acetyl-CoA acyltransferase 2 OS=Canis lupus familiaris OX=9615 GN=ACAA2	3	1082.88	-0.61267	2.3593e-24	89.684	yes	0.48	NA	NA	1.504	0.492	1.42	NA	1.444	0.661
356	AALSEEELEK	F1PNF3	Eukaryotic translation initiation factor 4 gamma 1 OS=Canis lupus familiaris OX=9615 GN=EIF4G1	3	373.524	-0.52082	8.798e-06	113.62	yes	0.997	0.899	0.975	1.014	1.05	1.069	1.077	1.059	0.859
357	AALSGANVLTLIEK	E2R4Q1	LDL receptor related protein 1 OS=Canis lupus familiaris OX=9615 GN=LRP1	3	467.277	-0.2807	1.6201e-05	82.069	yes	0.929	0.95	0.974	0.939	1.058	0.874	1.082	1	1.194
358	AALSGLLHR	J9NZC6	Uncharacterized protein OS=Canis lupus familiaris OX=9615 GN=HADHB	3	313.191	-0.18772	9.4722e-05	125.31	yes	0.802	0.771	0.891	1.376	1.203	1.158	0.926	0.871	1.002
359	AALSGLLHR	J9NZC6	Uncharacterized protein OS=Canis lupus familiaris OX=9615 GN=HADHB	3	313.191	0.42927	0.00064107	82.426	yes	1.04	1.011	1.03	0.906	0.858	0.888	1.047	1.176	1.044
360	AALSGSYVNFGVFR	E2RH14	Exportin 7 OS=Canis lupus familiaris OX=9615 GN=XPO7	2	744.386	-0.75609	5.8822e-16	140.31	yes	0.951	0.917	1.039	1.058	1.075	0.978	1.061	0.98	0.942
361	AALSSFQK	E2REA8	COP9 signalosome subunit 2 OS=Canis lupus familiaris OX=9615 GN=COPS2	2	426.235	-0.85926	0.0073239	88.819	yes	NA	NA	NA	NA	NA	NA	NA	NA	NA
362	AALSTASDFITR	F6Y3P9	Gelsolin OS=Canis lupus familiaris OX=9615 GN=GSN	2	626.83	-1.3755	9.1102e-07	116.51	yes	NA	NA	NA	NA	NA	NA	NA	NA	NA
363	AALSTASDFITR	F6Y3P9	Gelsolin OS=Canis lupus familiaris OX=9615 GN=GSN	3	418.223	-0.40243	3.0537e-06	98.105	yes	0.925	0.966	1.069	1.01	1	0.983	0.976	1.013	1.059
364	AALTFLQDENMVSFIK	F1PAL1	Tetratricopeptide repeat domain 39A OS=Canis lupus familiaris OX=9615 GN=TTC39A	3	609.65	-1.1556	5.429e-05	73.834	yes	1.009	1.047	1.103	0.976	1.054	1.052	0.906	0.964	0.889
367	AALTLTPSAVNK	E2RM27	Iron-sulfur cluster assembly 1 OS=Canis lupus familiaris OX=9615 GN=ISCA1	3	395.899	-0.39509	2.7384e-06	99.283	yes	0.948	0.997	0.933	1.077	1.103	0.985	1.013	0.979	0.965
368	AALTLTPSAVNK	E2RM27	Iron-sulfur cluster assembly 1 OS=Canis lupus familiaris OX=9615 GN=ISCA1	2	593.346	-1.5697	0.01296	52.247	yes	0.845	0.88	1.02	1.104	1.106	0.904	1.15	0.988	1.002
369	AALTMHQAR	E2RSC3	Chromosome 16 open reading frame 58 OS=Canis lupus familiaris OX=9615 GN=C6H16orf58	3	338.843	0.33517	0.0057	57.047	yes	NA	NA	NA	NA	NA	NA	NA	NA	NA
370	AALTMHQAR	E2RSC3	Chromosome 16 open reading frame 58 OS=Canis lupus familiaris OX=9615 GN=C6H16orf58	3	333.512	0.15111	0.00077267	80.165	yes	0.776	0.938	0.735	1.184	1.728	0.757	1.138	0.867	0.877
371	AALVDLEPGTMDSVR	E2QYC2	Tubulin beta chain OS=Canis lupus familiaris OX=9615 GN=TUBB6	3	530.6	-0.53757	0.00082875	51.771	yes	NA	NA	NA	NA	NA	NA	NA	NA	NA
372	AALVDLEPGTMDSVR	E2QYC2	Tubulin beta chain OS=Canis lupus familiaris OX=9615 GN=TUBB6	2	795.396	-1.6014	0.0036116	47.506	yes	0.878	0.931	0.992	1.142	0.987	1.112	0.913	1.041	1.004
373	AALVDLEPGTMDSVR	E2QYC2	Tubulin beta chain OS=Canis lupus familiaris OX=9615 GN=TUBB6	3	525.268	-0.45592	0.00038997	53.946	yes	1.017	0.967	1.084	0.907	0.973	0.943	0.96	1.091	1.059
374	AALVDLEPGTMDSVR	E2QYC2	Tubulin beta chain OS=Canis lupus familiaris OX=9615 GN=TUBB6	2	787.398	-1.3549	1.1486e-19	139.58	yes	1.016	0.995	1.052	1.132	1.086	0.876	0.872	1.005	0.965
375	AALVDYLDGK	F1Q2K9	Tetratricopeptide repeat domain 37 OS=Canis lupus familiaris OX=9615 GN=TTC37	2	532.785	0.31532	3.3776e-05	129.89	yes	0.967	0.914	1.002	1.071	1.052	1.02	1.049	0.962	0.964
376	AALVDYLDGK	F1Q2K9	Tetratricopeptide repeat domain 37 OS=Canis lupus familiaris OX=9615 GN=TTC37	3	355.526	1.6686	0.0016263	62.463	yes	0.871	0.908	1.012	1.083	1.038	1.018	1.076	0.96	1.033
377	AALVVLENYYK	F1Q1G9	Vang-like protein OS=Canis lupus familiaris OX=9615 GN=VANGL1	3	428.24	-0.22295	5.0823e-06	109.66	yes	0.853	0.926	1.009	1.218	1.294	1.106	0.945	0.912	0.736
378	AALYFQR	E2RHG6	Cell division cycle 23 OS=Canis lupus familiaris OX=9615 GN=CDC23	2	434.737	-0.64672	0.024439	83.287	yes	NA	NA	NA	NA	NA	NA	NA	NA	NA
379	AAMDMMVFLK	F1PX71	Myosin VB OS=Canis lupus familiaris OX=9615 GN=MYO5B	3	386.19	1.0174	0.066705	28.204	yes	1	0.826	0.947	1.017	1.049	1.064	0.904	1.118	1.073
380	AAMDNSEIAGEK	F6Y8P9	MICOS complex subunit MIC60 OS=Canis lupus familiaris OX=9615 GN=IMMT	3	412.524	-1.055	3.3353e-05	81.92	yes	0.984	0.93	1.06	0.973	1.061	0.957	1.077	0.971	0.987
381	AAMDNSEIAGEK	F6Y8P9	MICOS complex subunit MIC60 OS=Canis lupus familiaris OX=9615 GN=IMMT	2	618.282	-2.0497	3.9022e-07	118.52	yes	0.981	1.024	1.013	1.012	1.035	0.933	1.089	1.013	0.901
382	AAMEALVVEVTK	E2RNT3	DExH-box helicase 9 OS=Canis lupus familiaris OX=9615 GN=DHX9	3	420.9	0.10426	5.4955e-06	93.839	yes	0.926	0.904	1.002	1.014	1.083	1.004	1.035	1.054	0.979
383	AAMEALVVEVTK	E2RNT3	DExH-box helicase 9 OS=Canis lupus familiaris OX=9615 GN=DHX9	2	630.847	-1.2177	1.0006e-08	120.87	yes	NA	NA	NA	NA	NA	NA	NA	NA	NA
384	AAMEALVVEVTK	E2RNT3	DExH-box helicase 9 OS=Canis lupus familiaris OX=9615 GN=DHX9	2	630.847	-1.1735	9.6397e-06	102.87	yes	1.018	0.783	1.003	0.979	1.029	1.043	1.17	0.939	1.035
[truncated: 68,422 more rows]

## Sheet: QC Statistics
Peptide length	Number of peptides
7	4270
8	5305
9	5431
10	5334
11	5016
12	4171
13	3276
14	2762
15	2234
16	1950
17	1587
18	1214
19	1059
20	774
21	579
22	464
[truncated: 21 more rows]

## Sheet: Repeatablilty
	Pearson's correlation of quantitation
[truncated: 10 more rows]
