# Supplementary material for: Proteome and Phosphoproteome Profiling Reveal the Toxic Mechanism of Clostridium perfringens Epsilon Toxin in MDCK Cells
Source: Toxins (Basel). 2024 Sep 14;16(9):394. doi: 10.3390/toxins16090394 (PMC11435651; doi:10.3390/toxins16090394)
Supplement: Supplementary file 1 [file toxins-16-00394-s001.zip › Table S3.xlsx]

## Sheet: DPPs 10 min
ID	Protein.accession	Position	Amino.acid	Protein.description	Gene.me	Localization.probability	PEP	Score	Modified.sequence	Charge	Mass.error..ppm.	MS.MS.Count	X0min_1	X0min_2	X0min_3	X10min_1	X10min_2	X10min_3	Pvalue10	FC10	FDR10	log2FC10	type10	ENTREZID	Subcellular localization	Biological Process	Cellular Component	Molecular Function	KEGG KO No.	KEGG Gene	KEGG pathway	IPR ID	Domain description
A0A0A0MPD2-11	A0A0A0MPD2	11	S	Ribosomal protein L19	RPL19	0.969932	0.005948	88.294	LAS(0.03)S(0.97)VLR	2	0.064889	1	0.665692	0.734375	0.618779	1.26215	1.09859	1.24893	0.00104348	1.78798	0.0119428	0.838334	up	403682	cytoplasm	GO:0006518 peptide metabolic process; GO:0043043 peptide biosynthetic process; GO:0044267 cellular protein metabolic process; GO:0006807 nitrogen compound metabolic process; GO:0009058 biosynthetic process; GO:0043603 cellular amide metabolic process; GO:0044238 primary metabolic process; GO:1901566 organonitrogen compound biosynthetic process; GO:1901576 organic substance biosynthetic process; G…	GO:0005840 ribosome; GO:0043229 intracellular organelle; GO:0043232 intracellular non-membrane-bounded organelle; GO:0022625 cytosolic large ribosomal subunit; GO:0044446 intracellular organelle part; GO:0005737 cytoplasm; GO:0032991 macromolecular complex; GO:0044424 intracellular part; GO:0005829 cytosol; GO:0005623 cell; GO:0044422 organelle part; GO:0043228 non-membrane-bounded organelle; GO:…	GO:0003735 structural constituent of ribosome; GO:0005198 structural molecule activity;	K02885	RP-L19e; large subunit ribosomal protein L19e	cfa03010 Ribosome - Canis familiaris (dog);	IPR000196; IPR015974; IPR033935; IPR015972;	Ribosomal protein L19/L19e; Ribosomal protein L19/L19e, domain 3; Ribosomal protein L19, eukaryotic; Ribosomal protein L19/L19e, domain 1;
A1XD97-59	A1XD97	59	S	Tuftelin-interacting protein 11	TFIP11	0.997546	4e-41	168.09	EEATY(0.002)GVWAERDS(0.998)DEERPS(0.001)FGGK	3	-0.87988	4	1.08497	1.20201	1.17954	0.931	0.981188	0.952096	0.00657355	0.826272	0.0332262	-0.275312	down	477530	nucleus	GO:0051129 negative regulation of cellular component organization; GO:0044699 single-organism process; GO:0032091 negative regulation of protein binding; GO:0044237 cellular metabolic process; GO:2001141 regulation of RNA biosynthetic process; GO:0008152 metabolic process; GO:0071826 ribonucleoprotein complex subunit organization; GO:0043170 macromolecule metabolic process; GO:0031333 negative re…	GO:0044421 extracellular region part; GO:0000784 nuclear chromosome, telomeric region; GO:0000781 chromosome, telomeric region; GO:0005737 cytoplasm; GO:0005684 U2-type spliceosomal complex; GO:0032991 macromolecular complex; GO:0044424 intracellular part; GO:0016604 nuclear body; GO:0005623 cell; GO:0044422 organelle part; GO:0044427 chromosomal part; GO:0043228 non-membrane-bounded organelle; G…	GO:0097159 organic cyclic compound binding; GO:1901363 heterocyclic compound binding; GO:0003677 DNA binding; GO:0005488 binding; GO:0003676 nucleic acid binding;	K13103	0	0	IPR022159; IPR022783; IPR000467;	Tuftelin interacting protein, N-terminal domain; GC-rich sequence DNA-binding factor domain; G-patch domain;
E2QT37-223	E2QT37	223	S	Nucleoporin 50	NUP50	0.937007	1.06e-06	81.157	MPLAT(0.052)QS(0.937)PS(0.011)LFGSTK	3	0.46275	3	0.844444	0.892354	0.893574	1.17034	1.17608	1.167	5.65e-05	1.33571	0.00298729	0.417606	up	474470	cytoplasm	GO:0046907 intracellular transport; GO:0072594 establishment of protein localization to organelle; GO:0017038 protein import; GO:1902593 single-organism nuclear import; GO:0044699 single-organism process; GO:0071702 organic substance transport; GO:0051169 nuclear transport; GO:0015031 protein transport; GO:1902582 single-organism intracellular transport; GO:0051641 cellular localization; GO:00512…	GO:0016020 membrane; GO:0043229 intracellular organelle; GO:0005643 nuclear pore; GO:0031090 organelle membrane; GO:0005635 nuclear envelope; GO:0044446 intracellular organelle part; GO:0031967 organelle envelope; GO:0032991 macromolecular complex; GO:0031981 nuclear lumen; GO:0012505 endomembrane system; GO:0044424 intracellular part; GO:0005623 cell; GO:0044422 organelle part; GO:0031974 membra…	GO:0031267 small GTPase binding; GO:0017016 Ras GTPase binding; GO:0005488 binding; GO:0005515 protein binding; GO:0008536 Ran GTPase binding; GO:0051020 GTPase binding; GO:0019899 enzyme binding;	K14295	NUP50; nuclear pore complex protein Nup50	cfa03013 RNA transport - Canis familiaris (dog);	IPR000156; IPR011993; IPR015007;	Ran binding domain; PH domain-like; Nuclear pore complex, NUP2/50/61;
E2QTR2-593	E2QTR2	593	T	SAM and HD domain containing deoxynucleoside triphosphate triphosphohydrolase 1	SAMHD1	0.999999	6.29e-08	79.426	DFTKPQDGDVVAPLIT(1)PR	4	0.03543	2	0.866388	0.829644	0.881783	1.17695	1.21063	1.19377	5.23e-05	1.3893	0.00292204	0.474354	up	485862	cytoplasm,nucleus	GO:0044085 cellular component biogenesis; GO:0009117 nucleotide metabolic process; GO:0098542 defense response to other organism; GO:0044699 single-organism process; GO:0044764 multi-organism cellular process; GO:0031347 regulation of defense response; GO:0009262 deoxyribonucleotide metabolic process; GO:0044237 cellular metabolic process; GO:0006796 phosphate-containing compound metabolic proces…	GO:0016020 membrane; GO:0043229 intracellular organelle; GO:0071944 cell periphery; GO:0044446 intracellular organelle part; GO:0031981 nuclear lumen; GO:0044424 intracellular part; GO:0005623 cell; GO:0044422 organelle part; GO:0005886 plasma membrane; GO:0043226 organelle; GO:0043231 intracellular membrane-bounded organelle; GO:0031974 membrane-enclosed lumen; GO:0005654 nucleoplasm; GO:0005634…	GO:0016793 triphosphoric monoester hydrolase activity; GO:0003723 RNA binding; GO:1901265 nucleoside phosphate binding; GO:0032554 purine deoxyribonucleotide binding; GO:0043167 ion binding; GO:0032567 dGTP binding; GO:0008832 dGTPase activity; GO:0005515 protein binding; GO:0016787 hydrolase activity; GO:0000166 nucleotide binding; GO:0008270 zinc ion binding; GO:0032552 deoxyribonucleotide bind…	K22544	SAMHD1; deoxynucleoside triphosphate triphosphohydrolase SAMHD1 [EC:3.1.5.-]	cfa05170 Human immunodeficiency virus 1 infection - Canis familiaris (dog);	IPR006674; IPR013761; IPR001660; IPR003607;	HD domain; Sterile alpha motif/pointed domain; Sterile alpha motif domain; HD/PDEase domain;
E2QTW8-261	E2QTW8	261	S	Calcium-transporting ATPase	ATP2C1	1	0.0670681	41.876	S(1)MDLLGK	2	-2.1083	1	1.26789	1.09726	1.09602	0.840479	0.835329	0.714151	0.00713669	0.690505	0.0349229	-0.534276	down	477066	plasma membrane	GO:0044700 single organism signaling; GO:0065008 regulation of biological quality; GO:0072503 cellular divalent inorganic cation homeostasis; GO:0090662 ATP hydrolysis coupled transmembrane transport; GO:0023051 regulation of signaling; GO:1902533 positive regulation of intracellular signal transduction; GO:0044699 single-organism process; GO:0051234 establishment of localization; GO:0022610 biol…	GO:0043229 intracellular organelle; GO:0016020 membrane; GO:0098588 bounding membrane of organelle; GO:0031090 organelle membrane; GO:0005737 cytoplasm; GO:0044446 intracellular organelle part; GO:0000139 Golgi membrane; GO:0031224 intrinsic component of membrane; GO:0012505 endomembrane system; GO:0044424 intracellular part; GO:0005623 cell; GO:0016021 integral component of membrane; GO:0044422 …	GO:0042625 ATPase coupled ion transmembrane transporter activity; GO:1901265 nucleoside phosphate binding; GO:0015399 primary active transmembrane transporter activity; GO:0022892 substrate-specific transporter activity; GO:0016817 hydrolase activity, acting on acid anhydrides; GO:0016787 hydrolase activity; GO:0004871 signal transducer activity; GO:0022891 substrate-specific transmembrane transp…	K01537	0	0	IPR023298; IPR004014; IPR008250; IPR023214; IPR006068;	P-type ATPase, transmembrane domain; Cation-transporting P-type ATPase, N-terminal; P-type ATPase, A domain; HAD-like domain; Cation-transporting P-type ATPase, C-terminal;
E2QU53-519	E2QU53	519	S	NOP56 ribonucleoprotein	NOP56	0.499999	8.39e-09	83.395	EELVS(0.5)S(0.5)DVEETAGNVSLPK	4	-4.1378	1	0.821743	0.879612	0.860194	1.05019	1.131	1.10821	0.00118502	1.28415	0.0127956	0.36081	up	612871	nucleus	GO:0016072 rRNA metabolic process; GO:0006396 RNA processing; GO:0034470 ncRNA processing; GO:0044085 cellular component biogenesis; GO:0022613 ribonucleoprotein complex biogenesis; GO:0006725 cellular aromatic compound metabolic process; GO:0000154 rRNA modification; GO:0006807 nitrogen compound metabolic process; GO:0042254 ribosome biogenesis; GO:1901360 organic cyclic compound metabolic proce…	GO:0043229 intracellular organelle; GO:0016020 membrane; GO:0043232 intracellular non-membrane-bounded organelle; GO:0044446 intracellular organelle part; GO:0031981 nuclear lumen; GO:0032991 macromolecular complex; GO:0044452 nucleolar part; GO:0044424 intracellular part; GO:0005730 nucleolus; GO:0005623 cell; GO:0001650 fibrillar center; GO:0044422 organelle part; GO:0070761 pre-snoRNP complex;…	GO:0030515 snoRNA binding; GO:0097159 organic cyclic compound binding; GO:1901363 heterocyclic compound binding; GO:0050839 cell adhesion molecule binding; GO:0003723 RNA binding; GO:0005488 binding; GO:0045296 cadherin binding; GO:0003676 nucleic acid binding; GO:1990226 histone methyltransferase binding; GO:0005515 protein binding; GO:0019899 enzyme binding;	K14564	NOP56; nucleolar protein 56	cfa03008 Ribosome biogenesis in eukaryotes - Canis familiaris (dog);	IPR002687; IPR012974; IPR012976;	Nop domain; NOP5, N-terminal; NOSIC;
E2QUE0-210	E2QUE0	210	S	Homeobox C10	HOXC10	0.801038	5.55e-05	84.41	SDS(0.002)QT(0.197)PS(0.801)PGEIK	2	0.73017	1	1.23992	1.10076	1.09739	0.899899	0.889216	0.87206	0.00556348	0.774032	0.0298726	-0.369535	down	486500	nucleus	GO:0097659 nucleic acid-templated transcription; GO:0048869 cellular developmental process; GO:0009891 positive regulation of biosynthetic process; GO:0021520 spinal cord motor neuron cell fate specification; GO:0022008 neurogenesis; GO:0044699 single-organism process; GO:0009058 biosynthetic process; GO:0044237 cellular metabolic process; GO:0050877 neurological system process; GO:2001141 regula…	GO:0043229 intracellular organelle; GO:0061695 transferase complex, transferring phosphorus-containing groups; GO:0044446 intracellular organelle part; GO:0031981 nuclear lumen; GO:0032991 macromolecular complex; GO:0000307 cyclin-dependent protein kinase holoenzyme complex; GO:0044424 intracellular part; GO:1990234 transferase complex; GO:1902554 serine/threonine protein kinase complex; GO:00166…	GO:0001228 transcriptional activator activity, RNA polymerase II transcription regulatory region sequence-specific binding; GO:0000981 RNA polymerase II transcription factor activity, sequence-specific DNA binding; GO:0003677 DNA binding; GO:0000976 transcription regulatory region sequence-specific DNA binding; GO:0003690 double-stranded DNA binding; GO:1990837 sequence-specific double-stranded D…	K17444	0	0	IPR001356; IPR020479; IPR009057;	Homeobox domain; Homeobox domain, metazoa; Homeobox domain-like;
E2QUJ5-127	E2QUJ5	127	S	D damage inducible 1 homolog 2	DDI2	0.748799	4.05e-30	122.68	QPPGAQQSHSSPGDIAS(0.749)S(0.251)PQGLDNPALLR	3	-0.29522	1	0.859301	1.0053	0.908835	1.23474	1.17998	1.16364	0.00500836	1.29023	0.0279844	0.367623	up	487429	cytoskeleton	GO:0006508 proteolysis; GO:0008152 metabolic process; GO:0043170 macromolecule metabolic process; GO:0019538 protein metabolic process; GO:0044238 primary metabolic process; GO:0071704 organic substance metabolic process;	GO:0043229 intracellular organelle; GO:0005737 cytoplasm; GO:0044446 intracellular organelle part; GO:0031981 nuclear lumen; GO:0044424 intracellular part; GO:0005829 cytosol; GO:0005623 cell; GO:0044422 organelle part; GO:0043226 organelle; GO:0043231 intracellular membrane-bounded organelle; GO:0031974 membrane-enclosed lumen; GO:0005654 nucleoplasm; GO:0005634 nucleus; GO:0070013 intracellular…	GO:0004175 endopeptidase activity; GO:0008233 peptidase activity; GO:0003824 catalytic activity; GO:0005488 binding; GO:0004190 aspartic-type endopeptidase activity; GO:0070011 peptidase activity, acting on L-amino acid peptides; GO:0070001 aspartic-type peptidase activity; GO:0005515 protein binding; GO:0016787 hydrolase activity;	K11885	0	0	IPR019103; IPR021109; IPR029071; IPR000626; IPR033882;	Aspartic peptidase, DDI1-type; Aspartic peptidase domain; Ubiquitin-related domain; Ubiquitin domain; DNA damage inducible protein 1 ubiquitin-like domain;
E2QUP3-624	E2QUP3	624	S	R binding motif protein 5	RBM5	0.999893	8.72e-19	116.94	GLVAAYSGDS(1)DNEEELVER	2	-0.67985	3	1.17617	1.11673	1.1291	1.00201	0.913462	0.854086	0.0095665	0.809339	0.04163	-0.305184	down	476618	nucleus	GO:0044085 cellular component biogenesis; GO:0050794 regulation of cellular process; GO:0016043 cellular component organization; GO:0022613 ribonucleoprotein complex biogenesis; GO:0010941 regulation of cell death; GO:0000381 regulation of alternative mRNA splicing, via spliceosome; GO:0022618 ribonucleoprotein complex assembly; GO:0006725 cellular aromatic compound metabolic process; GO:0060255 …	GO:0043229 intracellular organelle; GO:0044446 intracellular organelle part; GO:0032991 macromolecular complex; GO:0031981 nuclear lumen; GO:0044424 intracellular part; GO:0005681 spliceosomal complex; GO:0005623 cell; GO:0044422 organelle part; GO:0043226 organelle; GO:0043231 intracellular membrane-bounded organelle; GO:0031974 membrane-enclosed lumen; GO:0005654 nucleoplasm; GO:0005634 nucleus…	GO:0097159 organic cyclic compound binding; GO:1901363 heterocyclic compound binding; GO:0003729 mRNA binding; GO:0003723 RNA binding; GO:1901265 nucleoside phosphate binding; GO:0046914 transition metal ion binding; GO:0005488 binding; GO:0043167 ion binding; GO:0003676 nucleic acid binding; GO:0046872 metal ion binding; GO:0043169 cation binding; GO:0000166 nucleotide binding; GO:0008270 zinc i…	K13094	0	0	IPR000504; IPR012677; IPR007087; IPR000467; IPR001876;	RNA recognition motif domain; Nucleotide-binding alpha-beta plait domain; Zinc finger, C2H2; G-patch domain; Zinc finger, RanBP2-type;
E2QUQ3-575	E2QUQ3	575	S	CTP synthase	CTPS1	0.803119	1.14e-36	174.62	S(0.025)GS(0.02)S(0.113)S(0.803)PDS(0.038)EITELKFPSINHD	3	0.62494	4	1.12079	1.10138	1.12076	0.869177	0.886957	0.792183	0.000884673	0.762301	0.0110086	-0.391568	down	100687720	cytoplasm	GO:0009116 nucleoside metabolic process; GO:0046132 pyrimidine ribonucleoside biosynthetic process; GO:0045321 leukocyte activation; GO:0009147 pyrimidine nucleoside triphosphate metabolic process; GO:0009117 nucleotide metabolic process; GO:0044699 single-organism process; GO:0009163 nucleoside biosynthetic process; GO:0009058 biosynthetic process; GO:0046036 CTP metabolic process; GO:0044237 ce…	GO:0016020 membrane;	GO:0005524 ATP binding; GO:1901265 nucleoside phosphate binding; GO:0016874 ligase activity; GO:0001882 nucleoside binding; GO:0043167 ion binding; GO:0005515 protein binding; GO:0000166 nucleotide binding; GO:0016879 ligase activity, forming carbon-nitrogen bonds; GO:0097159 organic cyclic compound binding; GO:1901363 heterocyclic compound binding; GO:0032549 ribonucleoside binding; GO:0097367 c…	K01937	pyrG; CTP synthase [EC:6.3.4.2]	cfa00240 Pyrimidine metabolism - Canis familiaris (dog); cfa01100 Metabolic pathways - Canis familiaris (dog);	IPR017456; IPR027417; IPR017926; IPR033828; IPR029062;	CTP synthase, N-terminal; P-loop containing nucleoside triphosphate hydrolase; Glutamine amidotransferase; CTP synthase GATase domain; Class I glutamine amidotransferase-like;
E2QUR1-1041	E2QUR1	1041	S	Chromodomain helicase D binding protein 8	CHD8	0.999997	1.56e-32	144.4	HFSTLKDDDLVEFSDLES(1)EDDERPR	5	0.03705	1	0.901341	0.854106	0.905983	1.19527	1.19112	1.1625	0.00011037	1.33345	0.00437297	0.415163	up	475401	nucleus	0	GO:0043226 organelle; GO:0043231 intracellular membrane-bounded organelle; GO:0043229 intracellular organelle; GO:0005634 nucleus; GO:0044464 cell part; GO:0005622 intracellular; GO:0044424 intracellular part; GO:0043227 membrane-bounded organelle; GO:0005623 cell;	GO:0005524 ATP binding; GO:1901265 nucleoside phosphate binding; GO:0001882 nucleoside binding; GO:0043167 ion binding; GO:0016817 hydrolase activity, acting on acid anhydrides; GO:0016787 hydrolase activity; GO:0005515 protein binding; GO:0000166 nucleotide binding; GO:0097159 organic cyclic compound binding; GO:1901363 heterocyclic compound binding; GO:0032549 ribonucleoside binding; GO:0097367…	K04494	CHD8; chromodomain helicase DNA binding protein 8 [EC:3.6.4.12]	cfa04310 Wnt signaling pathway - Canis familiaris (dog);	IPR006576; IPR027417; IPR000953; IPR000330; IPR023780; IPR014001; IPR016197; IPR001650;	BRK domain; P-loop containing nucleoside triphosphate hydrolase; Chromo/chromo shadow domain; SNF2-related, N-terminal domain; Chromo domain; Helicase superfamily 1/2, ATP-binding domain; Chromo domain-like; Helicase, C-terminal;
E2QUS3-34	E2QUS3	34	T	Rho guanine nucleotide exchange factor 38	ARHGEF38	0.682183	8.71e-21	125.16	RKT(0.682)DT(0.318)VVDGGAPGEHSGALR	4	0.28362	1	1.05533	1.01021	1.15551	0.848064	0.870221	0.828961	0.00727916	0.790811	0.0353036	-0.338595	down	487888
E2QUU0-1889	E2QUU0	1889	S	Thyroid hormone receptor interactor 11	TRIP11	0.999997	2.58e-05	70.837	LSVHDMKPLDS(1)PGRR	4	1.4016	3	0.624385	0.636455	0.725773	1.32385	1.42273	1.36926	7.81e-05	2.07179	0.00360921	1.05088	up	480228	nucleus	GO:0043413 macromolecule glycosylation; GO:0010256 endomembrane system organization; GO:0072594 establishment of protein localization to organelle; GO:0060113 inner ear receptor cell differentiation; GO:0051216 cartilage development; GO:0048666 neuron development; GO:0048869 cellular developmental process; GO:0022008 neurogenesis; GO:0044699 single-organism process; GO:0009058 biosynthetic proces…	GO:0016020 membrane; GO:0031090 organelle membrane; GO:0031410 cytoplasmic vesicle; GO:0031982 vesicle; GO:0005737 cytoplasm; GO:0005801 cis-Golgi network; GO:0044433 cytoplasmic vesicle part; GO:0044424 intracellular part; GO:0016604 nuclear body; GO:0005623 cell; GO:0044422 organelle part; GO:0031974 membrane-enclosed lumen; GO:0005654 nucleoplasm; GO:0070013 intracellular organelle lumen; GO:0…	GO:0005515 protein binding; GO:0005488 binding;	0	0	0	IPR000237;	GRIP domain;
E2QUU5-70	E2QUU5	70	S	60 kDa heat shock protein, mitochondrial	HSPD1	0.996203	2.06e-08	121.99	TVIIEQS(0.004)WGS(0.996)PK	2	0.34113	2	0.748447	0.672216	0.764706	1.1625	1.1442	1.2249	0.000280729	1.61602	0.0065366	0.692448	up	478854	mitochondria	GO:0006457 protein folding; GO:0009409 response to cold; GO:0006950 response to stress; GO:0009628 response to abiotic stimulus; GO:0009266 response to temperature stimulus; GO:0050896 response to stimulus; GO:0009987 cellular process; GO:0042026 protein refolding;	GO:0044424 intracellular part; GO:0005623 cell; GO:0044464 cell part; GO:0005622 intracellular; GO:0005737 cytoplasm;	GO:0005524 ATP binding; GO:1901265 nucleoside phosphate binding; GO:0001882 nucleoside binding; GO:0043167 ion binding; GO:0000166 nucleotide binding; GO:0097159 organic cyclic compound binding; GO:1901363 heterocyclic compound binding; GO:0032549 ribonucleoside binding; GO:0097367 carbohydrate derivative binding; GO:0032553 ribonucleotide binding; GO:0005488 binding; GO:0032550 purine ribonucleo…	K04077	groEL; chaperonin GroEL	cfa03018 RNA degradation - Canis familiaris (dog); cfa04940 Type I diabetes mellitus - Canis familiaris (dog); cfa05134 Legionellosis - Canis familiaris (dog); cfa05152 Tuberculosis - Canis familiaris (dog);	IPR027409; IPR027413;	GroEL-like apical domain; GroEL-like equatorial domain;
E2QUX8-354	E2QUX8	354	T	Ribosomal R processing 8	RRP8	0.798709	1.38e-28	153.14	QVPS(0.048)S(0.152)PT(0.799)QHLDDDNQT(0.001)GPK	4	0.54899	3	1.16463	1.10247	1.08852	0.832657	0.961117	0.831373	0.00764648	0.782314	0.0363735	-0.35418	down	476835	nucleus	GO:0044700 single organism signaling; GO:0044699 single-organism process; GO:0051253 negative regulation of RNA metabolic process; GO:0010564 regulation of cell cycle process; GO:0032259 methylation; GO:0009605 response to external stimulus; GO:2001141 regulation of RNA biosynthetic process; GO:0008152 metabolic process; GO:0007165 signal transduction; GO:0007154 cell communication; GO:0006915 ap…	GO:0016020 membrane; GO:0071944 cell periphery; GO:0005737 cytoplasm; GO:0032991 macromolecular complex; GO:0017053 transcriptional repressor complex; GO:0044424 intracellular part; GO:0005623 cell; GO:0000792 heterochromatin; GO:0044422 organelle part; GO:0090568 nuclear transcriptional repressor complex; GO:0044427 chromosomal part; GO:0043228 non-membrane-bounded organelle; GO:0031974 membrane…	GO:0042393 histone binding; GO:0097159 organic cyclic compound binding; GO:1901363 heterocyclic compound binding; GO:0003723 RNA binding; GO:0008757 S-adenosylmethionine-dependent methyltransferase activity; GO:0008168 methyltransferase activity; GO:0035064 methylated histone binding; GO:0003824 catalytic activity; GO:0005488 binding; GO:0003676 nucleic acid binding; GO:0016741 transferase activi…	K14850	0	0	IPR029063;	S-adenosyl-L-methionine-dependent methyltransferase;
E2QVV3-86	E2QVV3	86	T	EB1 binding protein 2	EB1BP2	0.651015	1.1e-12	94.389	LDVTLGPVPEVGGPQS(0.342)T(0.651)PQT(0.007)K	3	-0.21902	1	0.926829	0.853448	0.783457	1.15432	1.15273	1.21472	0.00228836	1.37369	0.0183404	0.458058	up	475391
E2QW70-15	E2QW70	15	Y	Cyclin dependent kise 2	CDK2	0.999932	7.01e-16	148.41	IGEGT(1)Y(1)GVVYK	3	-0.41623	9	1.21095	1.1284	1.13078	0.87698	0.933196	0.873757	0.00140763	0.77344	0.0139133	-0.370639	down	100855704	cytoplasm	GO:0044085 cellular component biogenesis; GO:0044700 single organism signaling; GO:0009891 positive regulation of biosynthetic process; GO:0090329 regulation of DNA-dependent DNA replication; GO:0010564 regulation of cell cycle process; GO:0044237 cellular metabolic process; GO:0008152 metabolic process; GO:1901990 regulation of mitotic cell cycle phase transition; GO:0044770 cell cycle phase tra…	GO:0000781 chromosome, telomeric region; GO:0061695 transferase complex, transferring phosphorus-containing groups; GO:0031410 cytoplasmic vesicle; GO:0031982 vesicle; GO:0005737 cytoplasm; GO:0000803 sex chromosome; GO:0032991 macromolecular complex; GO:0044424 intracellular part; GO:0097124 cyclin A2-CDK2 complex; GO:1902554 serine/threonine protein kinase complex; GO:0016604 nuclear body; GO:0…	GO:1901265 nucleoside phosphate binding; GO:0016773 phosphotransferase activity, alcohol group as acceptor; GO:0005515 protein binding; GO:0004693 cyclin-dependent protein serine/threonine kinase activity; GO:0004672 protein kinase activity; GO:0030332 cyclin binding; GO:1901363 heterocyclic compound binding; GO:0097159 organic cyclic compound binding; GO:0016301 kinase activity; GO:0032553 ribon…	K02206	CDK2; cyclin-dependent kinase 2 [EC:2.7.11.22]	cfa04068 FoxO signaling pathway - Canis familiaris (dog); cfa04151 PI3K-Akt signaling pathway - Canis familiaris (dog); cfa04218 Cellular senescence - Canis familiaris (dog); cfa04110 Cell cycle - Canis familiaris (dog); cfa05222 Small cell lung cancer - Canis familiaris (dog); cfa05162 Measles - Canis familiaris (dog); cfa05165 Human papillomavirus infection - Canis familiaris (dog); cfa05161 He…	IPR000719; IPR011009;	Protein kinase domain; Protein kinase-like domain;
E2QW70-160	E2QW70	160	T	Cyclin dependent kise 2	CDK2	0.883628	2.1e-08	121.24	T(0.116)YT(0.884)HEVVTLWYR	3	-0.12428	1	1.00498	1.0535	1.05211	0.789376	0.907503	0.819085	0.00700312	0.808838	0.034614	-0.306078	down	100855704	cytoplasm	GO:0044085 cellular component biogenesis; GO:0044700 single organism signaling; GO:0009891 positive regulation of biosynthetic process; GO:0090329 regulation of DNA-dependent DNA replication; GO:0010564 regulation of cell cycle process; GO:0044237 cellular metabolic process; GO:0008152 metabolic process; GO:1901990 regulation of mitotic cell cycle phase transition; GO:0044770 cell cycle phase tra…	GO:0000781 chromosome, telomeric region; GO:0061695 transferase complex, transferring phosphorus-containing groups; GO:0031410 cytoplasmic vesicle; GO:0031982 vesicle; GO:0005737 cytoplasm; GO:0000803 sex chromosome; GO:0032991 macromolecular complex; GO:0044424 intracellular part; GO:0097124 cyclin A2-CDK2 complex; GO:1902554 serine/threonine protein kinase complex; GO:0016604 nuclear body; GO:0…	GO:1901265 nucleoside phosphate binding; GO:0016773 phosphotransferase activity, alcohol group as acceptor; GO:0005515 protein binding; GO:0004693 cyclin-dependent protein serine/threonine kinase activity; GO:0004672 protein kinase activity; GO:0030332 cyclin binding; GO:1901363 heterocyclic compound binding; GO:0097159 organic cyclic compound binding; GO:0016301 kinase activity; GO:0032553 ribon…	K02206	CDK2; cyclin-dependent kinase 2 [EC:2.7.11.22]	cfa04068 FoxO signaling pathway - Canis familiaris (dog); cfa04151 PI3K-Akt signaling pathway - Canis familiaris (dog); cfa04218 Cellular senescence - Canis familiaris (dog); cfa04110 Cell cycle - Canis familiaris (dog); cfa05222 Small cell lung cancer - Canis familiaris (dog); cfa05162 Measles - Canis familiaris (dog); cfa05165 Human papillomavirus infection - Canis familiaris (dog); cfa05161 He…	IPR000719; IPR011009;	Protein kinase domain; Protein kinase-like domain;
E2QW76-71	E2QW76	71	S	Replication factor C subunit 1	RFC1	0.973802	1.48e-12	125.61	IIYDS(0.025)DS(0.974)ES(0.001)EETVQIK	3	0.43086	2	0.746824	0.722509	0.889105	1.27629	1.19438	1.41412	0.00351331	1.64719	0.0230982	0.720006	up	479112	nucleus	GO:0033554 cellular response to stress; GO:0051716 cellular response to stimulus; GO:0006260 DNA replication; GO:0006725 cellular aromatic compound metabolic process; GO:0006950 response to stress; GO:0006259 DNA metabolic process; GO:1901360 organic cyclic compound metabolic process; GO:0006807 nitrogen compound metabolic process; GO:0009058 biosynthetic process; GO:0044238 primary metabolic pro…	GO:0044421 extracellular region part; GO:0031982 vesicle; GO:0032991 macromolecular complex; GO:0044424 intracellular part; GO:0005623 cell; GO:0044422 organelle part; GO:0044427 chromosomal part; GO:0043228 non-membrane-bounded organelle; GO:0031974 membrane-enclosed lumen; GO:0070062 extracellular exosome; GO:0005654 nucleoplasm; GO:0070013 intracellular organelle lumen; GO:0005622 intracellula…	GO:1901265 nucleoside phosphate binding; GO:0016817 hydrolase activity, acting on acid anhydrides; GO:0016787 hydrolase activity; GO:0016887 ATPase activity; GO:1901363 heterocyclic compound binding; GO:0097159 organic cyclic compound binding; GO:0016462 pyrophosphatase activity; GO:0033170 protein-DNA loading ATPase activity; GO:0003824 catalytic activity; GO:0032553 ribonucleotide binding; GO:0…	K10754	RFC1; replication factor C subunit 1	cfa03420 Nucleotide excision repair - Canis familiaris (dog); cfa03030 DNA replication - Canis familiaris (dog); cfa03430 Mismatch repair - Canis familiaris (dog);	IPR013725; IPR003959; IPR003593; IPR008921; IPR027417; IPR001357;	DNA replication factor RFC1, C-terminal; ATPase, AAA-type, core; AAA+ ATPase domain; DNA polymerase III, clamp loader complex, gamma/delta/delta subunit, C-terminal; P-loop containing nucleoside triphosphate hydrolase; BRCT domain;
E2QW92-1120	E2QW92	1120	S	Bromodomain containing 4	BRD4	1	0.00462547	75.043	IHS(1)PIIR	2	0.36926	5	0.759853	0.828037	0.827173	1.0668	1.03271	1.05681	0.000565547	1.30693	0.00866185	0.386178	up	484869	nucleus	GO:0023051 regulation of signaling; GO:1902533 positive regulation of intracellular signal transduction; GO:0009891 positive regulation of biosynthetic process; GO:0044699 single-organism process; GO:0031347 regulation of defense response; GO:0010564 regulation of cell cycle process; GO:2001141 regulation of RNA biosynthetic process; GO:0010646 regulation of cell communication; GO:0009893 positiv…	GO:0043229 intracellular organelle; GO:0043232 intracellular non-membrane-bounded organelle; GO:0044446 intracellular organelle part; GO:0005737 cytoplasm; GO:0031981 nuclear lumen; GO:0044424 intracellular part; GO:0005829 cytosol; GO:0005623 cell; GO:0044422 organelle part; GO:0043228 non-membrane-bounded organelle; GO:0000793 condensed chromosome; GO:0043231 intracellular membrane-bounded orga…	GO:0042393 histone binding; GO:0043175 RNA polymerase core enzyme binding; GO:0002039 p53 binding; GO:0001099 basal RNA polymerase II transcription machinery binding; GO:0001098 basal transcription machinery binding; GO:0070577 lysine-acetylated histone binding; GO:0005488 binding; GO:0000993 RNA polymerase II core binding; GO:0044877 macromolecular complex binding; GO:0005515 protein binding; GO…	K11722	0	0	IPR027353; IPR001487; IPR031354;	NET domain; Bromodomain; Bromodomain protein 4, C-terminal;
E2QW92-1129	E2QW92	1129	S	Bromodomain containing 4	BRD4	0.852318	2.33e-21	128.07	S(0.001)EPFS(0.852)PS(0.147)LRPEPPKHPESIK	4	0.18136	1	0.583868	0.685047	0.755245	1.43124	1.34886	1.45054	0.000233508	2.09007	0.00597244	1.06355	up	484869	nucleus	GO:0023051 regulation of signaling; GO:1902533 positive regulation of intracellular signal transduction; GO:0009891 positive regulation of biosynthetic process; GO:0044699 single-organism process; GO:0031347 regulation of defense response; GO:0010564 regulation of cell cycle process; GO:2001141 regulation of RNA biosynthetic process; GO:0010646 regulation of cell communication; GO:0009893 positiv…	GO:0043229 intracellular organelle; GO:0043232 intracellular non-membrane-bounded organelle; GO:0044446 intracellular organelle part; GO:0005737 cytoplasm; GO:0031981 nuclear lumen; GO:0044424 intracellular part; GO:0005829 cytosol; GO:0005623 cell; GO:0044422 organelle part; GO:0043228 non-membrane-bounded organelle; GO:0000793 condensed chromosome; GO:0043231 intracellular membrane-bounded orga…	GO:0042393 histone binding; GO:0043175 RNA polymerase core enzyme binding; GO:0002039 p53 binding; GO:0001099 basal RNA polymerase II transcription machinery binding; GO:0001098 basal transcription machinery binding; GO:0070577 lysine-acetylated histone binding; GO:0005488 binding; GO:0000993 RNA polymerase II core binding; GO:0044877 macromolecular complex binding; GO:0005515 protein binding; GO…	K11722	0	0	IPR027353; IPR001487; IPR031354;	NET domain; Bromodomain; Bromodomain protein 4, C-terminal;
E2QWD0-204	E2QWD0	204	S	CAP-Gly domain containing linker protein 1	CLIP1	0.987955	1.99e-09	96.562	TASESISNLS(0.012)EAGS(0.988)IK	3	0.084746	1	0.619235	0.686197	0.645621	1.17931	1.25176	1.33161	0.000231657	1.92854	0.00597244	0.947507	up	477461	nucleus	0	0	0	K10421	CLIP1; CAP-Gly domain-containing linker protein 1	cfa04150 mTOR signaling pathway - Canis familiaris (dog);	IPR032108; IPR000938;	CLIP1, zinc knuckle; CAP Gly-rich domain;
E2QWS2-186	E2QWS2	186	S	RAB23, member RAS oncogene family	RAB23	0.787329	5.44e-09	89.831	QQIAEDPELMHS(0.787)S(0.158)S(0.055)NK	3	-2.8021	2	0.855172	0.848297	0.725352	1.14185	1.211	1.15377	0.0016076	1.44376	0.0149303	0.529826	up	481854	cytoskeleton	GO:0044700 single organism signaling; GO:0044085 cellular component biogenesis; GO:1905037 autophagosome organization; GO:1903533 regulation of protein targeting; GO:0090317 negative regulation of intracellular protein transport; GO:0060271 cilium assembly; GO:0044699 single-organism process; GO:0006914 autophagy; GO:0044237 cellular metabolic process; GO:0044782 cilium organization; GO:0042308 n…	GO:0016020 membrane; GO:0044421 extracellular region part; GO:0031410 cytoplasmic vesicle; GO:0031090 organelle membrane; GO:0071944 cell periphery; GO:0030054 cell junction; GO:0005737 cytoplasm; GO:0031982 vesicle; GO:0044433 cytoplasmic vesicle part; GO:0044424 intracellular part; GO:0005623 cell; GO:0044422 organelle part; GO:0005776 autophagosome; GO:0043228 non-membrane-bounded organelle; G…	GO:1901265 nucleoside phosphate binding; GO:0001882 nucleoside binding; GO:0043167 ion binding; GO:0016817 hydrolase activity, acting on acid anhydrides; GO:0016787 hydrolase activity; GO:0000166 nucleotide binding; GO:0017111 nucleoside-triphosphatase activity; GO:0097159 organic cyclic compound binding; GO:1901363 heterocyclic compound binding; GO:0032549 ribonucleoside binding; GO:0097367 carb…	K06234	0	0	IPR005225; IPR027417;	Small GTP-binding protein domain; P-loop containing nucleoside triphosphate hydrolase;
E2QWU2-180	E2QWU2	180	T	Small nuclear ribonucleoprotein polypeptide A'	SNRPA1	0.665059	8.12e-08	96.234	S(0.335)KT(0.665)FNPGAGLPTDK	3	-0.69111	1	0.893822	0.876712	0.84525	1.23488	1.23894	1.24056	0.00131986	1.41998	0.0135362	0.505875	up	607102
E2QWY6-266	E2QWY6	266	Y	Ribosomal protein S2	RPS2	0.995128	1.93e-19	144.5	S(0.005)PY(0.995)QEFTDHLVK	3	-0.55063	2	0.684109	0.736264	0.758491	1.17752	1.15719	1.24226	0.000160742	1.64167	0.00552255	0.715163	up	102155201	cytoplasm	GO:0006518 peptide metabolic process; GO:0043043 peptide biosynthetic process; GO:0044267 cellular protein metabolic process; GO:0006807 nitrogen compound metabolic process; GO:0009058 biosynthetic process; GO:0043603 cellular amide metabolic process; GO:0044238 primary metabolic process; GO:1901566 organonitrogen compound biosynthetic process; GO:1901576 organic substance biosynthetic process; G…	GO:0005840 ribosome; GO:0043229 intracellular organelle; GO:0043232 intracellular non-membrane-bounded organelle; GO:0015935 small ribosomal subunit; GO:0044446 intracellular organelle part; GO:0005737 cytoplasm; GO:0032991 macromolecular complex; GO:0044424 intracellular part; GO:0005829 cytosol; GO:0005623 cell; GO:0044422 organelle part; GO:0043228 non-membrane-bounded organelle; GO:0043226 or…	GO:0097159 organic cyclic compound binding; GO:1901363 heterocyclic compound binding; GO:0003723 RNA binding; GO:0005488 binding; GO:0003676 nucleic acid binding; GO:0005198 structural molecule activity; GO:0003735 structural constituent of ribosome;	K02981	RP-S2e; small subunit ribosomal protein S2e	cfa03010 Ribosome - Canis familiaris (dog);	IPR014720; IPR005324; IPR020568; IPR014721; IPR013810;	Double-stranded RNA-binding domain; Ribosomal protein S5, C-terminal; Ribosomal protein S5 domain 2-type fold; Ribosomal protein S5 domain 2-type fold, subgroup; Ribosomal protein S5, N-terminal;
E2QXB0-1445	E2QXB0	1445	S	ArfGAP with RhoGAP domain, ankyrin repeat and PH domain 3	ARAP3	1	0.000855711	74.987	S(1)FDKPLFPK	3	-0.063427	2	0.81172	0.837937	1	1.2863	1.29715	1.34891	0.00231344	1.4841	0.0183513	0.569593	up	487188	nucleus	GO:0050794 regulation of cellular process; GO:0044700 single organism signaling; GO:0065008 regulation of biological quality; GO:0035021 negative regulation of Rac protein signal transduction; GO:0009968 negative regulation of signal transduction; GO:0023051 regulation of signaling; GO:0044699 single-organism process; GO:0046578 regulation of Ras protein signal transduction; GO:0048519 negative r…	GO:0031252 cell leading edge; GO:0042995 cell projection; GO:0005622 intracellular; GO:0044464 cell part; GO:0005737 cytoplasm; GO:0030027 lamellipodium; GO:0001726 ruffle; GO:0044424 intracellular part; GO:0005623 cell;	GO:1901981 phosphatidylinositol phosphate binding; GO:0060589 nucleoside-triphosphatase regulator activity; GO:0030695 GTPase regulator activity; GO:0043167 ion binding; GO:0005515 protein binding; GO:0098772 molecular function regulator; GO:0043325 phosphatidylinositol-3,4-bisphosphate binding; GO:1902936 phosphatidylinositol bisphosphate binding; GO:0030234 enzyme regulator activity; GO:0005488…	K12490	ARAP3; Arf-GAP with Rho-GAP domain, ANK repeat and PH domain-containing protein 3	cfa04015 Rap1 signaling pathway - Canis familiaris (dog); cfa04024 cAMP signaling pathway - Canis familiaris (dog); cfa04144 Endocytosis - Canis familiaris (dog);	IPR013761; IPR029071; IPR001660; IPR011993; IPR008936; IPR001849; IPR000198; IPR000159;	Sterile alpha motif/pointed domain; Ubiquitin-related domain; Sterile alpha motif domain; PH domain-like; Rho GTPase activation protein; Pleckstrin homology domain; Rho GTPase-activating protein domain; Ras-associating (RA) domain;
E2QXC6-95	E2QXC6	95	S	Uncharacterized protein	CBX3	0.822966	1.2e-11	139.86	SLS(0.823)DS(0.176)ES(0.001)DDSK	2	0.91646	2	1.30786	1.18769	1.21451	0.78301	0.904986	0.888241	0.00201024	0.694392	0.0170575	-0.526178	down	482015	nucleus	GO:0050794 regulation of cellular process; GO:0060255 regulation of macromolecule metabolic process; GO:0019219 regulation of nucleobase-containing compound metabolic process; GO:0048523 negative regulation of cellular process; GO:0031324 negative regulation of cellular metabolic process; GO:0048519 negative regulation of biological process; GO:0051253 negative regulation of RNA metabolic process…	GO:0000784 nuclear chromosome, telomeric region; GO:0000781 chromosome, telomeric region; GO:0044424 intracellular part; GO:0005623 cell; GO:0000792 heterochromatin; GO:0044422 organelle part; GO:0044427 chromosomal part; GO:0043228 non-membrane-bounded organelle; GO:0005856 cytoskeleton; GO:0031974 membrane-enclosed lumen; GO:0070013 intracellular organelle lumen; GO:0015630 microtubule cytoskel…	GO:1990226 histone methyltransferase binding; GO:0019904 protein domain specific binding; GO:0005515 protein binding; GO:0042802 identical protein binding; GO:0019899 enzyme binding; GO:0005488 binding;	K11586	0	0	IPR017984; IPR008251; IPR023780; IPR016197; IPR000953;	Chromo domain subgroup; Chromo shadow domain; Chromo domain; Chromo domain-like; Chromo/chromo shadow domain;
E2QXE3-55	E2QXE3	55	S	Poly(ADP-ribose) polymerase family member 4	MPHOSPH8	1	2.74e-65	210.16	GAEAAGDS(1)EEDGEDVFEVEK	3	0.22105	5	1.22419	1.17608	1.16185	1.03863	0.933202	0.980084	0.00476441	0.828697	0.0273453	-0.271084	down	100271920	nucleus	0	GO:0043226 organelle; GO:0043231 intracellular membrane-bounded organelle; GO:0043229 intracellular organelle; GO:0005634 nucleus; GO:0044464 cell part; GO:0005622 intracellular; GO:0044424 intracellular part; GO:0043227 membrane-bounded organelle; GO:0005623 cell;	GO:0005515 protein binding; GO:0005488 binding;	K21871	0	0	IPR023780; IPR020683; IPR016197; IPR000953;	Chromo domain; Ankyrin repeat-containing domain; Chromo domain-like; Chromo/chromo shadow domain;
E2QXY5-774	E2QXY5	774	S	Erythrocyte membrane protein band 4.1 like 1	EPB41L1	0.938813	0.00748779	63.624	S(0.061)LS(0.939)PIIGK	2	0.083853	2	0.842664	0.86776	0.942649	1.23575	1.18664	1.06515	0.00917101	1.31453	0.0407757	0.394549	up	485855	cytoplasm,nucleus	GO:0016043 cellular component organization; GO:1902589 single-organism organelle organization; GO:0030036 actin cytoskeleton organization; GO:0030866 cortical actin cytoskeleton organization; GO:0006996 organelle organization; GO:0030029 actin filament-based process; GO:0044763 single-organism cellular process; GO:0044699 single-organism process; GO:0007010 cytoskeleton organization; GO:0030865 c…	GO:0016020 membrane; GO:0005856 cytoskeleton; GO:0043226 organelle; GO:0043229 intracellular organelle; GO:0019898 extrinsic component of membrane; GO:0043232 intracellular non-membrane-bounded organelle; GO:0044425 membrane part; GO:0044464 cell part; GO:0005622 intracellular; GO:0005737 cytoplasm; GO:0044424 intracellular part; GO:0005623 cell; GO:0043228 non-membrane-bounded organelle;	GO:0003779 actin binding; GO:0005515 protein binding; GO:0008092 cytoskeletal protein binding; GO:0005198 structural molecule activity; GO:0005488 binding;	K06107	0	0	IPR019748; IPR018980; IPR019749; IPR018979; IPR008379; IPR011993; IPR029071; IPR007477; IPR014847; IPR014352; IPR000299;	FERM central domain; FERM, C-terminal PH-like domain; Band 4.1 domain; FERM, N-terminal; Band 4.1, C-terminal; PH domain-like; Ubiquitin-related domain; SAB domain; FERM adjacent (FA); FERM/acyl-CoA-binding protein, 3-helical bundle; FERM domain;
E2QY29-218	E2QY29	218	S	Arginine and serine rich coiled-coil 2	RSRC2	0.649338	0.000495095	60.158	S(0.455)LS(0.649)RT(0.898)PS(0.997)PPPFR	3	-0.15343	3	0.76616	0.741681	0.870715	1.08758	1.06575	1.12957	0.00233104	1.38021	0.0183513	0.464884	up	477459	nucleus	0	0	GO:0097159 organic cyclic compound binding; GO:1901363 heterocyclic compound binding; GO:0003723 RNA binding; GO:0005488 binding; GO:0003676 nucleic acid binding;	0	0	0	IPR028124;	Small acidic protein-like domain;
E2QY29-220	E2QY29	220	T	Arginine and serine rich coiled-coil 2	RSRC2	0.92946	0.000351546	88.385	S(0.497)LS(0.579)RT(0.929)PS(0.995)PPPFR	3	-0.042462	5	0.801331	0.778459	0.874633	1.04684	1.03818	1.07616	0.0016485	1.28795	0.0151953	0.36508	up	477459	nucleus	0	0	GO:0097159 organic cyclic compound binding; GO:1901363 heterocyclic compound binding; GO:0003723 RNA binding; GO:0005488 binding; GO:0003676 nucleic acid binding;	0	0	0	IPR028124;	Small acidic protein-like domain;
E2QY29-32	E2QY29	32	S	Arginine and serine rich coiled-coil 2	RSRC2	0.99997	7.97e-06	110.44	KEQSDVSIS(1)PR	2	1.0576	6	1.07034	0.997373	1.11361	0.798371	0.849417	0.801187	0.00294506	0.769796	0.0209393	-0.377452	down	477459	nucleus	0	0	GO:0097159 organic cyclic compound binding; GO:1901363 heterocyclic compound binding; GO:0003723 RNA binding; GO:0005488 binding; GO:0003676 nucleic acid binding;	0	0	0	IPR028124;	Small acidic protein-like domain;
E2QYC5-250	E2QYC5	250	Y	Oxysterol-binding protein	OSBPL3	0.721428	1.3e-22	139.28	T(0.032)Y(0.721)S(0.246)APAIIQGGAFESPK	2	-0.13131	1	0.732179	0.781312	0.833506	1.13834	1.17448	1.07646	0.00105552	1.44409	0.0119487	0.530163	up	482363	nucleus	GO:0006810 transport; GO:0006869 lipid transport; GO:1902578 single-organism localization; GO:0044699 single-organism process; GO:0010876 lipid localization; GO:0071702 organic substance transport; GO:0033036 macromolecule localization; GO:0051179 localization; GO:0044765 single-organism transport; GO:0051234 establishment of localization;	0	0	K20463	0	0	IPR011993; IPR001849;	PH domain-like; Pleckstrin homology domain;
E2QYC5-265	E2QYC5	265	S	Oxysterol-binding protein	OSBPL3	0.999942	6.41e-18	114.68	TYSAPAIIQGGAFES(1)PKK	3	0.0946	3	0.811609	0.817097	0.918304	1.12154	1.12861	1.2423	0.00381913	1.3712	0.0242829	0.455439	up	482363	nucleus	GO:0006810 transport; GO:0006869 lipid transport; GO:1902578 single-organism localization; GO:0044699 single-organism process; GO:0010876 lipid localization; GO:0071702 organic substance transport; GO:0033036 macromolecule localization; GO:0051179 localization; GO:0044765 single-organism transport; GO:0051234 establishment of localization;	0	0	K20463	0	0	IPR011993; IPR001849;	PH domain-like; Pleckstrin homology domain;
E2QYC5-304	E2QYC5	304	S	Oxysterol-binding protein	OSBPL3	0.881832	4.61e-24	157.57	LHS(0.118)S(0.882)NPNLSTLDFGEEK	3	0.065463	15	0.884929	0.859841	0.893485	1.08794	1.09272	1.09335	3.22e-05	1.24098	0.00242684	0.311476	up	482363	nucleus	GO:0006810 transport; GO:0006869 lipid transport; GO:1902578 single-organism localization; GO:0044699 single-organism process; GO:0010876 lipid localization; GO:0071702 organic substance transport; GO:0033036 macromolecule localization; GO:0051179 localization; GO:0044765 single-organism transport; GO:0051234 establishment of localization;	0	0	K20463	0	0	IPR011993; IPR001849;	PH domain-like; Pleckstrin homology domain;
E2QYC5-386	E2QYC5	386	S	Oxysterol-binding protein	OSBPL3	0.857822	9.68e-05	79.337	ALS(0.142)S(0.858)ENLRDDNR	2	0.35385	1	1.08961	1.10636	1.08583	0.881423	0.936191	0.845084	0.00162317	0.811351	0.0150465	-0.301601	down	482363	nucleus	GO:0006810 transport; GO:0006869 lipid transport; GO:1902578 single-organism localization; GO:0044699 single-organism process; GO:0010876 lipid localization; GO:0071702 organic substance transport; GO:0033036 macromolecule localization; GO:0051179 localization; GO:0044765 single-organism transport; GO:0051234 establishment of localization;	0	0	K20463	0	0	IPR011993; IPR001849;	PH domain-like; Pleckstrin homology domain;
E2QYC5-401	E2QYC5	401	S	Oxysterol-binding protein	OSBPL3	1	5.21e-12	139.78	ALVHQLS(1)NESR	3	0.45109	5	1.14053	1.01292	0.986556	0.841897	0.819541	0.804369	0.00997511	0.785287	0.0428626	-0.348708	down	482363	nucleus	GO:0006810 transport; GO:0006869 lipid transport; GO:1902578 single-organism localization; GO:0044699 single-organism process; GO:0010876 lipid localization; GO:0071702 organic substance transport; GO:0033036 macromolecule localization; GO:0051179 localization; GO:0044765 single-organism transport; GO:0051234 establishment of localization;	0	0	K20463	0	0	IPR011993; IPR001849;	PH domain-like; Pleckstrin homology domain;
E2QYH6-714	E2QYH6	714	S	Scaffold attachment factor B	SAFB	1	0.00105781	98.048	GVPVIS(1)VK	2	0.85994	1	0.726496	0.773973	0.770588	1.16667	1.16255	1.12986	3.28e-05	1.52311	0.00242684	0.607023	up	485028	nucleus	GO:0044700 single organism signaling; GO:0065008 regulation of biological quality; GO:0009891 positive regulation of biosynthetic process; GO:0044699 single-organism process; GO:0071383 cellular response to steroid hormone stimulus; GO:0030520 intracellular estrogen receptor signaling pathway; GO:2001141 regulation of RNA biosynthetic process; GO:0008152 metabolic process; GO:0007165 signal trans…	GO:0043229 intracellular organelle; GO:0044446 intracellular organelle part; GO:0031981 nuclear lumen; GO:0044424 intracellular part; GO:0005623 cell; GO:0044422 organelle part; GO:0043226 organelle; GO:0043231 intracellular membrane-bounded organelle; GO:0031974 membrane-enclosed lumen; GO:0005654 nucleoplasm; GO:0005634 nucleus; GO:0070013 intracellular organelle lumen; GO:0044464 cell part; GO…	GO:0003677 DNA binding; GO:0003723 RNA binding; GO:1901265 nucleoside phosphate binding; GO:0003690 double-stranded DNA binding; GO:0003682 chromatin binding; GO:0000166 nucleotide binding; GO:0043565 sequence-specific DNA binding; GO:0001047 core promoter binding; GO:1901363 heterocyclic compound binding; GO:0097159 organic cyclic compound binding; GO:0000975 regulatory region DNA binding; GO:00…	0	0	0	IPR003034; IPR000504; IPR012677;	SAP domain; RNA recognition motif domain; Nucleotide-binding alpha-beta plait domain;
E2QYH6-739	E2QYH6	739	S	Scaffold attachment factor B	SAFB	1	0.00465934	77.662	S(1)VVS(1)FDKVK	3	0.012535	4	0.818613	0.868885	0.821569	1.30538	1.16975	1.35787	0.00163956	1.52766	0.0151412	0.611327	up	485028	nucleus	GO:0044700 single organism signaling; GO:0065008 regulation of biological quality; GO:0009891 positive regulation of biosynthetic process; GO:0044699 single-organism process; GO:0071383 cellular response to steroid hormone stimulus; GO:0030520 intracellular estrogen receptor signaling pathway; GO:2001141 regulation of RNA biosynthetic process; GO:0008152 metabolic process; GO:0007165 signal trans…	GO:0043229 intracellular organelle; GO:0044446 intracellular organelle part; GO:0031981 nuclear lumen; GO:0044424 intracellular part; GO:0005623 cell; GO:0044422 organelle part; GO:0043226 organelle; GO:0043231 intracellular membrane-bounded organelle; GO:0031974 membrane-enclosed lumen; GO:0005654 nucleoplasm; GO:0005634 nucleus; GO:0070013 intracellular organelle lumen; GO:0044464 cell part; GO…	GO:0003677 DNA binding; GO:0003723 RNA binding; GO:1901265 nucleoside phosphate binding; GO:0003690 double-stranded DNA binding; GO:0003682 chromatin binding; GO:0000166 nucleotide binding; GO:0043565 sequence-specific DNA binding; GO:0001047 core promoter binding; GO:1901363 heterocyclic compound binding; GO:0097159 organic cyclic compound binding; GO:0000975 regulatory region DNA binding; GO:00…	0	0	0	IPR003034; IPR000504; IPR012677;	SAP domain; RNA recognition motif domain; Nucleotide-binding alpha-beta plait domain;
E2QYH6-899	E2QYH6	899	S	Scaffold attachment factor B	SAFB	0.997293	0.00321967	50.088	GRY(0.003)PDHS(0.997)VDRR	4	0.17225	1	0.734093	0.611546	0.635294	1.51656	1.22325	1.41411	0.00151278	2.09695	0.0144037	1.06829	up	485028	nucleus	GO:0044700 single organism signaling; GO:0065008 regulation of biological quality; GO:0009891 positive regulation of biosynthetic process; GO:0044699 single-organism process; GO:0071383 cellular response to steroid hormone stimulus; GO:0030520 intracellular estrogen receptor signaling pathway; GO:2001141 regulation of RNA biosynthetic process; GO:0008152 metabolic process; GO:0007165 signal trans…	GO:0043229 intracellular organelle; GO:0044446 intracellular organelle part; GO:0031981 nuclear lumen; GO:0044424 intracellular part; GO:0005623 cell; GO:0044422 organelle part; GO:0043226 organelle; GO:0043231 intracellular membrane-bounded organelle; GO:0031974 membrane-enclosed lumen; GO:0005654 nucleoplasm; GO:0005634 nucleus; GO:0070013 intracellular organelle lumen; GO:0044464 cell part; GO…	GO:0003677 DNA binding; GO:0003723 RNA binding; GO:1901265 nucleoside phosphate binding; GO:0003690 double-stranded DNA binding; GO:0003682 chromatin binding; GO:0000166 nucleotide binding; GO:0043565 sequence-specific DNA binding; GO:0001047 core promoter binding; GO:1901363 heterocyclic compound binding; GO:0097159 organic cyclic compound binding; GO:0000975 regulatory region DNA binding; GO:00…	0	0	0	IPR003034; IPR000504; IPR012677;	SAP domain; RNA recognition motif domain; Nucleotide-binding alpha-beta plait domain;
E2QYJ3-187	E2QYJ3	187	S	Sorting nexin 1	SNX1	0.999717	0.000250011	69.92	RFS(1)DFLGLYEK	3	1.0245	1	1.16633	1.21407	1.17337	0.945455	0.853561	0.920588	0.000878094	0.765271	0.0110086	-0.385957	down	478336	cytoplasm,nucleus	GO:0046907 intracellular transport; GO:0097581 lamellipodium organization; GO:0016043 cellular component organization; GO:0031623 receptor internalization; GO:0048869 cellular developmental process; GO:0048193 Golgi vesicle transport; GO:0032989 cellular component morphogenesis; GO:0044699 single-organism process; GO:0044237 cellular metabolic process; GO:0015031 protein transport; GO:0072673 lam…	GO:0016020 membrane; GO:0030904 retromer complex; GO:0019898 extrinsic component of membrane; GO:0031410 cytoplasmic vesicle; GO:0031090 organelle membrane; GO:0098796 membrane protein complex; GO:0005737 cytoplasm; GO:0031982 vesicle; GO:0044433 cytoplasmic vesicle part; GO:0032991 macromolecular complex; GO:0044424 intracellular part; GO:0005623 cell; GO:0044422 organelle part; GO:0005769 early…	GO:0046982 protein heterodimerization activity; GO:0005102 receptor binding; GO:0043167 ion binding; GO:0044877 macromolecular complex binding; GO:0046983 protein dimerization activity; GO:0070851 growth factor receptor binding; GO:0005515 protein binding; GO:1990460 leptin receptor binding; GO:0005158 insulin receptor binding; GO:0050839 cell adhesion molecule binding; GO:0042802 identical prote…	K17917	SNX1_2; sorting nexin-1/2	cfa04144 Endocytosis - Canis familiaris (dog);	IPR005329; IPR015404; IPR001683;	Sorting nexin, N-terminal; Sorting nexin Vps5-like, C-terminal; Phox homologous domain;
E2QYK6-12	E2QYK6	12	S	Chromobox 5	CBX5	0.661307	1.19e-05	68.42	T(0.052)ADS(0.615)S(0.661)S(0.661)S(0.011)EDEEEYVVEK	3	-0.44203	1	0.812766	0.741127	0.82173	1.09581	1.08333	1.15694	0.000722986	1.4043	0.00989424	0.489848	up	477593	nucleus	GO:0050794 regulation of cellular process; GO:0060255 regulation of macromolecule metabolic process; GO:0019219 regulation of nucleobase-containing compound metabolic process; GO:0048523 negative regulation of cellular process; GO:0031324 negative regulation of cellular metabolic process; GO:0048519 negative regulation of biological process; GO:0051253 negative regulation of RNA metabolic process…	GO:0000784 nuclear chromosome, telomeric region; GO:0000781 chromosome, telomeric region; GO:0032991 macromolecular complex; GO:0017053 transcriptional repressor complex; GO:0044424 intracellular part; GO:0016604 nuclear body; GO:0005623 cell; GO:0000792 heterochromatin; GO:0000118 histone deacetylase complex; GO:0044422 organelle part; GO:0044427 chromosomal part; GO:0043228 non-membrane-bounded…	GO:0042393 histone binding; GO:0042802 identical protein binding; GO:0042826 histone deacetylase binding; GO:0030674 protein binding, bridging; GO:0070491 repressing transcription factor binding; GO:0035064 methylated histone binding; GO:0042803 protein homodimerization activity; GO:0005488 binding; GO:0046983 protein dimerization activity; GO:0060090 binding, bridging; GO:0005515 protein binding…	K11587	0	0	IPR017984; IPR008251; IPR023780; IPR016197; IPR000953;	Chromo domain subgroup; Chromo shadow domain; Chromo domain; Chromo domain-like; Chromo/chromo shadow domain;
E2QYK6-13	E2QYK6	13	S	Chromobox 5	CBX5	0.808666	1.19e-05	68.42	T(0.003)ADS(0.044)S(0.193)S(0.809)S(0.949)EDEEEY(0.002)VVEK	3	0.28438	2	0.876596	0.805846	0.912447	1.09681	1.06513	1.09282	0.00259205	1.2543	0.0194423	0.32688	up	477593	nucleus	GO:0050794 regulation of cellular process; GO:0060255 regulation of macromolecule metabolic process; GO:0019219 regulation of nucleobase-containing compound metabolic process; GO:0048523 negative regulation of cellular process; GO:0031324 negative regulation of cellular metabolic process; GO:0048519 negative regulation of biological process; GO:0051253 negative regulation of RNA metabolic process…	GO:0000784 nuclear chromosome, telomeric region; GO:0000781 chromosome, telomeric region; GO:0032991 macromolecular complex; GO:0017053 transcriptional repressor complex; GO:0044424 intracellular part; GO:0016604 nuclear body; GO:0005623 cell; GO:0000792 heterochromatin; GO:0000118 histone deacetylase complex; GO:0044422 organelle part; GO:0044427 chromosomal part; GO:0043228 non-membrane-bounded…	GO:0042393 histone binding; GO:0042802 identical protein binding; GO:0042826 histone deacetylase binding; GO:0030674 protein binding, bridging; GO:0070491 repressing transcription factor binding; GO:0035064 methylated histone binding; GO:0042803 protein homodimerization activity; GO:0005488 binding; GO:0046983 protein dimerization activity; GO:0060090 binding, bridging; GO:0005515 protein binding…	K11587	0	0	IPR017984; IPR008251; IPR023780; IPR016197; IPR000953;	Chromo domain subgroup; Chromo shadow domain; Chromo domain; Chromo domain-like; Chromo/chromo shadow domain;
E2QYP1-338	E2QYP1	338	S	Uncharacterized protein	HNRNPA1	0.811182	0.000255177	59.673	S(0.811)S(0.181)GPY(0.004)GGGGQY(0.003)FAK	2	1.2597	1	0.617944	0.751012	0.653307	1.5519	1.27956	1.556	0.00138637	2.16958	0.013844	1.11742	up	102152026	nucleus	0	0	GO:0097159 organic cyclic compound binding; GO:1901363 heterocyclic compound binding; GO:1901265 nucleoside phosphate binding; GO:0005488 binding; GO:0003676 nucleic acid binding; GO:0000166 nucleotide binding; GO:0036094 small molecule binding;	K12741	HNRNPA1_3; heterogeneous nuclear ribonucleoprotein A1/A3	cfa03040 Spliceosome - Canis familiaris (dog);	IPR000504; IPR012677;	RNA recognition motif domain; Nucleotide-binding alpha-beta plait domain;
E2QYP1-363	E2QYP1	363	S	Uncharacterized protein	HNRNPA1	0.584867	5.41e-08	84.324	NQGGY(0.015)GGS(0.122)S(0.181)S(0.585)S(0.057)S(0.018)S(0.006)Y(0.015)GSGR	2	-0.42518	2	0.604839	0.729757	0.716433	1.13977	1.1984	1.283	0.000803552	1.76554	0.0105521	0.820109	up	102152026	nucleus	0	0	GO:0097159 organic cyclic compound binding; GO:1901363 heterocyclic compound binding; GO:1901265 nucleoside phosphate binding; GO:0005488 binding; GO:0003676 nucleic acid binding; GO:0000166 nucleotide binding; GO:0036094 small molecule binding;	K12741	HNRNPA1_3; heterogeneous nuclear ribonucleoprotein A1/A3	cfa03040 Spliceosome - Canis familiaris (dog);	IPR000504; IPR012677;	RNA recognition motif domain; Nucleotide-binding alpha-beta plait domain;
E2QYP1-366	E2QYP1	366	S	Uncharacterized protein	HNRNPA1	0.956223	2.08e-10	89.663	NQGGYGGSSS(0.001)S(0.001)S(0.039)S(0.956)YGS(0.003)GR	2	0.90864	1	0.58871	0.54251	0.675351	1.30524	1.22745	1.22	0.000166864	2.07725	0.00561507	1.05467	up	102152026	nucleus	0	0	GO:0097159 organic cyclic compound binding; GO:1901363 heterocyclic compound binding; GO:1901265 nucleoside phosphate binding; GO:0005488 binding; GO:0003676 nucleic acid binding; GO:0000166 nucleotide binding; GO:0036094 small molecule binding;	K12741	HNRNPA1_3; heterogeneous nuclear ribonucleoprotein A1/A3	cfa03040 Spliceosome - Canis familiaris (dog);	IPR000504; IPR012677;	RNA recognition motif domain; Nucleotide-binding alpha-beta plait domain;
E2QYR7-431	E2QYR7	431	S	ADP ribosylation factor GTPase activating protein 2	ARFGAP2	0.83363	3.24e-07	122.33	AIS(0.834)S(0.166)DMFFGR	2	-0.64162	1	0.913174	1.00399	0.773679	1.26269	1.22941	1.31501	0.00648594	1.41484	0.0330307	0.500638	up	483627	nucleus	GO:0051336 regulation of hydrolase activity; GO:0043547 positive regulation of GTPase activity; GO:0051345 positive regulation of hydrolase activity; GO:0050790 regulation of catalytic activity; GO:0044093 positive regulation of molecular function; GO:0065009 regulation of molecular function; GO:0043087 regulation of GTPase activity; GO:0065007 biological regulation; GO:0043085 positive regulatio…	GO:0016020 membrane; GO:0043229 intracellular organelle; GO:0071944 cell periphery; GO:0005737 cytoplasm; GO:0012505 endomembrane system; GO:0044424 intracellular part; GO:0005829 cytosol; GO:0005623 cell; GO:0005886 plasma membrane; GO:0043231 intracellular membrane-bounded organelle; GO:0043226 organelle; GO:0005622 intracellular; GO:0044464 cell part; GO:0005794 Golgi apparatus; GO:0043227 mem…	GO:0098772 molecular function regulator; GO:0030234 enzyme regulator activity; GO:0008047 enzyme activator activity; GO:0060589 nucleoside-triphosphatase regulator activity; GO:0005096 GTPase activator activity; GO:0030695 GTPase regulator activity;	K12493	ARFGAP2_3; ADP-ribosylation factor GTPase-activating protein 2/3	cfa04144 Endocytosis - Canis familiaris (dog);	0	0
E2R052-21	E2R052	21	S	DEAD-box helicase 41	DDX41	0.681326	2.82e-78	219.04	TDEVTAT(0.012)GS(0.681)RS(0.13)ET(0.175)EDEDDEEYVPYVPLR	3	-0.34514	1	1.14184	1.20471	1.10819	0.881092	0.863454	0.784221	0.00167912	0.731971	0.0153337	-0.450142	down	479274
E2R068-190	E2R068	190	S	R binding motif protein, X-linked	RBMX	0.886885	0.0040242	58.32	GRDS(0.887)Y(0.113)GGPPR	3	0.24252	3	0.954175	0.831992	0.851781	1.1188	1.1477	1.16898	0.0028018	1.30233	0.0203851	0.3811	up	481063	nucleus	GO:0001649 osteoblast differentiation; GO:0000381 regulation of alternative mRNA splicing, via spliceosome; GO:0097659 nucleic acid-templated transcription; GO:0048869 cellular developmental process; GO:0009891 positive regulation of biosynthetic process; GO:0044699 single-organism process; GO:0009058 biosynthetic process; GO:0070555 response to interleukin-1; GO:0033619 membrane protein proteoly…	GO:0016020 membrane; GO:0005615 extracellular space; GO:0044421 extracellular region part; GO:0031982 vesicle; GO:0032991 macromolecular complex; GO:0044424 intracellular part; GO:0005623 cell; GO:0044422 organelle part; GO:0044427 chromosomal part; GO:0043228 non-membrane-bounded organelle; GO:0031974 membrane-enclosed lumen; GO:0070062 extracellular exosome; GO:1902494 catalytic complex; GO:007…	GO:0003677 DNA binding; GO:0003723 RNA binding; GO:1901265 nucleoside phosphate binding; GO:0005515 protein binding; GO:0003682 chromatin binding; GO:0000166 nucleotide binding; GO:0001047 core promoter binding; GO:1901363 heterocyclic compound binding; GO:0097159 organic cyclic compound binding; GO:0000975 regulatory region DNA binding; GO:0003729 mRNA binding; GO:0001067 regulatory region nucle…	K12885	RBMX; heterogeneous nuclear ribonucleoprotein G	cfa03040 Spliceosome - Canis familiaris (dog);	IPR000504; IPR012604; IPR012677; IPR003954;	RNA recognition motif domain; RBM1CTR; Nucleotide-binding alpha-beta plait domain; RNA recognition motif domain, eukaryote;
E2R068-281	E2R068	281	S	R binding motif protein, X-linked	RBMX	0.99379	2.7e-05	83.351	DYSDHPS(0.005)GGS(0.994)Y(0.001)R	3	1.7767	3	0.894094	0.818913	0.811357	1.12397	1.12974	1.15936	0.000490044	1.35205	0.00817842	0.435148	up	481063	nucleus	GO:0001649 osteoblast differentiation; GO:0000381 regulation of alternative mRNA splicing, via spliceosome; GO:0097659 nucleic acid-templated transcription; GO:0048869 cellular developmental process; GO:0009891 positive regulation of biosynthetic process; GO:0044699 single-organism process; GO:0009058 biosynthetic process; GO:0070555 response to interleukin-1; GO:0033619 membrane protein proteoly…	GO:0016020 membrane; GO:0005615 extracellular space; GO:0044421 extracellular region part; GO:0031982 vesicle; GO:0032991 macromolecular complex; GO:0044424 intracellular part; GO:0005623 cell; GO:0044422 organelle part; GO:0044427 chromosomal part; GO:0043228 non-membrane-bounded organelle; GO:0031974 membrane-enclosed lumen; GO:0070062 extracellular exosome; GO:1902494 catalytic complex; GO:007…	GO:0003677 DNA binding; GO:0003723 RNA binding; GO:1901265 nucleoside phosphate binding; GO:0005515 protein binding; GO:0003682 chromatin binding; GO:0000166 nucleotide binding; GO:0001047 core promoter binding; GO:1901363 heterocyclic compound binding; GO:0097159 organic cyclic compound binding; GO:0000975 regulatory region DNA binding; GO:0003729 mRNA binding; GO:0001067 regulatory region nucle…	K12885	RBMX; heterogeneous nuclear ribonucleoprotein G	cfa03040 Spliceosome - Canis familiaris (dog);	IPR000504; IPR012604; IPR012677; IPR003954;	RNA recognition motif domain; RBM1CTR; Nucleotide-binding alpha-beta plait domain; RNA recognition motif domain, eukaryote;
E2R068-333	E2R068	333	S	R binding motif protein, X-linked	RBMX	0.750246	3.5e-06	78.848	DSY(0.063)S(0.021)S(0.021)S(0.08)RS(0.75)DLY(0.063)SSGR	2	-0.18033	1	0.851324	0.761569	0.647738	1.06921	1.21457	1.0492	0.0104575	1.47436	0.0443497	0.560088	up	481063	nucleus	GO:0001649 osteoblast differentiation; GO:0000381 regulation of alternative mRNA splicing, via spliceosome; GO:0097659 nucleic acid-templated transcription; GO:0048869 cellular developmental process; GO:0009891 positive regulation of biosynthetic process; GO:0044699 single-organism process; GO:0009058 biosynthetic process; GO:0070555 response to interleukin-1; GO:0033619 membrane protein proteoly…	GO:0016020 membrane; GO:0005615 extracellular space; GO:0044421 extracellular region part; GO:0031982 vesicle; GO:0032991 macromolecular complex; GO:0044424 intracellular part; GO:0005623 cell; GO:0044422 organelle part; GO:0044427 chromosomal part; GO:0043228 non-membrane-bounded organelle; GO:0031974 membrane-enclosed lumen; GO:0070062 extracellular exosome; GO:1902494 catalytic complex; GO:007…	GO:0003677 DNA binding; GO:0003723 RNA binding; GO:1901265 nucleoside phosphate binding; GO:0005515 protein binding; GO:0003682 chromatin binding; GO:0000166 nucleotide binding; GO:0001047 core promoter binding; GO:1901363 heterocyclic compound binding; GO:0097159 organic cyclic compound binding; GO:0000975 regulatory region DNA binding; GO:0003729 mRNA binding; GO:0001067 regulatory region nucle…	K12885	RBMX; heterogeneous nuclear ribonucleoprotein G	cfa03040 Spliceosome - Canis familiaris (dog);	IPR000504; IPR012604; IPR012677; IPR003954;	RNA recognition motif domain; RBM1CTR; Nucleotide-binding alpha-beta plait domain; RNA recognition motif domain, eukaryote;
E2R068-353	E2R068	353	S	R binding motif protein, X-linked	RBMX	1	0.00381641	75.509	GLPPS(1)MER	2	-0.22924	19	0.880855	0.929577	0.853705	1.09814	1.12475	1.14439	0.000829572	1.26393	0.0106973	0.337913	up	481063	nucleus	GO:0001649 osteoblast differentiation; GO:0000381 regulation of alternative mRNA splicing, via spliceosome; GO:0097659 nucleic acid-templated transcription; GO:0048869 cellular developmental process; GO:0009891 positive regulation of biosynthetic process; GO:0044699 single-organism process; GO:0009058 biosynthetic process; GO:0070555 response to interleukin-1; GO:0033619 membrane protein proteoly…	GO:0016020 membrane; GO:0005615 extracellular space; GO:0044421 extracellular region part; GO:0031982 vesicle; GO:0032991 macromolecular complex; GO:0044424 intracellular part; GO:0005623 cell; GO:0044422 organelle part; GO:0044427 chromosomal part; GO:0043228 non-membrane-bounded organelle; GO:0031974 membrane-enclosed lumen; GO:0070062 extracellular exosome; GO:1902494 catalytic complex; GO:007…	GO:0003677 DNA binding; GO:0003723 RNA binding; GO:1901265 nucleoside phosphate binding; GO:0005515 protein binding; GO:0003682 chromatin binding; GO:0000166 nucleotide binding; GO:0001047 core promoter binding; GO:1901363 heterocyclic compound binding; GO:0097159 organic cyclic compound binding; GO:0000975 regulatory region DNA binding; GO:0003729 mRNA binding; GO:0001067 regulatory region nucle…	K12885	RBMX; heterogeneous nuclear ribonucleoprotein G	cfa03040 Spliceosome - Canis familiaris (dog);	IPR000504; IPR012604; IPR012677; IPR003954;	RNA recognition motif domain; RBM1CTR; Nucleotide-binding alpha-beta plait domain; RNA recognition motif domain, eukaryote;
E2R0B5-24	E2R0B5	24	S	Transmembrane protein 230	TMEM230	0.974228	8.87e-85	239.33	LS(0.002)S(0.974)T(0.023)DDGYIDLQFK	2	0.51029	2	0.718207	0.736792	0.85124	1.3953	1.16651	1.27453	0.00283762	1.66346	0.0205018	0.734188	up	477167	plasma membrane	0	GO:0031224 intrinsic component of membrane; GO:0016020 membrane; GO:0016021 integral component of membrane; GO:0044425 membrane part;	0	0	0	0	0	0
E2R0F2-1528	E2R0F2	1528	Y	Filamin B	FLNB	0.944522	4.16e-05	88.075	Y(0.945)ADEEIPRS(0.055)PFK	3	0.077754	1	0.934113	0.977636	0.976939	1.17658	1.119	1.2067	0.0022661	1.21241	0.0182814	0.277882	up	484713	nucleus	GO:0014706 striated muscle tissue development; GO:0016043 cellular component organization; GO:0044707 single-multicellular organism process; GO:0048869 cellular developmental process; GO:0003334 keratinocyte development; GO:0032989 cellular component morphogenesis; GO:0044699 single-organism process; GO:0048468 cell development; GO:0000904 cell morphogenesis involved in differentiation; GO:000965…	GO:0016020 membrane; GO:0044421 extracellular region part; GO:0098862 cluster of actin-based cell projections; GO:0005903 brush border; GO:0030054 cell junction; GO:0071944 cell periphery; GO:0031982 vesicle; GO:0005737 cytoplasm; GO:0044424 intracellular part; GO:0005623 cell; GO:0044422 organelle part; GO:0032432 actin filament bundle; GO:0043228 non-membrane-bounded organelle; GO:0005856 cytos…	GO:0097159 organic cyclic compound binding; GO:1901363 heterocyclic compound binding; GO:0050839 cell adhesion molecule binding; GO:0003723 RNA binding; GO:0008092 cytoskeletal protein binding; GO:0042802 identical protein binding; GO:0005488 binding; GO:0045296 cadherin binding; GO:0003676 nucleic acid binding; GO:0003779 actin binding; GO:0005515 protein binding;	K04437	FLNA; filamin	cfa05205 Proteoglycans in cancer - Canis familiaris (dog); cfa04510 Focal adhesion - Canis familiaris (dog); cfa05132 Salmonella infection - Canis familiaris (dog); cfa04010 MAPK signaling pathway - Canis familiaris (dog);	IPR013783; IPR014756; IPR001715;	Immunoglobulin-like fold; Immunoglobulin E-set; Calponin homology domain;
E2R0G6-172	E2R0G6	172	S	S1 R binding domain 1	SRBD1	0.999998	2.33e-14	116.6	KEESEDDFTFGQS(1)PLK	4	0.55146	3	0.972919	0.989141	0.928155	1.19138	1.14166	1.20957	0.00134316	1.22573	0.0136624	0.293636	up	611842	nucleus	GO:0008152 metabolic process; GO:0006725 cellular aromatic compound metabolic process; GO:0046483 heterocycle metabolic process; GO:0006139 nucleobase-containing compound metabolic process; GO:1901360 organic cyclic compound metabolic process; GO:0006807 nitrogen compound metabolic process; GO:0034641 cellular nitrogen compound metabolic process; GO:0044238 primary metabolic process; GO:0009987 c…	0	GO:0097159 organic cyclic compound binding; GO:1901363 heterocyclic compound binding; GO:0005488 binding; GO:0003676 nucleic acid binding;	0	0	0	IPR012340; IPR003029; IPR023323; IPR023319; IPR006641; IPR032639; IPR022967; IPR012337; IPR018974; IPR023097; IPR010994;	Nucleic acid-binding, OB-fold; S1 domain; Tex-like domain; Tex-like protein, HTH domain; YqgF/RNase H-like domain; Tex protein, YqgF-like domain; RNA-binding domain, S1; Ribonuclease H-like domain; Tex-like protein, N-terminal; Tex RuvX-like domain; RuvA domain 2-like;
E2R0L7-886	E2R0L7	886	S	BMP2 inducible kise	BMP2K	1	0.00457553	56.043	KVS(1)VPDCR	2	-0.00095578	2	1.01299	1.03805	1.0251	0.750249	0.763653	0.762877	6e-06	0.74014	0.0016934	-0.434131	down	487819	nucleus	GO:0060627 regulation of vesicle-mediated transport; GO:0050794 regulation of cellular process; GO:0016310 phosphorylation; GO:0045747 positive regulation of Notch signaling pathway; GO:0023051 regulation of signaling; GO:0044267 cellular protein metabolic process; GO:0030500 regulation of bone mineralization; GO:0070167 regulation of biomineral tissue development; GO:0044237 cellular metabolic p…	GO:0043229 intracellular organelle; GO:0005737 cytoplasm; GO:0044446 intracellular organelle part; GO:0031981 nuclear lumen; GO:0044424 intracellular part; GO:0016604 nuclear body; GO:0005623 cell; GO:0044422 organelle part; GO:0043231 intracellular membrane-bounded organelle; GO:0043226 organelle; GO:0031974 membrane-enclosed lumen; GO:0005634 nucleus; GO:0005654 nucleoplasm; GO:0070013 intracel…	GO:0035612 AP-2 adaptor complex binding; GO:1901265 nucleoside phosphate binding; GO:0016773 phosphotransferase activity, alcohol group as acceptor; GO:0005515 protein binding; GO:0004672 protein kinase activity; GO:0098772 molecular function regulator; GO:0097159 organic cyclic compound binding; GO:1901363 heterocyclic compound binding; GO:0016301 kinase activity; GO:0003824 catalytic activity; …	K08854	BMP2K; BMP2 inducible kinase [EC:2.7.11.1]	cfa05202 Transcriptional misregulation in cancer - Canis familiaris (dog);	IPR000719; IPR028182; IPR011009;	Protein kinase domain; BMP-2-inducible protein kinase, C-terminal; Protein kinase-like domain;
E2R0L7-992	E2R0L7	992	T	BMP2 inducible kise	BMP2K	0.99268	0.000643824	65.219	TVKPT(0.003)Y(0.004)RT(0.993)PER	3	0.99518	1	0.831169	0.772727	0.887029	1.25274	1.09221	1.15743	0.00411948	1.40606	0.0253621	0.491655	up	487819	nucleus	GO:0060627 regulation of vesicle-mediated transport; GO:0050794 regulation of cellular process; GO:0016310 phosphorylation; GO:0045747 positive regulation of Notch signaling pathway; GO:0023051 regulation of signaling; GO:0044267 cellular protein metabolic process; GO:0030500 regulation of bone mineralization; GO:0070167 regulation of biomineral tissue development; GO:0044237 cellular metabolic p…	GO:0043229 intracellular organelle; GO:0005737 cytoplasm; GO:0044446 intracellular organelle part; GO:0031981 nuclear lumen; GO:0044424 intracellular part; GO:0016604 nuclear body; GO:0005623 cell; GO:0044422 organelle part; GO:0043231 intracellular membrane-bounded organelle; GO:0043226 organelle; GO:0031974 membrane-enclosed lumen; GO:0005634 nucleus; GO:0005654 nucleoplasm; GO:0070013 intracel…	GO:0035612 AP-2 adaptor complex binding; GO:1901265 nucleoside phosphate binding; GO:0016773 phosphotransferase activity, alcohol group as acceptor; GO:0005515 protein binding; GO:0004672 protein kinase activity; GO:0098772 molecular function regulator; GO:0097159 organic cyclic compound binding; GO:1901363 heterocyclic compound binding; GO:0016301 kinase activity; GO:0003824 catalytic activity; …	K08854	BMP2K; BMP2 inducible kinase [EC:2.7.11.1]	cfa05202 Transcriptional misregulation in cancer - Canis familiaris (dog);	IPR000719; IPR028182; IPR011009;	Protein kinase domain; BMP-2-inducible protein kinase, C-terminal; Protein kinase-like domain;
E2R0Q9-361	E2R0Q9	361	S	G protein sigling modulator 1	GPSM1	0.8351	1.56e-13	100.23	LT(0.164)S(0.835)PAATEKPDLAGYEAQGAR	3	-0.52509	1	0.779335	0.845438	0.979101	1.27974	1.15176	1.33927	0.00852371	1.44814	0.0389748	0.534199	up	100855572	nucleus	GO:0050794 regulation of cellular process; GO:0050789 regulation of biological process; GO:0010646 regulation of cell communication; GO:0050790 regulation of catalytic activity; GO:0023051 regulation of signaling; GO:0048583 regulation of response to stimulus; GO:0065009 regulation of molecular function; GO:0008277 regulation of G-protein coupled receptor protein signaling pathway; GO:0009966 reg…	GO:0043229 intracellular organelle; GO:0005737 cytoplasm; GO:0044446 intracellular organelle part; GO:0012505 endomembrane system; GO:0031981 nuclear lumen; GO:0044424 intracellular part; GO:0005623 cell; GO:0044422 organelle part; GO:0043226 organelle; GO:0043231 intracellular membrane-bounded organelle; GO:0031974 membrane-enclosed lumen; GO:0005654 nucleoplasm; GO:0005634 nucleus; GO:0070013 i…	GO:0005515 protein binding; GO:0098772 molecular function regulator; GO:0030234 enzyme regulator activity; GO:0005092 GDP-dissociation inhibitor activity; GO:0060589 nucleoside-triphosphatase regulator activity; GO:0005488 binding; GO:0030695 GTPase regulator activity;	K15839	GPSM1; G-protein signaling modulator 1	cfa05030 Cocaine addiction - Canis familiaris (dog);	IPR011990; IPR013026;	Tetratricopeptide-like helical domain; Tetratricopeptide repeat-containing domain;
E2R0S7-363	E2R0S7	363	S	LUC7 like	LUC7L	1	0.000840438	71.08	RS(1)EEKEAGEI	3	0.29176	4	1.4053	1.33234	1.38543	0.796731	0.786133	0.721713	4.57e-05	0.558948	0.00278452	-0.839215	down	479898	nucleus	GO:0044085 cellular component biogenesis; GO:0051093 negative regulation of developmental process; GO:0006376 mRNA splice site selection; GO:0016043 cellular component organization; GO:0022613 ribonucleoprotein complex biogenesis; GO:0022618 ribonucleoprotein complex assembly; GO:0006725 cellular aromatic compound metabolic process; GO:0048634 regulation of muscle organ development; GO:0051241 ne…	GO:0005685 U1 snRNP; GO:0043229 intracellular organelle; GO:0044446 intracellular organelle part; GO:0005684 U2-type spliceosomal complex; GO:0032991 macromolecular complex; GO:0044424 intracellular part; GO:0005681 spliceosomal complex; GO:0005623 cell; GO:0044422 organelle part; GO:0097525 spliceosomal snRNP complex; GO:0043231 intracellular membrane-bounded organelle; GO:0043226 organelle; GO:…	GO:0097159 organic cyclic compound binding; GO:1901363 heterocyclic compound binding; GO:0003729 mRNA binding; GO:0003723 RNA binding; GO:0042802 identical protein binding; GO:0005488 binding; GO:0003676 nucleic acid binding; GO:0050733 RS domain binding; GO:0019904 protein domain specific binding; GO:0005515 protein binding;	0	0	0	0	0
E2R107-1114	E2R107	1114	S	Autophagy and beclin 1 regulator 1	AMBRA1	0.86786	0.00189598	68.515	AS(0.131)S(0.868)PRPS(0.001)ASR	2	-0.55571	1	1.29016	1.35816	1.28328	0.952116	1.00201	0.787755	0.00454205	0.697396	0.0268173	-0.519949	down	483634	nucleus	GO:0010941 regulation of cell death; GO:0043551 regulation of phosphatidylinositol 3-kinase activity; GO:0043009 chordate embryonic development; GO:0031331 positive regulation of cellular catabolic process; GO:0043523 regulation of neuron apoptotic process; GO:0044699 single-organism process; GO:0006914 autophagy; GO:0019216 regulation of lipid metabolic process; GO:0044237 cellular metabolic pro…	GO:0005929 cilium; GO:0097708 intracellular vesicle; GO:0043229 intracellular organelle; GO:0042995 cell projection; GO:0043232 intracellular non-membrane-bounded organelle; GO:0031410 cytoplasmic vesicle; GO:0044430 cytoskeletal part; GO:0044446 intracellular organelle part; GO:0097014 ciliary plasm; GO:0031982 vesicle; GO:0005737 cytoplasm; GO:0045335 phagocytic vesicle; GO:0044424 intracellula…	GO:0005515 protein binding; GO:0031625 ubiquitin protein ligase binding; GO:0044389 ubiquitin-like protein ligase binding; GO:0005488 binding; GO:0019899 enzyme binding;	K17985	AMBRA1; activating molecule in BECN1-regulated autophagy protein 1	cfa04140 Autophagy - animal - Canis familiaris (dog); cfa04137 Mitophagy - animal - Canis familiaris (dog);	IPR017986; IPR015943;	WD40-repeat-containing domain; WD40/YVTN repeat-like-containing domain;
E2R118-33	E2R118	33	S	Uncharacterized protein	---	0.987297	4.12e-05	100.52	RLS(0.987)Y(0.009)NT(0.004)ASNK	2	0.22492	7	0.623131	0.579102	0.559962	1.16101	1.23423	1.25763	5.34e-05	2.07291	0.00294707	1.05166	up		cytoplasm	GO:0044085 cellular component biogenesis; GO:0022613 ribonucleoprotein complex biogenesis; GO:0006518 peptide metabolic process; GO:0043043 peptide biosynthetic process; GO:0044267 cellular protein metabolic process; GO:0006807 nitrogen compound metabolic process; GO:0042254 ribosome biogenesis; GO:0009058 biosynthetic process; GO:0043603 cellular amide metabolic process; GO:1901566 organonitroge…	GO:0005840 ribosome; GO:0043229 intracellular organelle; GO:0043232 intracellular non-membrane-bounded organelle; GO:0022625 cytosolic large ribosomal subunit; GO:0044446 intracellular organelle part; GO:0005737 cytoplasm; GO:0032991 macromolecular complex; GO:0044424 intracellular part; GO:0005829 cytosol; GO:0005623 cell; GO:0044422 organelle part; GO:0043228 non-membrane-bounded organelle; GO:…	GO:0097159 organic cyclic compound binding; GO:1901363 heterocyclic compound binding; GO:0003723 RNA binding; GO:0005488 binding; GO:0003676 nucleic acid binding; GO:0005198 structural molecule activity; GO:0003735 structural constituent of ribosome;	K02915	RP-L34e; large subunit ribosomal protein L34e	cfa03010 Ribosome - Canis familiaris (dog);	0	0
E2R161-209	E2R161	209	S	Secreted phosphoprotein 1	SPP1	0.845414	4.92e-13	92.463	DS(0.004)HAKDS(0.845)QET(0.076)S(0.076)QLDDHSMETK	4	-0.77524	2	1.4204	1.197	1.34404	0.640562	0.896586	0.694332	0.00479673	0.5633	0.0274666	-0.828024	down	478471	extracellular	GO:0001649 osteoblast differentiation; GO:0044707 single-multicellular organism process; GO:0065008 regulation of biological quality; GO:0048869 cellular developmental process; GO:1901700 response to oxygen-containing compound; GO:0044699 single-organism process; GO:0045124 regulation of bone resorption; GO:0034103 regulation of tissue remodeling; GO:0032844 regulation of homeostatic process; GO:…	GO:0043229 intracellular organelle; GO:0005615 extracellular space; GO:0044421 extracellular region part; GO:0005737 cytoplasm; GO:0031982 vesicle; GO:0012505 endomembrane system; GO:0044424 intracellular part; GO:0005623 cell; GO:0005576 extracellular region; GO:0043226 organelle; GO:0070062 extracellular exosome; GO:0043231 intracellular membrane-bounded organelle; GO:0005622 intracellular; GO:…	GO:0050840 extracellular matrix binding; GO:0005488 binding;	K06250	SPP1; secreted phosphoprotein 1	cfa04371 Apelin signaling pathway - Canis familiaris (dog); cfa04151 PI3K-Akt signaling pathway - Canis familiaris (dog); cfa04510 Focal adhesion - Canis familiaris (dog); cfa04512 ECM-receptor interaction - Canis familiaris (dog); cfa04620 Toll-like receptor signaling pathway - Canis familiaris (dog); cfa05165 Human papillomavirus infection - Canis familiaris (dog);	0	0
E2R1A5-1737	E2R1A5	1737	S	HEAT repeat containing 5B	HEATR5B	0.983083	7.35e-05	91.62	MS(0.008)DS(0.983)PS(0.008)HIATK	2	-0.16523	5	1.03414	0.96332	0.961089	0.828203	0.861405	0.772	0.00949175	0.832033	0.0415254	-0.265288	down	483033	plasma membrane	0	GO:0016020 membrane; GO:0070062 extracellular exosome; GO:0043226 organelle; GO:0044421 extracellular region part; GO:0031982 vesicle; GO:1903561 extracellular vesicle; GO:0043227 membrane-bounded organelle; GO:0005576 extracellular region; GO:0043230 extracellular organelle;	GO:0005488 binding;	0	0	0	IPR011989; IPR016024;	Armadillo-like helical; Armadillo-type fold;
E2R1D3-157	E2R1D3	157	S	Zinc finger protein 622	ZNF622	1	2.54e-30	136.57	APAAPAQPPRS(1)PAPAAPDRPPR	4	-0.03715	5	0.746082	0.765854	0.685468	0.955537	1.08367	0.977193	0.00417092	1.37271	0.0255508	0.457029	up	479383	nucleus	GO:0044700 single organism signaling; GO:0044085 cellular component biogenesis; GO:0046330 positive regulation of JNK cascade; GO:0022613 ribonucleoprotein complex biogenesis; GO:0010941 regulation of cell death; GO:0032872 regulation of stress-activated MAPK cascade; GO:0032270 positive regulation of cellular protein metabolic process; GO:0023051 regulation of signaling; GO:1902533 positive regu…	GO:0005737 cytoplasm; GO:0032991 macromolecular complex; GO:0044424 intracellular part; GO:0005623 cell; GO:0044422 organelle part; GO:0030684 preribosome; GO:0043228 non-membrane-bounded organelle; GO:0031974 membrane-enclosed lumen; GO:0070013 intracellular organelle lumen; GO:0005622 intracellular; GO:0044391 ribosomal subunit; GO:0044464 cell part; GO:0030687 preribosome, large subunit precur…	GO:0097159 organic cyclic compound binding; GO:1901363 heterocyclic compound binding; GO:0003723 RNA binding; GO:0046914 transition metal ion binding; GO:0005488 binding; GO:0043167 ion binding; GO:0003676 nucleic acid binding; GO:0046872 metal ion binding; GO:0043169 cation binding; GO:0008270 zinc ion binding;	K14816	0	0	IPR015880; IPR003604; IPR007087;	Zinc finger, C2H2-like; Zinc finger, U1-type; Zinc finger, C2H2;
E2R1E6-232	E2R1E6	232	Y	EPS8 like 2	EPS8L2	0.80344	0.00998998	79.201	Y(0.803)GS(0.006)DS(0.166)PT(0.021)S(0.003)K	2	0.54201	1	1.40258	1.33801	1.19371	0.642507	0.785927	0.532875	0.00235911	0.498514	0.0184166	-1.00429	down	100856027	nucleus	GO:0044700 single organism signaling; GO:0050794 regulation of cellular process; GO:0060491 regulation of cell projection assembly; GO:0023051 regulation of signaling; GO:0044699 single-organism process; GO:0046578 regulation of Ras protein signal transduction; GO:0031344 regulation of cell projection organization; GO:0044087 regulation of cellular component biogenesis; GO:0050896 response to sti…	GO:0016020 membrane; GO:0031252 cell leading edge; GO:0042995 cell projection; GO:0044421 extracellular region part; GO:0071944 cell periphery; GO:0032587 ruffle membrane; GO:0005737 cytoplasm; GO:0031982 vesicle; GO:0032991 macromolecular complex; GO:0044424 intracellular part; GO:0005829 cytosol; GO:0005623 cell; GO:0044463 cell projection part; GO:0005576 extracellular region; GO:0005886 plasm…	GO:0050839 cell adhesion molecule binding; GO:0008092 cytoskeletal protein binding; GO:0030676 Rac guanyl-nucleotide exchange factor activity; GO:0005085 guanyl-nucleotide exchange factor activity; GO:0005488 binding; GO:0045296 cadherin binding; GO:0003779 actin binding; GO:0005088 Ras guanyl-nucleotide exchange factor activity; GO:0005515 protein binding; GO:0098772 molecular function regulator…	K17277	0	0	IPR013625; IPR001452; IPR011993; IPR006020; IPR033928;	Tensin/EPS8 phosphotyrosine-binding domain; SH3 domain; PH domain-like; PTB/PI domain; Epidermal growth factor receptor kinase substrate, phosphotyrosine-binding domain;
E2R1E6-498	E2R1E6	498	S	EPS8 like 2	EPS8L2	0.676007	7.48e-22	107.18	HNLVSEPTCPPPGDIPPAVS(0.324)S(0.676)PQAHR	4	-0.72385	6	0.868787	0.89669	0.87931	1.04505	1.17047	1.12267	0.00349576	1.26218	0.0230532	0.335914	up	100856027	nucleus	GO:0044700 single organism signaling; GO:0050794 regulation of cellular process; GO:0060491 regulation of cell projection assembly; GO:0023051 regulation of signaling; GO:0044699 single-organism process; GO:0046578 regulation of Ras protein signal transduction; GO:0031344 regulation of cell projection organization; GO:0044087 regulation of cellular component biogenesis; GO:0050896 response to sti…	GO:0016020 membrane; GO:0031252 cell leading edge; GO:0042995 cell projection; GO:0044421 extracellular region part; GO:0071944 cell periphery; GO:0032587 ruffle membrane; GO:0005737 cytoplasm; GO:0031982 vesicle; GO:0032991 macromolecular complex; GO:0044424 intracellular part; GO:0005829 cytosol; GO:0005623 cell; GO:0044463 cell projection part; GO:0005576 extracellular region; GO:0005886 plasm…	GO:0050839 cell adhesion molecule binding; GO:0008092 cytoskeletal protein binding; GO:0030676 Rac guanyl-nucleotide exchange factor activity; GO:0005085 guanyl-nucleotide exchange factor activity; GO:0005488 binding; GO:0045296 cadherin binding; GO:0003779 actin binding; GO:0005088 Ras guanyl-nucleotide exchange factor activity; GO:0005515 protein binding; GO:0098772 molecular function regulator…	K17277	0	0	IPR013625; IPR001452; IPR011993; IPR006020; IPR033928;	Tensin/EPS8 phosphotyrosine-binding domain; SH3 domain; PH domain-like; PTB/PI domain; Epidermal growth factor receptor kinase substrate, phosphotyrosine-binding domain;
E2R1K2-521	E2R1K2	521	S	RAB, member RAS oncogene family like 6	RABL6	0.999714	5.54e-05	65.022	KS(1)PAEGPSGGREEGK	3	-0.23157	2	1.13703	1.2185	1.15246	0.876	0.891892	0.903967	0.000446397	0.761651	0.00798559	-0.392799	down	480675	nucleus	GO:0050794 regulation of cellular process; GO:0044700 single organism signaling; GO:0051716 cellular response to stimulus; GO:0007165 signal transduction; GO:0050789 regulation of biological process; GO:0007154 cell communication; GO:0035556 intracellular signal transduction; GO:0044699 single-organism process; GO:0007264 small GTPase mediated signal transduction; GO:0023052 signaling; GO:0050896…	GO:0005623 cell; GO:0005622 intracellular; GO:0044464 cell part;	GO:1901265 nucleoside phosphate binding; GO:0001882 nucleoside binding; GO:0043167 ion binding; GO:0000166 nucleotide binding; GO:0097159 organic cyclic compound binding; GO:1901363 heterocyclic compound binding; GO:0032549 ribonucleoside binding; GO:0097367 carbohydrate derivative binding; GO:0032553 ribonucleotide binding; GO:0005488 binding; GO:0032550 purine ribonucleoside binding; GO:0043168…	0	0	0	IPR027417; IPR013684;	P-loop containing nucleoside triphosphate hydrolase; Mitochondrial Rho-like;
E2R269-45	E2R269	45	S	Valosin containing protein interacting protein 1	VCPIP1	0.944197	0.0353775	41.242	ILS(0.944)GS(0.056)CPDPK	2	-0.069404	1	0.931244	0.739489	0.960343	1.31785	1.42623	1.26131	0.00561298	1.52234	0.0299749	0.606287	up	486980	nucleus	GO:0071108 protein K48-linked deubiquitination; GO:0070646 protein modification by small protein removal; GO:0044267 cellular protein metabolic process; GO:0070647 protein modification by small protein conjugation or removal; GO:0044238 primary metabolic process; GO:0016579 protein deubiquitination; GO:0044237 cellular metabolic process; GO:0071704 organic substance metabolic process; GO:0008152 …	GO:0044424 intracellular part; GO:0005623 cell; GO:0044464 cell part; GO:0005622 intracellular; GO:0005737 cytoplasm;	GO:0004843 thiol-dependent ubiquitin-specific protease activity; GO:0008233 peptidase activity; GO:0036459 thiol-dependent ubiquitinyl hydrolase activity; GO:0003824 catalytic activity; GO:0101005 ubiquitinyl hydrolase activity; GO:0070011 peptidase activity, acting on L-amino acid peptides; GO:0019783 ubiquitin-like protein-specific protease activity; GO:0008234 cysteine-type peptidase activity;…	K11861	0	0	IPR029071; IPR003323;	Ubiquitin-related domain; OTU domain;
E2R2C8-45	E2R2C8	45	S	Keratin 80	KRT80	0.858905	1.73e-18	147.51	S(0.859)LT(0.141)GCEAAGTIPK	3	0.38901	2	0.790293	0.765475	0.82669	1.20437	1.29534	1.19732	0.000267903	1.55177	0.00638532	0.633915	up	486534	mitochondria	0	GO:0043229 intracellular organelle; GO:0099513 polymeric cytoskeletal fiber; GO:0043232 intracellular non-membrane-bounded organelle; GO:0044430 cytoskeletal part; GO:0044446 intracellular organelle part; GO:0099512 supramolecular fiber; GO:0044424 intracellular part; GO:0099080 supramolecular complex; GO:0005623 cell; GO:0044422 organelle part; GO:0045095 keratin filament; GO:0099081 supramolecu…	GO:0005198 structural molecule activity;	K07605	0	0	IPR032444;	Keratin type II head;
E2R2G0-407	E2R2G0	407	S	Uncharacterized protein	C7H1orf116	1	0.00483133	92.445	VS(1)PNVLR	2	-0.090245	2	0.836329	0.612561	0.832898	1.2755	1.24596	1.18852	0.00369934	1.62591	0.0237891	0.701244	up	609248	nucleus	0	GO:0016020 membrane; GO:0044421 extracellular region part; GO:0071944 cell periphery; GO:0005737 cytoplasm; GO:0031982 vesicle; GO:0044424 intracellular part; GO:0005623 cell; GO:0005829 cytosol; GO:0005576 extracellular region; GO:0005886 plasma membrane; GO:0043226 organelle; GO:0070062 extracellular exosome; GO:0005622 intracellular; GO:0044464 cell part; GO:1903561 extracellular vesicle; GO:0…	0	0	0	0	0	0
E2R2I5-146	E2R2I5	146	S	Ubiquitin conjugating enzyme E2 V1	UBE2V1	0.999773	0.00173349	56.872	LPQPPEGQCYS(1)N	2	-0.61614	1	1.06634	1.15601	1.14945	0.793103	0.90706	0.91155	0.0063254	0.774575	0.032462	-0.368523	down	100538347	cytoplasm	0	0	0	K10704	0	0	IPR016135; IPR000608;	Ubiquitin-conjugating enzyme/RWD-like; Ubiquitin-conjugating enzyme E2;
E2R2W0-54	E2R2W0	54	S	ZFP36 ring finger protein like 1	ZFP36L1	0.992088	0.000151661	84.954	RHS(0.992)VT(0.008)LPSSK	4	0.098946	3	0.709091	0.694592	0.655203	1.48689	1.32805	1.51515	0.000233353	2.10312	0.00597244	1.07253	up	490748	nucleus	GO:0050658 RNA transport; GO:0044700 single organism signaling; GO:0002694 regulation of leukocyte activation; GO:0010941 regulation of cell death; GO:0010837 regulation of keratinocyte proliferation; GO:0022414 reproductive process; GO:0010608 posttranscriptional regulation of gene expression; GO:0043009 chordate embryonic development; GO:0071384 cellular response to corticosteroid stimulus; GO:…	GO:0043229 intracellular organelle; GO:0043232 intracellular non-membrane-bounded organelle; GO:0000932 P-body; GO:0005737 cytoplasm; GO:0032991 macromolecular complex; GO:0044424 intracellular part; GO:0005829 cytosol; GO:0005623 cell; GO:0036464 cytoplasmic ribonucleoprotein granule; GO:0043228 non-membrane-bounded organelle; GO:0043231 intracellular membrane-bounded organelle; GO:0043226 organ…	GO:0097159 organic cyclic compound binding; GO:1901363 heterocyclic compound binding; GO:0003723 RNA binding; GO:0003729 mRNA binding; GO:0017091 AU-rich element binding; GO:0005488 binding; GO:0003730 mRNA 3'-UTR binding; GO:0043167 ion binding; GO:0003676 nucleic acid binding; GO:0046872 metal ion binding; GO:0043169 cation binding; GO:0071889 14-3-3 protein binding; GO:0005515 protein binding;…	K18753	ZFP36L; butyrate response factor	cfa04218 Cellular senescence - Canis familiaris (dog);	IPR007635; IPR000571;	Tis11B-like protein, N-terminal; Zinc finger, CCCH-type;
E2R329-282	E2R329	282	S	Cytochrome P450 family 1 subfamily B member 1	CYP1B1	1	7.69e-09	124.16	HRES(1)LQPGAAPR	3	-0.17501	6	0.717304	0.675835	0.729459	1	1.05506	1.05982	0.000192746	1.46749	0.00570544	0.553348	up	483038	endoplasmic reticulum	GO:0044700 single organism signaling; GO:0065008 regulation of biological quality; GO:0090130 tissue migration; GO:0010941 regulation of cell death; GO:0030199 collagen fibril organization; GO:0006066 alcohol metabolic process; GO:0071603 endothelial cell-cell adhesion; GO:0044255 cellular lipid metabolic process; GO:0044237 cellular metabolic process; GO:0032088 negative regulation of NF-kappaB …	GO:0043226 organelle; GO:0043231 intracellular membrane-bounded organelle; GO:0043229 intracellular organelle; GO:0044464 cell part; GO:0005622 intracellular; GO:0005737 cytoplasm; GO:0044424 intracellular part; GO:0043227 membrane-bounded organelle; GO:0005623 cell; GO:0005739 mitochondrion; GO:0044444 cytoplasmic part;	GO:0097159 organic cyclic compound binding; GO:1901363 heterocyclic compound binding; GO:0020037 heme binding; GO:0005506 iron ion binding; GO:0046914 transition metal ion binding; GO:0003824 catalytic activity; GO:0005488 binding; GO:0043167 ion binding; GO:0016705 oxidoreductase activity, acting on paired donors, with incorporation or reduction of molecular oxygen; GO:0043169 cation binding; GO…	K07410	CYP1B1; cytochrome P450 family 1 subfamily B polypeptide 1 [EC:1.14.14.1]	cfa00140 Steroid hormone biosynthesis - Canis familiaris (dog); cfa05204 Chemical carcinogenesis - Canis familiaris (dog); cfa05206 MicroRNAs in cancer - Canis familiaris (dog); cfa04913 Ovarian steroidogenesis - Canis familiaris (dog); cfa00980 Metabolism of xenobiotics by cytochrome P450 - Canis familiaris (dog); cfa00380 Tryptophan metabolism - Canis familiaris (dog);	0	0
E2R3K3-109	E2R3K3	109	S	Katanin p60 ATPase-containing subunit A1	KAT1	1	0.00579162	59.931	RPS(1)PGPR	3	0.3535	1	0.897919	0.909962	0.862231	1.18211	1.07297	1.15521	0.0023286	1.27721	0.0183513	0.352994	up	476240	nucleus	GO:0016043 cellular component organization; GO:0000278 mitotic cell cycle; GO:0007067 mitotic nuclear division; GO:0048285 organelle fission; GO:0044763 single-organism cellular process; GO:0044699 single-organism process; GO:0007017 microtubule-based process; GO:1903047 mitotic cell cycle process; GO:0031122 cytoplasmic microtubule organization; GO:1902589 single-organism organelle organization;…	GO:0043229 intracellular organelle; GO:0099513 polymeric cytoskeletal fiber; GO:0000922 spindle pole; GO:0005874 microtubule; GO:0043232 intracellular non-membrane-bounded organelle; GO:0044430 cytoskeletal part; GO:0005737 cytoplasm; GO:0044446 intracellular organelle part; GO:0030496 midbody; GO:0099512 supramolecular fiber; GO:0044424 intracellular part; GO:0099080 supramolecular complex; GO:0…	GO:1901265 nucleoside phosphate binding; GO:0046983 protein dimerization activity; GO:0016817 hydrolase activity, acting on acid anhydrides; GO:0016787 hydrolase activity; GO:0005515 protein binding; GO:0016887 ATPase activity; GO:0097159 organic cyclic compound binding; GO:1901363 heterocyclic compound binding; GO:0008092 cytoskeletal protein binding; GO:0016462 pyrophosphatase activity; GO:0003…	K07767	0	0	IPR003593; IPR003959; IPR015415; IPR027417;	AAA+ ATPase domain; ATPase, AAA-type, core; Vps4 oligomerisation, C-terminal; P-loop containing nucleoside triphosphate hydrolase;
E2R3P0-56	E2R3P0	56	S	NOC2 like nucleolar associated transcriptiol repressor	NOC2L	0.94831	0.000244963	67.846	SLDGLGGS(0.948)PWS(0.042)S(0.009)R	2	0.36476	1	0.637341	0.7249	0.686058	1.42169	1.41031	1.36615	1.94e-05	2.04957	0.00206053	1.03532	up	489608	nucleus	GO:0044085 cellular component biogenesis; GO:0022613 ribonucleoprotein complex biogenesis; GO:0010941 regulation of cell death; GO:0009968 negative regulation of signal transduction; GO:0051129 negative regulation of cellular component organization; GO:0023051 regulation of signaling; GO:0034644 cellular response to UV; GO:0051169 nuclear transport; GO:0002903 negative regulation of B cell apopto…	GO:0030691 Noc2p-Noc3p complex; GO:0005737 cytoplasm; GO:0032991 macromolecular complex; GO:0044424 intracellular part; GO:0005623 cell; GO:0044422 organelle part; GO:0043228 non-membrane-bounded organelle; GO:0030684 preribosome; GO:0031974 membrane-enclosed lumen; GO:0005654 nucleoplasm; GO:0070013 intracellular organelle lumen; GO:0044464 cell part; GO:0005622 intracellular; GO:0030687 preribo…	GO:0042393 histone binding; GO:0003723 RNA binding; GO:0003714 transcription corepressor activity; GO:0044877 macromolecular complex binding; GO:0005515 protein binding; GO:0003682 chromatin binding; GO:0003712 transcription cofactor activity; GO:1901363 heterocyclic compound binding; GO:0097159 organic cyclic compound binding; GO:0070491 repressing transcription factor binding; GO:0005488 bindin…	K14833	0	0	IPR016024;	Armadillo-type fold;
E2R3P0-669	E2R3P0	669	S	NOC2 like nucleolar associated transcriptiol repressor	NOC2L	1	8.41e-94	244.31	DLFDLHS(1)DEEDSTVDFSER	3	-0.0062041	2	1.27468	1.13253	1.12036	0.773092	0.929633	0.733211	0.00945244	0.690542	0.0413902	-0.5342	down	489608	nucleus	GO:0044085 cellular component biogenesis; GO:0022613 ribonucleoprotein complex biogenesis; GO:0010941 regulation of cell death; GO:0009968 negative regulation of signal transduction; GO:0051129 negative regulation of cellular component organization; GO:0023051 regulation of signaling; GO:0034644 cellular response to UV; GO:0051169 nuclear transport; GO:0002903 negative regulation of B cell apopto…	GO:0030691 Noc2p-Noc3p complex; GO:0005737 cytoplasm; GO:0032991 macromolecular complex; GO:0044424 intracellular part; GO:0005623 cell; GO:0044422 organelle part; GO:0043228 non-membrane-bounded organelle; GO:0030684 preribosome; GO:0031974 membrane-enclosed lumen; GO:0005654 nucleoplasm; GO:0070013 intracellular organelle lumen; GO:0044464 cell part; GO:0005622 intracellular; GO:0030687 preribo…	GO:0042393 histone binding; GO:0003723 RNA binding; GO:0003714 transcription corepressor activity; GO:0044877 macromolecular complex binding; GO:0005515 protein binding; GO:0003682 chromatin binding; GO:0003712 transcription cofactor activity; GO:1901363 heterocyclic compound binding; GO:0097159 organic cyclic compound binding; GO:0070491 repressing transcription factor binding; GO:0005488 bindin…	K14833	0	0	IPR016024;	Armadillo-type fold;
E2R3V7-220	E2R3V7	220	S	Mitochondrial antiviral sigling protein	MAVS	0.746827	0.000600415	55.546	GPVS(0.747)PT(0.252)VS(0.001)FKPLSR	3	0.46738	1	0.767347	0.706781	0.837949	1.02066	0.996139	0.978852	0.00460561	1.29565	0.0268415	0.373681	up	485789	cytoplasm	GO:0044700 single organism signaling; GO:0032481 positive regulation of type I interferon production; GO:0032270 positive regulation of cellular protein metabolic process; GO:0032680 regulation of tumor necrosis factor production; GO:1903533 regulation of protein targeting; GO:0032647 regulation of interferon-alpha production; GO:0098542 defense response to other organism; GO:0009891 positive reg…	GO:0016020 membrane; GO:0019867 outer membrane; GO:0031090 organelle membrane; GO:0005737 cytoplasm; GO:0031224 intrinsic component of membrane; GO:0044438 microbody part; GO:0044424 intracellular part; GO:0005623 cell; GO:0044422 organelle part; GO:0005778 peroxisomal membrane; GO:0005740 mitochondrial envelope; GO:0044425 membrane part; GO:0005622 intracellular; GO:0044464 cell part; GO:0042579…	GO:0005488 binding; GO:0019901 protein kinase binding; GO:0050700 CARD domain binding; GO:0005515 protein binding; GO:0019904 protein domain specific binding; GO:0019900 kinase binding; GO:0004871 signal transducer activity; GO:0019899 enzyme binding;	K12648	MAVS; mitochondrial antiviral-signaling protein	cfa04622 RIG-I-like receptor signaling pathway - Canis familiaris (dog); cfa04623 Cytosolic DNA-sensing pathway - Canis familiaris (dog); cfa05160 Hepatitis C - Canis familiaris (dog); cfa05164 Influenza A - Canis familiaris (dog); cfa05162 Measles - Canis familiaris (dog); cfa04621 NOD-like receptor signaling pathway - Canis familiaris (dog); cfa05161 Hepatitis B - Canis familiaris (dog); cfa051…	IPR031964;	Caspase recruitment domain;
E2R4B2-202	E2R4B2	202	T	Transformer 2 alpha homolog	TRA2A	0.999878	1.24e-14	112.03	RAHT(1)PTPGIYMGR	3	0.26394	40	1.10195	1.09874	1.14384	0.939048	0.923591	0.898618	0.000483424	0.825604	0.00817842	-0.276478	down	482358	nucleus	GO:0006396 RNA processing; GO:0006725 cellular aromatic compound metabolic process; GO:1901360 organic cyclic compound metabolic process; GO:0006807 nitrogen compound metabolic process; GO:0044238 primary metabolic process; GO:0044237 cellular metabolic process; GO:0071704 organic substance metabolic process; GO:0006397 mRNA processing; GO:0016070 RNA metabolic process; GO:0000398 mRNA splicing, …	GO:0043229 intracellular organelle; GO:0043232 intracellular non-membrane-bounded organelle; GO:0044446 intracellular organelle part; GO:0031981 nuclear lumen; GO:0044424 intracellular part; GO:0005730 nucleolus; GO:0005623 cell; GO:0044422 organelle part; GO:0043228 non-membrane-bounded organelle; GO:0043226 organelle; GO:0043231 intracellular membrane-bounded organelle; GO:0031974 membrane-encl…	GO:0097159 organic cyclic compound binding; GO:1901363 heterocyclic compound binding; GO:0003723 RNA binding; GO:1901265 nucleoside phosphate binding; GO:0005488 binding; GO:0003676 nucleic acid binding; GO:0000166 nucleotide binding; GO:0036094 small molecule binding;	K12897	TRA2; transformer-2 protein	cfa03040 Spliceosome - Canis familiaris (dog);	IPR000504; IPR012677;	RNA recognition motif domain; Nucleotide-binding alpha-beta plait domain;
E2R4B2-86	E2R4B2	86	S	Transformer 2 alpha homolog	TRA2A	0.812875	0.00137247	69.864	S(0.187)RS(0.813)YTPEYR	3	0.090369	4	1.2039	1.03256	1.18037	0.854286	0.886342	0.896774	0.00921885	0.771885	0.0409514	-0.373542	down	482358	nucleus	GO:0006396 RNA processing; GO:0006725 cellular aromatic compound metabolic process; GO:1901360 organic cyclic compound metabolic process; GO:0006807 nitrogen compound metabolic process; GO:0044238 primary metabolic process; GO:0044237 cellular metabolic process; GO:0071704 organic substance metabolic process; GO:0006397 mRNA processing; GO:0016070 RNA metabolic process; GO:0000398 mRNA splicing, …	GO:0043229 intracellular organelle; GO:0043232 intracellular non-membrane-bounded organelle; GO:0044446 intracellular organelle part; GO:0031981 nuclear lumen; GO:0044424 intracellular part; GO:0005730 nucleolus; GO:0005623 cell; GO:0044422 organelle part; GO:0043228 non-membrane-bounded organelle; GO:0043226 organelle; GO:0043231 intracellular membrane-bounded organelle; GO:0031974 membrane-encl…	GO:0097159 organic cyclic compound binding; GO:1901363 heterocyclic compound binding; GO:0003723 RNA binding; GO:1901265 nucleoside phosphate binding; GO:0005488 binding; GO:0003676 nucleic acid binding; GO:0000166 nucleotide binding; GO:0036094 small molecule binding;	K12897	TRA2; transformer-2 protein	cfa03040 Spliceosome - Canis familiaris (dog);	IPR000504; IPR012677;	RNA recognition motif domain; Nucleotide-binding alpha-beta plait domain;
E2R4B2-91	E2R4B2	91	Y	Transformer 2 alpha homolog	TRA2A	0.820622	0.00252265	79.474	S(0.061)RS(0.415)Y(0.122)T(0.581)PEY(0.821)R	2	-0.17932	4	1.24512	1.14076	1.15183	0.8	0.795606	0.759447	0.000374263	0.665701	0.00722406	-0.587053	down	482358	nucleus	GO:0006396 RNA processing; GO:0006725 cellular aromatic compound metabolic process; GO:1901360 organic cyclic compound metabolic process; GO:0006807 nitrogen compound metabolic process; GO:0044238 primary metabolic process; GO:0044237 cellular metabolic process; GO:0071704 organic substance metabolic process; GO:0006397 mRNA processing; GO:0016070 RNA metabolic process; GO:0000398 mRNA splicing, …	GO:0043229 intracellular organelle; GO:0043232 intracellular non-membrane-bounded organelle; GO:0044446 intracellular organelle part; GO:0031981 nuclear lumen; GO:0044424 intracellular part; GO:0005730 nucleolus; GO:0005623 cell; GO:0044422 organelle part; GO:0043228 non-membrane-bounded organelle; GO:0043226 organelle; GO:0043231 intracellular membrane-bounded organelle; GO:0031974 membrane-encl…	GO:0097159 organic cyclic compound binding; GO:1901363 heterocyclic compound binding; GO:0003723 RNA binding; GO:1901265 nucleoside phosphate binding; GO:0005488 binding; GO:0003676 nucleic acid binding; GO:0000166 nucleotide binding; GO:0036094 small molecule binding;	K12897	TRA2; transformer-2 protein	cfa03040 Spliceosome - Canis familiaris (dog);	IPR000504; IPR012677;	RNA recognition motif domain; Nucleotide-binding alpha-beta plait domain;
E2R4C9-340	E2R4C9	340	T	CTTNBP2 N-termil like	CTTNBP2NL	0.802117	7.82e-09	87.352	VTATGLPGPT(0.186)T(0.802)PPY(0.006)SY(0.006)AK	3	0.66976	3	1.22824	1.21068	1.04103	0.764646	0.917285	0.735756	0.0124999	0.694749	0.0498474	-0.525435	down	483222	nucleus	GO:0034763 negative regulation of transmembrane transport; GO:0051051 negative regulation of transport; GO:0051049 regulation of transport; GO:0044267 cellular protein metabolic process; GO:0048519 negative regulation of biological process; GO:0006470 protein dephosphorylation; GO:0044238 primary metabolic process; GO:0044237 cellular metabolic process; GO:0016311 dephosphorylation; GO:0006796 ph…	GO:0043226 organelle; GO:0005856 cytoskeleton; GO:0043229 intracellular organelle; GO:0043232 intracellular non-membrane-bounded organelle; GO:0044464 cell part; GO:0005622 intracellular; GO:0044424 intracellular part; GO:0005623 cell; GO:0015629 actin cytoskeleton; GO:0043228 non-membrane-bounded organelle;	GO:0005515 protein binding; GO:0019902 phosphatase binding; GO:0019903 protein phosphatase binding; GO:0051721 protein phosphatase 2A binding; GO:0005488 binding; GO:0019899 enzyme binding;	0	0	0	IPR019131;	Cortactin-binding protein-2, N-terminal;
E2R4C9-557	E2R4C9	557	S	CTTNBP2 N-termil like	CTTNBP2NL	0.851692	1.31e-05	81.448	VS(0.146)S(0.852)PLS(0.002)PLSPGIK	3	0.42053	1	0.880077	0.824595	0.957949	1.17576	1.18028	1.10216	0.00457361	1.29879	0.0268173	0.377172	up	483222	nucleus	GO:0034763 negative regulation of transmembrane transport; GO:0051051 negative regulation of transport; GO:0051049 regulation of transport; GO:0044267 cellular protein metabolic process; GO:0048519 negative regulation of biological process; GO:0006470 protein dephosphorylation; GO:0044238 primary metabolic process; GO:0044237 cellular metabolic process; GO:0016311 dephosphorylation; GO:0006796 ph…	GO:0043226 organelle; GO:0005856 cytoskeleton; GO:0043229 intracellular organelle; GO:0043232 intracellular non-membrane-bounded organelle; GO:0044464 cell part; GO:0005622 intracellular; GO:0044424 intracellular part; GO:0005623 cell; GO:0015629 actin cytoskeleton; GO:0043228 non-membrane-bounded organelle;	GO:0005515 protein binding; GO:0019902 phosphatase binding; GO:0019903 protein phosphatase binding; GO:0051721 protein phosphatase 2A binding; GO:0005488 binding; GO:0019899 enzyme binding;	0	0	0	IPR019131;	Cortactin-binding protein-2, N-terminal;
E2R4C9-568	E2R4C9	568	S	CTTNBP2 N-termil like	CTTNBP2NL	0.722416	5.74e-21	124.66	VSSPLSPLS(0.074)PGIKS(0.722)PT(0.204)IPR	4	0.027987	1	0.817215	0.85796	0.921026	1.17374	1.55567	1.36542	0.0119695	1.57724	0.0484003	0.657403	up	483222	nucleus	GO:0034763 negative regulation of transmembrane transport; GO:0051051 negative regulation of transport; GO:0051049 regulation of transport; GO:0044267 cellular protein metabolic process; GO:0048519 negative regulation of biological process; GO:0006470 protein dephosphorylation; GO:0044238 primary metabolic process; GO:0044237 cellular metabolic process; GO:0016311 dephosphorylation; GO:0006796 ph…	GO:0043226 organelle; GO:0005856 cytoskeleton; GO:0043229 intracellular organelle; GO:0043232 intracellular non-membrane-bounded organelle; GO:0044464 cell part; GO:0005622 intracellular; GO:0044424 intracellular part; GO:0005623 cell; GO:0015629 actin cytoskeleton; GO:0043228 non-membrane-bounded organelle;	GO:0005515 protein binding; GO:0019902 phosphatase binding; GO:0019903 protein phosphatase binding; GO:0051721 protein phosphatase 2A binding; GO:0005488 binding; GO:0019899 enzyme binding;	0	0	0	IPR019131;	Cortactin-binding protein-2, N-terminal;
E2R4J2-208	E2R4J2	208	T	Thymopoietin	TMPO	0.75725	0.0127259	60.255	AKT(0.757)PVT(0.243)LK	3	-0.21933	1	0.440465	0.406748	0.453094	1.26383	1.39448	1.3001	2.8e-05	3.04421	0.0023697	1.60607	up	482618	cytoplasm	0	GO:0031224 intrinsic component of membrane; GO:0016020 membrane; GO:0016021 integral component of membrane; GO:0044425 membrane part;	GO:0097159 organic cyclic compound binding; GO:1901363 heterocyclic compound binding; GO:0003677 DNA binding; GO:0005488 binding; GO:0003676 nucleic acid binding;	0	0	0	IPR013146; IPR003887; IPR011015;	LEM-like domain; LEM domain; LEM/LEM-like domain;
E2R4J2-321	E2R4J2	321	T	Thymopoietin	TMPO	0.676053	5.12e-09	82.177	HAAPILPITEFS(0.324)DIPRRT(0.676)PK	5	-0.02658	1	0.392062	0.53702	0.518962	1.42589	1.42505	1.44612	0.00189538	2.96749	0.0164232	1.56925	up	482618	cytoplasm	0	GO:0031224 intrinsic component of membrane; GO:0016020 membrane; GO:0016021 integral component of membrane; GO:0044425 membrane part;	GO:0097159 organic cyclic compound binding; GO:1901363 heterocyclic compound binding; GO:0003677 DNA binding; GO:0005488 binding; GO:0003676 nucleic acid binding;	0	0	0	IPR013146; IPR003887; IPR011015;	LEM-like domain; LEM domain; LEM/LEM-like domain;
E2R4J2-74	E2R4J2	74	T	Thymopoietin	TMPO	0.999911	1.12e-47	161.26	GPPDFSSDEEREPT(1)PVLGSGAAVAGR	4	0.39753	5	0.852856	0.850047	0.91018	1.1502	1.14596	1.16818	0.000165416	1.32576	0.00560475	0.406824	up	482618	cytoplasm	0	GO:0031224 intrinsic component of membrane; GO:0016020 membrane; GO:0016021 integral component of membrane; GO:0044425 membrane part;	GO:0097159 organic cyclic compound binding; GO:1901363 heterocyclic compound binding; GO:0003677 DNA binding; GO:0005488 binding; GO:0003676 nucleic acid binding;	0	0	0	IPR013146; IPR003887; IPR011015;	LEM-like domain; LEM domain; LEM/LEM-like domain;
E2R4K2-332	E2R4K2	332	S	Cyclin L2	CCNL2	0.955263	1.68e-17	103.03	GLLPTSTQALDS(0.045)GFS(0.955)PAPK	4	0.58821	1	0.950363	0.585467	0.676367	1.39211	1.75	1.6033	0.00502386	2.14511	0.0279844	1.10105	up	479570	cytoplasm	GO:1904031 positive regulation of cyclin-dependent protein kinase activity; GO:0032270 positive regulation of cellular protein metabolic process; GO:0009891 positive regulation of biosynthetic process; GO:0071900 regulation of protein serine/threonine kinase activity; GO:2001141 regulation of RNA biosynthetic process; GO:0009893 positive regulation of metabolic process; GO:0051173 positive regula…	GO:0043229 intracellular organelle; GO:0061695 transferase complex, transferring phosphorus-containing groups; GO:0044446 intracellular organelle part; GO:0032991 macromolecular complex; GO:0031981 nuclear lumen; GO:0000307 cyclin-dependent protein kinase holoenzyme complex; GO:0044424 intracellular part; GO:1990234 transferase complex; GO:1902554 serine/threonine protein kinase complex; GO:00056…	GO:0016538 cyclin-dependent protein serine/threonine kinase regulator activity; GO:0030234 enzyme regulator activity; GO:0005488 binding; GO:0019901 protein kinase binding; GO:0005515 protein binding; GO:0019887 protein kinase regulator activity; GO:0019207 kinase regulator activity; GO:0098772 molecular function regulator; GO:0019900 kinase binding; GO:0019899 enzyme binding;	0	0	0	IPR004367; IPR013763; IPR006671;	Cyclin, C-terminal domain; Cyclin-like; Cyclin, N-terminal;
E2R4P0-1209	E2R4P0	1209	S	Mediator of R polymerase II transcription subunit 1	MED1	0.999962	2.42e-05	63.398	LAS(1)PMKPVPGT(0.887)PPS(0.088)S(0.025)K	4	0.45496	5	1.23497	1.3526	1.33266	1.04456	0.936087	0.985119	0.00268885	0.75653	0.019895	-0.402531	down	480533	nucleus	GO:0060602 branch elongation of an epithelium; GO:0044700 single organism signaling; GO:0010941 regulation of cell death; GO:0048732 gland development; GO:0010837 regulation of keratinocyte proliferation; GO:0022414 reproductive process; GO:0043009 chordate embryonic development; GO:0060415 muscle tissue morphogenesis; GO:0009891 positive regulation of biosynthetic process; GO:0001892 embryonic p…	GO:0043229 intracellular organelle; GO:0016020 membrane; GO:0043232 intracellular non-membrane-bounded organelle; GO:0044446 intracellular organelle part; GO:0032991 macromolecular complex; GO:0031981 nuclear lumen; GO:0044424 intracellular part; GO:0005730 nucleolus; GO:0005623 cell; GO:0044422 organelle part; GO:0043228 non-membrane-bounded organelle; GO:0043226 organelle; GO:0043231 intracellu…	GO:0030546 receptor activator activity; GO:0000981 RNA polymerase II transcription factor activity, sequence-specific DNA binding; GO:0046966 thyroid hormone receptor binding; GO:0005102 receptor binding; GO:0005515 protein binding; GO:0003682 chromatin binding; GO:0051427 hormone receptor binding; GO:0098772 molecular function regulator; GO:0003700 transcription factor activity, sequence-specifi…	K15144	MED1; mediator of RNA polymerase II transcription subunit 1	cfa01522 Endocrine resistance - Canis familiaris (dog); cfa04919 Thyroid hormone signaling pathway - Canis familiaris (dog);	IPR019680;	Mediator complex, subunit Med1;
E2R4P0-1217	E2R4P0	1217	T	Mediator of R polymerase II transcription subunit 1	MED1	0.965493	2.42e-05	63.398	LAS(0.998)PMKPVPGT(0.965)PPS(0.028)S(0.008)K	4	0.28965	5	1.23497	1.3526	1.33266	1.04456	0.936087	0.985119	0.00268885	0.75653	0.019895	-0.402531	down	480533	nucleus	GO:0060602 branch elongation of an epithelium; GO:0044700 single organism signaling; GO:0010941 regulation of cell death; GO:0048732 gland development; GO:0010837 regulation of keratinocyte proliferation; GO:0022414 reproductive process; GO:0043009 chordate embryonic development; GO:0060415 muscle tissue morphogenesis; GO:0009891 positive regulation of biosynthetic process; GO:0001892 embryonic p…	GO:0043229 intracellular organelle; GO:0016020 membrane; GO:0043232 intracellular non-membrane-bounded organelle; GO:0044446 intracellular organelle part; GO:0032991 macromolecular complex; GO:0031981 nuclear lumen; GO:0044424 intracellular part; GO:0005730 nucleolus; GO:0005623 cell; GO:0044422 organelle part; GO:0043228 non-membrane-bounded organelle; GO:0043226 organelle; GO:0043231 intracellu…	GO:0030546 receptor activator activity; GO:0000981 RNA polymerase II transcription factor activity, sequence-specific DNA binding; GO:0046966 thyroid hormone receptor binding; GO:0005102 receptor binding; GO:0005515 protein binding; GO:0003682 chromatin binding; GO:0051427 hormone receptor binding; GO:0098772 molecular function regulator; GO:0003700 transcription factor activity, sequence-specifi…	K15144	MED1; mediator of RNA polymerase II transcription subunit 1	cfa01522 Endocrine resistance - Canis familiaris (dog); cfa04919 Thyroid hormone signaling pathway - Canis familiaris (dog);	IPR019680;	Mediator complex, subunit Med1;
E2R516-34	E2R516	34	S	Syptosomal-associated protein	SP23	1	0.000167617	64.52	ILGLAIES(1)QDAGIK	2	0.17155	2	0.891	0.700701	0.831633	1.21845	1.22111	1.35678	0.00320934	1.56658	0.0219909	0.647615	up	478268	cytoplasm	GO:0044085 cellular component biogenesis; GO:0044700 single organism signaling; GO:0002279 mast cell activation involved in immune response; GO:0001505 regulation of neurotransmitter levels; GO:0009914 hormone transport; GO:0065008 regulation of biological quality; GO:0045321 leukocyte activation; GO:0002349 histamine production involved in inflammatory response; GO:0044699 single-organism proces…	GO:0016020 membrane; GO:0044421 extracellular region part; GO:0031410 cytoplasmic vesicle; GO:0098796 membrane protein complex; GO:0071944 cell periphery; GO:0030054 cell junction; GO:0031982 vesicle; GO:0005737 cytoplasm; GO:0032991 macromolecular complex; GO:0044424 intracellular part; GO:0005913 cell-cell adherens junction; GO:0005623 cell; GO:0005911 cell-cell junction; GO:0044422 organelle p…	GO:0000149 SNARE binding; GO:0005484 SNAP receptor activity; GO:0005515 protein binding; GO:0019905 syntaxin binding; GO:0005488 binding;	K08508	SNAP23; synaptosomal-associated protein 23	cfa04130 SNARE interactions in vesicular transport - Canis familiaris (dog); cfa04611 Platelet activation - Canis familiaris (dog);	IPR000928; IPR000727;	SNAP-25; Target SNARE coiled-coil homology domain;
E2R580-164	E2R580	164	S	VAMP associated protein A	VAPA	0.990552	8.74e-06	62.028	QDGPMPKPHS(0.991)VS(0.008)LNDT(0.001)ET(0.001)R	4	-1.2962	2	0.855397	0.87039	0.921859	1.12727	1.14995	1.09792	0.00064574	1.27477	0.00920035	0.35024	up	480208	cytoplasm	GO:0070727 cellular macromolecule localization; GO:0033365 protein localization to organelle; GO:0051179 localization; GO:0033036 macromolecule localization; GO:0008104 protein localization; GO:0034613 cellular protein localization; GO:0070972 protein localization to endoplasmic reticulum; GO:0051641 cellular localization;	GO:0043229 intracellular organelle; GO:0016020 membrane; GO:0005783 endoplasmic reticulum; GO:0042175 nuclear outer membrane-endoplasmic reticulum membrane network; GO:0005737 cytoplasm; GO:0044446 intracellular organelle part; GO:0012505 endomembrane system; GO:0031224 intrinsic component of membrane; GO:0044424 intracellular part; GO:0005623 cell; GO:0016021 integral component of membrane; GO:0…	GO:0005515 protein binding; GO:0019904 protein domain specific binding; GO:0005488 binding; GO:0033149 FFAT motif binding;	K06096	VAPA; vesicle-associated membrane protein-associated protein A	cfa04979 Cholesterol metabolism - Canis familiaris (dog);	IPR008962; IPR000535;	PapD-like; Major sperm protein (MSP) domain;
E2R5I3-240	E2R5I3	240	S	SR-related CTD associated factor 1	SCAF1	0.999951	1.47e-26	127.53	FDIYDPFHPTDEAYS(1)PPPAPEQK	3	0.30701	4	1.70161	1.45522	1.74441	0.80182	0.869612	0.803708	0.000956219	0.505003	0.0114304	-0.985636	down	484376	nucleus	0	0	0	0	0	0	0	0
E2R5I3-554	E2R5I3	554	S	SR-related CTD associated factor 1	SCAF1	0.988026	2.88e-20	115.45	EAASSSSGAPPAPPAPAS(0.988)PWDS(0.012)K	3	-0.095256	3	0.845766	0.851339	0.937167	1.14762	1.14978	1.27699	0.00382061	1.35688	0.0242829	0.440296	up	484376	nucleus	0	0	0	0	0	0	0	0
E2R5I3-880	E2R5I3	880	S	SR-related CTD associated factor 1	SCAF1	1	0.000285557	91.961	S(1)PFLKPDER	3	-0.16273	5	0.806452	0.718375	0.818956	1.20121	1.34914	1.34242	0.000861797	1.66089	0.0109124	0.731959	up	484376	nucleus	0	0	0	0	0	0	0	0
E2R5M1-64	E2R5M1	64	T	Filamin binding LIM protein 1	FBLIM1	0.999681	2.28e-07	77.668	APGAGATERPSPWT(1)PPAR	3	0.31506	1	0.863544	0.963843	0.913569	1.09563	1.12076	1.14862	0.00314811	1.22768	0.0218684	0.295929	up	608618	nucleus	GO:0050794 regulation of cellular process; GO:0022610 biological adhesion; GO:0033623 regulation of integrin activation; GO:0016337 single organismal cell-cell adhesion; GO:0050789 regulation of biological process; GO:0043254 regulation of protein complex assembly; GO:0098602 single organism cell adhesion; GO:0098609 cell-cell adhesion; GO:0007155 cell adhesion; GO:0044699 single-organism process…	GO:0030054 cell junction; GO:0044424 intracellular part; GO:0005623 cell; GO:0044422 organelle part; GO:0032432 actin filament bundle; GO:0043228 non-membrane-bounded organelle; GO:0031974 membrane-enclosed lumen; GO:0005856 cytoskeleton; GO:0070013 intracellular organelle lumen; GO:0005925 focal adhesion; GO:0005622 intracellular; GO:0044464 cell part; GO:0005912 adherens junction; GO:0001725 st…	GO:0046872 metal ion binding; GO:0043169 cation binding; GO:0005515 protein binding; GO:0008092 cytoskeletal protein binding; GO:0008270 zinc ion binding; GO:0046914 transition metal ion binding; GO:0031005 filamin binding; GO:0005488 binding; GO:0043167 ion binding;	0	0	0	IPR001781;	Zinc finger, LIM-type;
E2R5S3-206	E2R5S3	206	S	Claudin	CLDN7	0.999177	0.000415874	83.204	S(0.001)YPKPNS(0.999)AK	2	-0.057404	7	1.32131	1.23152	1.17245	0.932271	0.938	0.902002	0.00207017	0.744178	0.0173859	-0.426281	down	489466	plasma membrane	0	GO:0016323 basolateral plasma membrane; GO:0016020 membrane; GO:0030054 cell junction; GO:0071944 cell periphery; GO:0031224 intrinsic component of membrane; GO:0005911 cell-cell junction; GO:0005623 cell; GO:0016021 integral component of membrane; GO:0005923 bicellular tight junction; GO:0016328 lateral plasma membrane; GO:0043296 apical junction complex; GO:0005886 plasma membrane; GO:0016327 a…	GO:0005198 structural molecule activity;	K06087	CLDN; claudin	cfa05160 Hepatitis C - Canis familiaris (dog); cfa04530 Tight junction - Canis familiaris (dog); cfa04670 Leukocyte transendothelial migration - Canis familiaris (dog); cfa04514 Cell adhesion molecules (CAMs) - Canis familiaris (dog);	0	0
E2R5S3-210	E2R5S3	210	Y	Claudin	CLDN7	0.690745	0.000221685	74.296	SY(0.111)PKPNS(0.198)AKEY(0.691)V	3	-1.0818	3	1.31148	1.2087	1.15142	0.926295	1.015	0.920969	0.00847358	0.779571	0.0387984	-0.359248	down	489466	plasma membrane	0	GO:0016323 basolateral plasma membrane; GO:0016020 membrane; GO:0030054 cell junction; GO:0071944 cell periphery; GO:0031224 intrinsic component of membrane; GO:0005911 cell-cell junction; GO:0005623 cell; GO:0016021 integral component of membrane; GO:0005923 bicellular tight junction; GO:0016328 lateral plasma membrane; GO:0043296 apical junction complex; GO:0005886 plasma membrane; GO:0016327 a…	GO:0005198 structural molecule activity;	K06087	CLDN; claudin	cfa05160 Hepatitis C - Canis familiaris (dog); cfa04530 Tight junction - Canis familiaris (dog); cfa04670 Leukocyte transendothelial migration - Canis familiaris (dog); cfa04514 Cell adhesion molecules (CAMs) - Canis familiaris (dog);	0	0
E2R6A6-906	E2R6A6	906	S	EPH receptor A1	EPHA1	0.859195	1.57e-06	97.223	LPS(0.859)LS(0.05)GS(0.075)DGIPY(0.016)R	2	-0.30757	2	0.745292	0.878074	0.919388	1.25254	1.12831	1.26004	0.00566496	1.43187	0.0301212	0.517897	up	482735	extracellular	GO:0044700 single organism signaling; GO:0030335 positive regulation of cell migration; GO:0007166 cell surface receptor signaling pathway; GO:0032989 cellular component morphogenesis; GO:0018212 peptidyl-tyrosine modification; GO:0044237 cellular metabolic process; GO:0022610 biological adhesion; GO:0034446 substrate adhesion-dependent cell spreading; GO:0008152 metabolic process; GO:0051240 pos…	GO:0016020 membrane; GO:0031226 intrinsic component of plasma membrane; GO:0044459 plasma membrane part; GO:0044425 membrane part; GO:0044464 cell part; GO:0071944 cell periphery; GO:0031224 intrinsic component of membrane; GO:0005887 integral component of plasma membrane; GO:0005623 cell; GO:0016021 integral component of membrane; GO:0005886 plasma membrane;	GO:1901265 nucleoside phosphate binding; GO:0016773 phosphotransferase activity, alcohol group as acceptor; GO:0019901 protein kinase binding; GO:0004713 protein tyrosine kinase activity; GO:0005515 protein binding; GO:0004672 protein kinase activity; GO:0004888 transmembrane signaling receptor activity; GO:0004871 signal transducer activity; GO:0004714 transmembrane receptor protein tyrosine kin…	K05102	EPHA1; Eph receptor A1 [EC:2.7.10.1]	cfa04360 Axon guidance - Canis familiaris (dog);	IPR011641; IPR013761; IPR001660; IPR001245; IPR003961; IPR011009; IPR001090; IPR027936; IPR013783; IPR000719; IPR020635; IPR034251; IPR008979;	Tyrosine-protein kinase ephrin type A/B receptor-like; Sterile alpha motif/pointed domain; Sterile alpha motif domain; Serine-threonine/tyrosine-protein kinase catalytic domain; Fibronectin type III; Protein kinase-like domain; Ephrin receptor ligand binding domain; Ephrin receptor, transmembrane domain; Immunoglobulin-like fold; Protein kinase domain; Tyrosine-protein kinase, catalytic domain; E…
E2R6J0-401	E2R6J0	401	S	Adaptor protein, phosphotyrosine interacting with PH domain and leucine zipper 1	APPL1	0.965484	6.97e-16	125.04	VNQSALEAVT(0.024)PS(0.965)PS(0.011)FQQR	3	-0.38791	3	0.871327	0.823	0.843943	1.26958	1.13683	1.1686	0.00123272	1.40845	0.0129687	0.494105	up	484716	nucleus	GO:0050794 regulation of cellular process; GO:0044700 single organism signaling; GO:0008286 insulin receptor signaling pathway; GO:0007166 cell surface receptor signaling pathway; GO:1903076 regulation of protein localization to plasma membrane; GO:0071310 cellular response to organic substance; GO:1901700 response to oxygen-containing compound; GO:0044699 single-organism process; GO:0050896 resp…	GO:0016020 membrane; GO:0044421 extracellular region part; GO:0031410 cytoplasmic vesicle; GO:0031090 organelle membrane; GO:0005737 cytoplasm; GO:0031982 vesicle; GO:0044433 cytoplasmic vesicle part; GO:0032991 macromolecular complex; GO:0017053 transcriptional repressor complex; GO:0044424 intracellular part; GO:0070603 SWI/SNF superfamily-type complex; GO:0005623 cell; GO:0000118 histone deace…	GO:0043422 protein kinase B binding; GO:0005515 protein binding; GO:0042802 identical protein binding; GO:0019900 kinase binding; GO:0005488 binding; GO:0019899 enzyme binding; GO:0019901 protein kinase binding;	K08733	APPL1; DCC-interacting protein 13 alpha	cfa04211 Longevity regulating pathway - Canis familiaris (dog); cfa05210 Colorectal cancer - Canis familiaris (dog); cfa05200 Pathways in cancer - Canis familiaris (dog);	IPR027267; IPR011993; IPR006020; IPR001849;	Arfaptin homology (AH) domain/BAR domain; PH domain-like; PTB/PI domain; Pleckstrin homology domain;
E2R6L1-1064	E2R6L1	1064	S	Tankyrase 1 binding protein 1	TNKS1BP1	0.839195	2.01e-21	128.52	DQS(0.161)S(0.839)WHGGGAGQEAGGQQGR	3	0.13118	1	1.08177	1.15644	1.18693	0.793717	0.772727	0.786935	0.000359475	0.687088	0.00714732	-0.541433	down	483496	nucleus	GO:0050794 regulation of cellular process; GO:0033554 cellular response to stress; GO:0032270 positive regulation of cellular protein metabolic process; GO:0010799 regulation of peptidyl-threonine phosphorylation; GO:0006725 cellular aromatic compound metabolic process; GO:0009628 response to abiotic stimulus; GO:0006259 DNA metabolic process; GO:0031954 positive regulation of protein autophospho…	GO:0030054 cell junction; GO:0005737 cytoplasm; GO:0032991 macromolecular complex; GO:0044424 intracellular part; GO:0005913 cell-cell adherens junction; GO:0005911 cell-cell junction; GO:0005623 cell; GO:0044422 organelle part; GO:0000792 heterochromatin; GO:0044427 chromosomal part; GO:0043228 non-membrane-bounded organelle; GO:0031974 membrane-enclosed lumen; GO:0070013 intracellular organelle…	GO:0050839 cell adhesion molecule binding; GO:0005488 binding; GO:0044877 macromolecular complex binding; GO:0045296 cadherin binding; GO:0005515 protein binding; GO:0019904 protein domain specific binding; GO:0071532 ankyrin repeat binding; GO:0019899 enzyme binding;	0	0	0	IPR032764;	Tankyrase 1-binding protein, C-terminal;
E2R6L1-131	E2R6L1	131	T	Tankyrase 1 binding protein 1	TNKS1BP1	1	1.7e-06	75.703	EIGKEEAGKEEMPPLT(1)PPAR	4	0.45674	2	0.796059	0.846626	0.850251	1.15288	1.07172	1.10151	0.000705787	1.33421	0.00974026	0.415987	up	483496	nucleus	GO:0050794 regulation of cellular process; GO:0033554 cellular response to stress; GO:0032270 positive regulation of cellular protein metabolic process; GO:0010799 regulation of peptidyl-threonine phosphorylation; GO:0006725 cellular aromatic compound metabolic process; GO:0009628 response to abiotic stimulus; GO:0006259 DNA metabolic process; GO:0031954 positive regulation of protein autophospho…	GO:0030054 cell junction; GO:0005737 cytoplasm; GO:0032991 macromolecular complex; GO:0044424 intracellular part; GO:0005913 cell-cell adherens junction; GO:0005911 cell-cell junction; GO:0005623 cell; GO:0044422 organelle part; GO:0000792 heterochromatin; GO:0044427 chromosomal part; GO:0043228 non-membrane-bounded organelle; GO:0031974 membrane-enclosed lumen; GO:0070013 intracellular organelle…	GO:0050839 cell adhesion molecule binding; GO:0005488 binding; GO:0044877 macromolecular complex binding; GO:0045296 cadherin binding; GO:0005515 protein binding; GO:0019904 protein domain specific binding; GO:0071532 ankyrin repeat binding; GO:0019899 enzyme binding;	0	0	0	IPR032764;	Tankyrase 1-binding protein, C-terminal;
E2R6L1-229	E2R6L1	229	S	Tankyrase 1 binding protein 1	TNKS1BP1	0.791893	4.29e-05	46.558	GWS(0.001)QEGPAKS(0.792)PS(0.198)ECQEEPS(0.007)KT(0.003)PEER	4	-0.15818	1	1.27783	1.24131	1.16884	1.04607	0.917172	0.874372	0.00953769	0.769422	0.0415782	-0.378153	down	483496	nucleus	GO:0050794 regulation of cellular process; GO:0033554 cellular response to stress; GO:0032270 positive regulation of cellular protein metabolic process; GO:0010799 regulation of peptidyl-threonine phosphorylation; GO:0006725 cellular aromatic compound metabolic process; GO:0009628 response to abiotic stimulus; GO:0006259 DNA metabolic process; GO:0031954 positive regulation of protein autophospho…	GO:0030054 cell junction; GO:0005737 cytoplasm; GO:0032991 macromolecular complex; GO:0044424 intracellular part; GO:0005913 cell-cell adherens junction; GO:0005911 cell-cell junction; GO:0005623 cell; GO:0044422 organelle part; GO:0000792 heterochromatin; GO:0044427 chromosomal part; GO:0043228 non-membrane-bounded organelle; GO:0031974 membrane-enclosed lumen; GO:0070013 intracellular organelle…	GO:0050839 cell adhesion molecule binding; GO:0005488 binding; GO:0044877 macromolecular complex binding; GO:0045296 cadherin binding; GO:0005515 protein binding; GO:0019904 protein domain specific binding; GO:0071532 ankyrin repeat binding; GO:0019899 enzyme binding;	0	0	0	IPR032764;	Tankyrase 1-binding protein, C-terminal;
E2R6L1-442	E2R6L1	442	S	Tankyrase 1 binding protein 1	TNKS1BP1	1	2.61e-16	141.83	RFS(1)EGVLRPPGQDQEK	3	0.12554	5	0.828571	0.908998	0.914573	1.19058	1.16364	1.19296	0.000526265	1.33748	0.00843825	0.419513	up	483496	nucleus	GO:0050794 regulation of cellular process; GO:0033554 cellular response to stress; GO:0032270 positive regulation of cellular protein metabolic process; GO:0010799 regulation of peptidyl-threonine phosphorylation; GO:0006725 cellular aromatic compound metabolic process; GO:0009628 response to abiotic stimulus; GO:0006259 DNA metabolic process; GO:0031954 positive regulation of protein autophospho…	GO:0030054 cell junction; GO:0005737 cytoplasm; GO:0032991 macromolecular complex; GO:0044424 intracellular part; GO:0005913 cell-cell adherens junction; GO:0005911 cell-cell junction; GO:0005623 cell; GO:0044422 organelle part; GO:0000792 heterochromatin; GO:0044427 chromosomal part; GO:0043228 non-membrane-bounded organelle; GO:0031974 membrane-enclosed lumen; GO:0070013 intracellular organelle…	GO:0050839 cell adhesion molecule binding; GO:0005488 binding; GO:0044877 macromolecular complex binding; GO:0045296 cadherin binding; GO:0005515 protein binding; GO:0019904 protein domain specific binding; GO:0071532 ankyrin repeat binding; GO:0019899 enzyme binding;	0	0	0	IPR032764;	Tankyrase 1-binding protein, C-terminal;
E2R6L1-893	E2R6L1	893	Y	Tankyrase 1 binding protein 1	TNKS1BP1	0.93279	0.000817978	79.089	RDS(0.067)LGTY(0.933)SSR	2	-0.70213	3	0.86601	0.850716	0.845226	1.20524	1.07879	1.1608	0.00143199	1.34461	0.0139589	0.427188	up	483496	nucleus	GO:0050794 regulation of cellular process; GO:0033554 cellular response to stress; GO:0032270 positive regulation of cellular protein metabolic process; GO:0010799 regulation of peptidyl-threonine phosphorylation; GO:0006725 cellular aromatic compound metabolic process; GO:0009628 response to abiotic stimulus; GO:0006259 DNA metabolic process; GO:0031954 positive regulation of protein autophospho…	GO:0030054 cell junction; GO:0005737 cytoplasm; GO:0032991 macromolecular complex; GO:0044424 intracellular part; GO:0005913 cell-cell adherens junction; GO:0005911 cell-cell junction; GO:0005623 cell; GO:0044422 organelle part; GO:0000792 heterochromatin; GO:0044427 chromosomal part; GO:0043228 non-membrane-bounded organelle; GO:0031974 membrane-enclosed lumen; GO:0070013 intracellular organelle…	GO:0050839 cell adhesion molecule binding; GO:0005488 binding; GO:0044877 macromolecular complex binding; GO:0045296 cadherin binding; GO:0005515 protein binding; GO:0019904 protein domain specific binding; GO:0071532 ankyrin repeat binding; GO:0019899 enzyme binding;	0	0	0	IPR032764;	Tankyrase 1-binding protein, C-terminal;
E2R6S8-362	E2R6S8	362	S	UTP3, small subunit processome component	UTP3	0.965528	9.1e-38	144.33	SVSETPAAASAVT(0.035)DVS(0.966)DDS(1)DFDEEAAR	2	-0.08254	1	1.33333	1.45394	1.4676	0.836417	0.824906	0.833652	0.00501337	0.586381	0.0279844	-0.77009	down	475167	nucleus	GO:0044085 cellular component biogenesis; GO:0044707 single-multicellular organism process; GO:0022613 ribonucleoprotein complex biogenesis; GO:0006725 cellular aromatic compound metabolic process; GO:0007420 brain development; GO:0044699 single-organism process; GO:0044237 cellular metabolic process; GO:0071704 organic substance metabolic process; GO:0000462 maturation of SSU-rRNA from tricistro…	GO:0043229 intracellular organelle; GO:0043232 intracellular non-membrane-bounded organelle; GO:0044446 intracellular organelle part; GO:0031981 nuclear lumen; GO:0032991 macromolecular complex; GO:0044424 intracellular part; GO:0005730 nucleolus; GO:0005623 cell; GO:0044422 organelle part; GO:0043228 non-membrane-bounded organelle; GO:0030684 preribosome; GO:0031974 membrane-enclosed lumen; GO:0…	GO:0097159 organic cyclic compound binding; GO:1901363 heterocyclic compound binding; GO:0003723 RNA binding; GO:0005488 binding; GO:0003676 nucleic acid binding;	K14767	0	0	IPR018972;	Sas10 C-terminal domain;
E2R6S8-365	E2R6S8	365	S	UTP3, small subunit processome component	UTP3	0.999677	9.1e-38	144.33	SVSETPAAASAVT(0.035)DVS(0.966)DDS(1)DFDEEAAR	2	-0.08254	3	1.16968	1.20798	1.17647	0.966894	0.904494	0.977055	0.000775487	0.801447	0.0103132	-0.319321	down	475167	nucleus	GO:0044085 cellular component biogenesis; GO:0044707 single-multicellular organism process; GO:0022613 ribonucleoprotein complex biogenesis; GO:0006725 cellular aromatic compound metabolic process; GO:0007420 brain development; GO:0044699 single-organism process; GO:0044237 cellular metabolic process; GO:0071704 organic substance metabolic process; GO:0000462 maturation of SSU-rRNA from tricistro…	GO:0043229 intracellular organelle; GO:0043232 intracellular non-membrane-bounded organelle; GO:0044446 intracellular organelle part; GO:0031981 nuclear lumen; GO:0032991 macromolecular complex; GO:0044424 intracellular part; GO:0005730 nucleolus; GO:0005623 cell; GO:0044422 organelle part; GO:0043228 non-membrane-bounded organelle; GO:0030684 preribosome; GO:0031974 membrane-enclosed lumen; GO:0…	GO:0097159 organic cyclic compound binding; GO:1901363 heterocyclic compound binding; GO:0003723 RNA binding; GO:0005488 binding; GO:0003676 nucleic acid binding;	K14767	0	0	IPR018972;	Sas10 C-terminal domain;
E2R6S8-37	E2R6S8	37	S	UTP3, small subunit processome component	UTP3	0.894736	1.21e-55	158.37	AGPGPADGNEDGLELPPS(0.895)PGDS(0.04)S(0.04)Y(0.012)Y(0.012)QDQVDDFHEAR	4	-0.63115	3	1.1245	1.06743	1.1326	0.937683	0.870787	0.886233	0.00188278	0.810552	0.0163936	-0.303023	down	475167	nucleus	GO:0044085 cellular component biogenesis; GO:0044707 single-multicellular organism process; GO:0022613 ribonucleoprotein complex biogenesis; GO:0006725 cellular aromatic compound metabolic process; GO:0007420 brain development; GO:0044699 single-organism process; GO:0044237 cellular metabolic process; GO:0071704 organic substance metabolic process; GO:0000462 maturation of SSU-rRNA from tricistro…	GO:0043229 intracellular organelle; GO:0043232 intracellular non-membrane-bounded organelle; GO:0044446 intracellular organelle part; GO:0031981 nuclear lumen; GO:0032991 macromolecular complex; GO:0044424 intracellular part; GO:0005730 nucleolus; GO:0005623 cell; GO:0044422 organelle part; GO:0043228 non-membrane-bounded organelle; GO:0030684 preribosome; GO:0031974 membrane-enclosed lumen; GO:0…	GO:0097159 organic cyclic compound binding; GO:1901363 heterocyclic compound binding; GO:0003723 RNA binding; GO:0005488 binding; GO:0003676 nucleic acid binding;	K14767	0	0	IPR018972;	Sas10 C-terminal domain;
E2R727-192	E2R727	192	Y	PHD finger protein 3	PHF3	0.812001	4.41e-06	109.07	EVS(0.004)VS(0.184)PKPEY(0.812)HK	3	0.14717	1	0.916342	0.860554	0.897661	1.23371	1.14826	1.09091	0.00396636	1.29849	0.0249067	0.376834	up	481864	nucleus	GO:0018130 heterocycle biosynthetic process; GO:0006725 cellular aromatic compound metabolic process; GO:0097659 nucleic acid-templated transcription; GO:0034654 nucleobase-containing compound biosynthetic process; GO:1901360 organic cyclic compound metabolic process; GO:0006807 nitrogen compound metabolic process; GO:0032774 RNA biosynthetic process; GO:0009058 biosynthetic process; GO:0044238 p…	0	GO:0046914 transition metal ion binding; GO:0005488 binding; GO:0043167 ion binding; GO:0043169 cation binding; GO:0046872 metal ion binding; GO:0005515 protein binding; GO:0008270 zinc ion binding;	0	0	0	IPR012921; IPR001965; IPR013083; IPR003618; IPR011011; IPR019787;	Spen paralogue and orthologue SPOC, C-terminal; Zinc finger, PHD-type; Zinc finger, RING/FYVE/PHD-type; Transcription elongation factor S-II, central domain; Zinc finger, FYVE/PHD-type; Zinc finger, PHD-finger;
E2R7J9-1280	E2R7J9	1280	S	Treacle ribosome biogenesis factor 1	TCOF1	0.996083	7.99e-05	95.981	RKLS(0.996)GDQT(0.004)AAR	3	0.46054	5	1.26944	1.24229	1.32004	0.945489	1.059	0.803294	0.0116017	0.732766	0.0473024	-0.448576	down	403592	nucleus	0	GO:0043229 intracellular organelle; GO:0043232 intracellular non-membrane-bounded organelle; GO:0005737 cytoplasm; GO:0044446 intracellular organelle part; GO:0031981 nuclear lumen; GO:0044452 nucleolar part; GO:0044424 intracellular part; GO:0005730 nucleolus; GO:0005829 cytosol; GO:0005623 cell; GO:0001650 fibrillar center; GO:0044422 organelle part; GO:0043228 non-membrane-bounded organelle; G…	GO:0097159 organic cyclic compound binding; GO:1901363 heterocyclic compound binding; GO:0003723 RNA binding; GO:0005515 protein binding; GO:0005488 binding; GO:0003676 nucleic acid binding;	K14562	TCOF1; Treacher Collins syndrome protein	cfa03008 Ribosome biogenesis in eukaryotes - Canis familiaris (dog);	IPR003993; IPR006594;	Treacher Collins syndrome, treacle; LIS1 homology motif;
E2R7J9-1309	E2R7J9	1309	S	Treacle ribosome biogenesis factor 1	TCOF1	1	7.63e-16	120.23	QLVAGGGGEGAAGS(1)PEK	4	0.12087	5	1.2613	1.19419	1.29221	0.947368	1.04985	0.860933	0.0086565	0.76264	0.039379	-0.390925	down	403592	nucleus	0	GO:0043229 intracellular organelle; GO:0043232 intracellular non-membrane-bounded organelle; GO:0005737 cytoplasm; GO:0044446 intracellular organelle part; GO:0031981 nuclear lumen; GO:0044452 nucleolar part; GO:0044424 intracellular part; GO:0005730 nucleolus; GO:0005829 cytosol; GO:0005623 cell; GO:0001650 fibrillar center; GO:0044422 organelle part; GO:0043228 non-membrane-bounded organelle; G…	GO:0097159 organic cyclic compound binding; GO:1901363 heterocyclic compound binding; GO:0003723 RNA binding; GO:0005515 protein binding; GO:0005488 binding; GO:0003676 nucleic acid binding;	K14562	TCOF1; Treacher Collins syndrome protein	cfa03008 Ribosome biogenesis in eukaryotes - Canis familiaris (dog);	IPR003993; IPR006594;	Treacher Collins syndrome, treacle; LIS1 homology motif;
E2R7J9-158	E2R7J9	158	S	Treacle ribosome biogenesis factor 1	TCOF1	0.999557	3.6e-18	154.72	AVAHILSGRS(1)PR	3	-0.55818	8	0.794756	0.821234	0.891466	1.17105	1.10682	1.14547	0.000887324	1.36526	0.0110086	0.44918	up	403592	nucleus	0	GO:0043229 intracellular organelle; GO:0043232 intracellular non-membrane-bounded organelle; GO:0005737 cytoplasm; GO:0044446 intracellular organelle part; GO:0031981 nuclear lumen; GO:0044452 nucleolar part; GO:0044424 intracellular part; GO:0005730 nucleolus; GO:0005829 cytosol; GO:0005623 cell; GO:0001650 fibrillar center; GO:0044422 organelle part; GO:0043228 non-membrane-bounded organelle; G…	GO:0097159 organic cyclic compound binding; GO:1901363 heterocyclic compound binding; GO:0003723 RNA binding; GO:0005515 protein binding; GO:0005488 binding; GO:0003676 nucleic acid binding;	K14562	TCOF1; Treacher Collins syndrome protein	cfa03008 Ribosome biogenesis in eukaryotes - Canis familiaris (dog);	IPR003993; IPR006594;	Treacher Collins syndrome, treacle; LIS1 homology motif;
E2R7J9-304	E2R7J9	304	S	Treacle ribosome biogenesis factor 1	TCOF1	0.977426	0.000465536	67.952	AAS(0.001)AS(0.021)AKES(0.977)PR	3	0.36306	1	1.30108	1.22414	1.30612	0.885338	0.981689	0.933211	0.000865049	0.730876	0.0109254	-0.452301	down	403592	nucleus	0	GO:0043229 intracellular organelle; GO:0043232 intracellular non-membrane-bounded organelle; GO:0005737 cytoplasm; GO:0044446 intracellular organelle part; GO:0031981 nuclear lumen; GO:0044452 nucleolar part; GO:0044424 intracellular part; GO:0005730 nucleolus; GO:0005829 cytosol; GO:0005623 cell; GO:0001650 fibrillar center; GO:0044422 organelle part; GO:0043228 non-membrane-bounded organelle; G…	GO:0097159 organic cyclic compound binding; GO:1901363 heterocyclic compound binding; GO:0003723 RNA binding; GO:0005515 protein binding; GO:0005488 binding; GO:0003676 nucleic acid binding;	K14562	TCOF1; Treacher Collins syndrome protein	cfa03008 Ribosome biogenesis in eukaryotes - Canis familiaris (dog);	IPR003993; IPR006594;	Treacher Collins syndrome, treacle; LIS1 homology motif;
E2R7P6-269	E2R7P6	269	S	Thyroid hormone receptor associated protein 3	THRAP3	0.995098	0.00264849	60.255	S(0.005)PRPS(0.995)PVPK	3	0.70029	2	0.812992	0.795678	0.791381	1.1544	1.13953	1.09145	8.23e-05	1.41055	0.00360921	0.496254	up	482476	nucleus	GO:0044700 single organism signaling; GO:0065008 regulation of biological quality; GO:0000381 regulation of alternative mRNA splicing, via spliceosome; GO:0097659 nucleic acid-templated transcription; GO:0010608 posttranscriptional regulation of gene expression; GO:0043489 RNA stabilization; GO:0009891 positive regulation of biosynthetic process; GO:0044237 cellular metabolic process; GO:0008152 …	GO:0043229 intracellular organelle; GO:0044421 extracellular region part; GO:0044446 intracellular organelle part; GO:0031982 vesicle; GO:0032991 macromolecular complex; GO:0031981 nuclear lumen; GO:0044424 intracellular part; GO:0016604 nuclear body; GO:0005623 cell; GO:0005576 extracellular region; GO:0044422 organelle part; GO:0031974 membrane-enclosed lumen; GO:0043226 organelle; GO:0070062 e…	GO:0003677 DNA binding; GO:0003723 RNA binding; GO:0046966 thyroid hormone receptor binding; GO:0000976 transcription regulatory region sequence-specific DNA binding; GO:0005102 receptor binding; GO:0003690 double-stranded DNA binding; GO:1990837 sequence-specific double-stranded DNA binding; GO:0005515 protein binding; GO:0051427 hormone receptor binding; GO:0043565 sequence-specific DNA binding…	K13112	0	0	0	0
E2R7P6-445	E2R7P6	445	S	Thyroid hormone receptor associated protein 3	THRAP3	1	0.000228116	80.96	KES(1)EFDDEPK	3	1.5228	1	1.20768	1.12475	1.2762	0.962168	0.912032	0.899602	0.00432811	0.768658	0.0260985	-0.379587	down	482476	nucleus	GO:0044700 single organism signaling; GO:0065008 regulation of biological quality; GO:0000381 regulation of alternative mRNA splicing, via spliceosome; GO:0097659 nucleic acid-templated transcription; GO:0010608 posttranscriptional regulation of gene expression; GO:0043489 RNA stabilization; GO:0009891 positive regulation of biosynthetic process; GO:0044237 cellular metabolic process; GO:0008152 …	GO:0043229 intracellular organelle; GO:0044421 extracellular region part; GO:0044446 intracellular organelle part; GO:0031982 vesicle; GO:0032991 macromolecular complex; GO:0031981 nuclear lumen; GO:0044424 intracellular part; GO:0016604 nuclear body; GO:0005623 cell; GO:0005576 extracellular region; GO:0044422 organelle part; GO:0031974 membrane-enclosed lumen; GO:0043226 organelle; GO:0070062 e…	GO:0003677 DNA binding; GO:0003723 RNA binding; GO:0046966 thyroid hormone receptor binding; GO:0000976 transcription regulatory region sequence-specific DNA binding; GO:0005102 receptor binding; GO:0003690 double-stranded DNA binding; GO:1990837 sequence-specific double-stranded DNA binding; GO:0005515 protein binding; GO:0051427 hormone receptor binding; GO:0043565 sequence-specific DNA binding…	K13112	0	0	0	0
E2R7P6-676	E2R7P6	676	S	Thyroid hormone receptor associated protein 3	THRAP3	1	0.00310067	62.166	NKKS(1)PEIHR	3	-1.2387	2	1.17618	1.21709	1.31342	0.96319	0.960566	0.936382	0.0024579	0.771615	0.0188388	-0.374047	down	482476	nucleus	GO:0044700 single organism signaling; GO:0065008 regulation of biological quality; GO:0000381 regulation of alternative mRNA splicing, via spliceosome; GO:0097659 nucleic acid-templated transcription; GO:0010608 posttranscriptional regulation of gene expression; GO:0043489 RNA stabilization; GO:0009891 positive regulation of biosynthetic process; GO:0044237 cellular metabolic process; GO:0008152 …	GO:0043229 intracellular organelle; GO:0044421 extracellular region part; GO:0044446 intracellular organelle part; GO:0031982 vesicle; GO:0032991 macromolecular complex; GO:0031981 nuclear lumen; GO:0044424 intracellular part; GO:0016604 nuclear body; GO:0005623 cell; GO:0005576 extracellular region; GO:0044422 organelle part; GO:0031974 membrane-enclosed lumen; GO:0043226 organelle; GO:0070062 e…	GO:0003677 DNA binding; GO:0003723 RNA binding; GO:0046966 thyroid hormone receptor binding; GO:0000976 transcription regulatory region sequence-specific DNA binding; GO:0005102 receptor binding; GO:0003690 double-stranded DNA binding; GO:1990837 sequence-specific double-stranded DNA binding; GO:0005515 protein binding; GO:0051427 hormone receptor binding; GO:0043565 sequence-specific DNA binding…	K13112	0	0	0	0
E2R7P6-942	E2R7P6	942	S	Thyroid hormone receptor associated protein 3	THRAP3	0.82711	1.9e-31	155.87	FSGEEGEIEDDES(0.827)GT(0.173)ENREEK	3	0.90084	2	1.17028	1.20039	1.27424	0.904908	0.946411	0.986083	0.00226053	0.778456	0.0182814	-0.361312	down	482476	nucleus	GO:0044700 single organism signaling; GO:0065008 regulation of biological quality; GO:0000381 regulation of alternative mRNA splicing, via spliceosome; GO:0097659 nucleic acid-templated transcription; GO:0010608 posttranscriptional regulation of gene expression; GO:0043489 RNA stabilization; GO:0009891 positive regulation of biosynthetic process; GO:0044237 cellular metabolic process; GO:0008152 …	GO:0043229 intracellular organelle; GO:0044421 extracellular region part; GO:0044446 intracellular organelle part; GO:0031982 vesicle; GO:0032991 macromolecular complex; GO:0031981 nuclear lumen; GO:0044424 intracellular part; GO:0016604 nuclear body; GO:0005623 cell; GO:0005576 extracellular region; GO:0044422 organelle part; GO:0031974 membrane-enclosed lumen; GO:0043226 organelle; GO:0070062 e…	GO:0003677 DNA binding; GO:0003723 RNA binding; GO:0046966 thyroid hormone receptor binding; GO:0000976 transcription regulatory region sequence-specific DNA binding; GO:0005102 receptor binding; GO:0003690 double-stranded DNA binding; GO:1990837 sequence-specific double-stranded DNA binding; GO:0005515 protein binding; GO:0051427 hormone receptor binding; GO:0043565 sequence-specific DNA binding…	K13112	0	0	0	0
E2R7R4-1208	E2R7R4	1208	T	PDS5 cohesin associated factor A	PDS5A	0.998704	0.00553656	97.472	IIS(0.001)VT(0.999)PVK	3	-0.61728	2	1.63872	1.46707	1.45616	1.01996	1.001	0.931818	0.00116981	0.647263	0.0127324	-0.627576	down	479103	cytoplasm	GO:0007067 mitotic nuclear division; GO:0044699 single-organism process; GO:0044237 cellular metabolic process; GO:0000819 sister chromatid segregation; GO:0008152 metabolic process; GO:0010558 negative regulation of macromolecule biosynthetic process; GO:0043170 macromolecule metabolic process; GO:0051716 cellular response to stimulus; GO:0000278 mitotic cell cycle; GO:0007059 chromosome segrega…	GO:0016020 membrane; GO:0043229 intracellular organelle; GO:0043232 intracellular non-membrane-bounded organelle; GO:0071944 cell periphery; GO:0044446 intracellular organelle part; GO:0031981 nuclear lumen; GO:0044424 intracellular part; GO:0005623 cell; GO:0044422 organelle part; GO:0005886 plasma membrane; GO:0044427 chromosomal part; GO:0043228 non-membrane-bounded organelle; GO:0043226 organ…	GO:0005488 binding;	K11267	0	0	IPR011989; IPR016024;	Armadillo-like helical; Armadillo-type fold;
E2R7S5-375	E2R7S5	375	T	Ribosomal L1 domain containing 1	RSL1D1	0.999969	1.37e-08	83.202	VQDESEDEIPLLVPIGT(1)PAK	3	1.7549	1	0.793436	0.814338	0.762583	1.11546	1.1705	1.29543	0.00187554	1.51091	0.0163936	0.595418	up	479847	nucleus	GO:0050794 regulation of cellular process; GO:0044085 cellular component biogenesis; GO:0001649 osteoblast differentiation; GO:0044707 single-multicellular organism process; GO:0010941 regulation of cell death; GO:0022613 ribonucleoprotein complex biogenesis; GO:0006725 cellular aromatic compound metabolic process; GO:0090342 regulation of cell aging; GO:0048869 cellular developmental process; GO…	GO:0043229 intracellular organelle; GO:0016020 membrane; GO:0043232 intracellular non-membrane-bounded organelle; GO:0044446 intracellular organelle part; GO:0031981 nuclear lumen; GO:0032991 macromolecular complex; GO:0044424 intracellular part; GO:0005730 nucleolus; GO:0005623 cell; GO:0044422 organelle part; GO:0043228 non-membrane-bounded organelle; GO:0030684 preribosome; GO:0031974 membrane…	GO:0097159 organic cyclic compound binding; GO:1901363 heterocyclic compound binding; GO:0050839 cell adhesion molecule binding; GO:0003723 RNA binding; GO:0005488 binding; GO:0045296 cadherin binding; GO:0003676 nucleic acid binding; GO:0005515 protein binding;	K14775	0	0	IPR023674; IPR016094;	Ribosomal protein L1-like; Ribosomal protein L1, 2-layer alpha/beta-sandwich;
E2R7S5-415	E2R7S5	415	T	Ribosomal L1 domain containing 1	RSL1D1	1	0.00209235	59.227	KACPGLET(1)PK	3	-0.13295	1	0.614865	0.596507	0.620133	1.45876	1.42573	1.49746	2.64e-06	2.39254	0.00129765	1.25855	up	479847	nucleus	GO:0050794 regulation of cellular process; GO:0044085 cellular component biogenesis; GO:0001649 osteoblast differentiation; GO:0044707 single-multicellular organism process; GO:0010941 regulation of cell death; GO:0022613 ribonucleoprotein complex biogenesis; GO:0006725 cellular aromatic compound metabolic process; GO:0090342 regulation of cell aging; GO:0048869 cellular developmental process; GO…	GO:0043229 intracellular organelle; GO:0016020 membrane; GO:0043232 intracellular non-membrane-bounded organelle; GO:0044446 intracellular organelle part; GO:0031981 nuclear lumen; GO:0032991 macromolecular complex; GO:0044424 intracellular part; GO:0005730 nucleolus; GO:0005623 cell; GO:0044422 organelle part; GO:0043228 non-membrane-bounded organelle; GO:0030684 preribosome; GO:0031974 membrane…	GO:0097159 organic cyclic compound binding; GO:1901363 heterocyclic compound binding; GO:0050839 cell adhesion molecule binding; GO:0003723 RNA binding; GO:0005488 binding; GO:0045296 cadherin binding; GO:0003676 nucleic acid binding; GO:0005515 protein binding;	K14775	0	0	IPR023674; IPR016094;	Ribosomal protein L1-like; Ribosomal protein L1, 2-layer alpha/beta-sandwich;
E2R802-480	E2R802	480	S	Uncharacterized protein	REPS1	0.725944	3.42e-05	70.802	T(0.001)GS(0.001)DHT(0.008)NPT(0.264)S(0.726)PLLVK	3	-0.77528	2	0.777886	0.878436	0.919878	1.19877	1.06559	1.20113	0.00852797	1.3452	0.0389748	0.427815	up	476221	nucleus	GO:0006810 transport; GO:0006898 receptor-mediated endocytosis; GO:0051179 localization; GO:0006897 endocytosis; GO:0051234 establishment of localization; GO:0016192 vesicle-mediated transport;	0	GO:0043169 cation binding; GO:0046872 metal ion binding; GO:0005515 protein binding; GO:0005509 calcium ion binding; GO:0005488 binding; GO:0043167 ion binding;	K20068	0	0	IPR000261; IPR002048; IPR011992;	EH domain; EF-hand domain; EF-hand domain pair;
E2R851-36	E2R851	36	S	Uncharacterized protein	BABAM1	0.997997	1.91e-05	109.55	T(0.002)RS(0.998)NPEGAEDR	2	-0.1177	5	1.11453	1.22487	1.13453	0.894535	0.88731	0.862	0.00143766	0.761052	0.0139589	-0.393932	down	476676	cytoplasm	GO:0050794 regulation of cellular process; GO:0044707 single-multicellular organism process; GO:2001020 regulation of response to DNA damage stimulus; GO:0060255 regulation of macromolecule metabolic process; GO:0019219 regulation of nucleobase-containing compound metabolic process; GO:0044699 single-organism process; GO:0080134 regulation of response to stress; GO:0045739 positive regulation of …	GO:0043229 intracellular organelle; GO:0044446 intracellular organelle part; GO:0032991 macromolecular complex; GO:0044424 intracellular part; GO:0005623 cell; GO:0044422 organelle part; GO:0070552 BRISC complex; GO:0043231 intracellular membrane-bounded organelle; GO:0043226 organelle; GO:0005634 nucleus; GO:0005622 intracellular; GO:0044464 cell part; GO:0043227 membrane-bounded organelle; GO:0…	0	K20776	BABAM; BRISC and BRCA1-A complex member 1	cfa03440 Homologous recombination - Canis familiaris (dog);	IPR002035;	von Willebrand factor, type A;
E2R8C0-1159	E2R8C0	1159	S	Apoptotic chromatin condensation inducer 1	ACIN1	0.992294	0.00112207	74.698	T(0.008)RS(0.992)EREWDR	3	0.026484	1	0.836198	0.78719	0.79106	1.18519	0.987013	1.13724	0.00844449	1.37068	0.0387541	0.45489	up	480247	nucleus	GO:0065008 regulation of biological quality; GO:0002262 myeloid cell homeostasis; GO:0045637 regulation of myeloid cell differentiation; GO:0048869 cellular developmental process; GO:0044699 single-organism process; GO:0034101 erythrocyte homeostasis; GO:1902107 positive regulation of leukocyte differentiation; GO:0051240 positive regulation of multicellular organismal process; GO:0030262 apoptot…	GO:0016020 membrane; GO:0043229 intracellular organelle; GO:0043232 intracellular non-membrane-bounded organelle; GO:0071944 cell periphery; GO:0005737 cytoplasm; GO:0044446 intracellular organelle part; GO:0032991 macromolecular complex; GO:0031981 nuclear lumen; GO:0044424 intracellular part; GO:0005730 nucleolus; GO:0005829 cytosol; GO:0016604 nuclear body; GO:0005623 cell; GO:0044422 organell…	GO:0097159 organic cyclic compound binding; GO:1901363 heterocyclic compound binding; GO:0003723 RNA binding; GO:1901265 nucleoside phosphate binding; GO:0005488 binding; GO:0003676 nucleic acid binding; GO:0000166 nucleotide binding; GO:0036094 small molecule binding;	K12875	ACIN1; apoptotic chromatin condensation inducer in the nucleus	cfa03015 mRNA surveillance pathway - Canis familiaris (dog); cfa03013 RNA transport - Canis familiaris (dog); cfa03040 Spliceosome - Canis familiaris (dog);	IPR003034; IPR034257; IPR000504; IPR012677;	SAP domain; Acinus, RNA recognition motif; RNA recognition motif domain; Nucleotide-binding alpha-beta plait domain;
E2R8C0-216	E2R8C0	216	S	Apoptotic chromatin condensation inducer 1	ACIN1	0.999987	2.18e-13	106.42	SSSISEEKGES(1)DDDKPR	3	0.92638	2	1.08898	1.07335	1.06965	0.829218	0.827173	0.787084	6.13e-05	0.756032	0.00320564	-0.403481	down	480247	nucleus	GO:0065008 regulation of biological quality; GO:0002262 myeloid cell homeostasis; GO:0045637 regulation of myeloid cell differentiation; GO:0048869 cellular developmental process; GO:0044699 single-organism process; GO:0034101 erythrocyte homeostasis; GO:1902107 positive regulation of leukocyte differentiation; GO:0051240 positive regulation of multicellular organismal process; GO:0030262 apoptot…	GO:0016020 membrane; GO:0043229 intracellular organelle; GO:0043232 intracellular non-membrane-bounded organelle; GO:0071944 cell periphery; GO:0005737 cytoplasm; GO:0044446 intracellular organelle part; GO:0032991 macromolecular complex; GO:0031981 nuclear lumen; GO:0044424 intracellular part; GO:0005730 nucleolus; GO:0005829 cytosol; GO:0016604 nuclear body; GO:0005623 cell; GO:0044422 organell…	GO:0097159 organic cyclic compound binding; GO:1901363 heterocyclic compound binding; GO:0003723 RNA binding; GO:1901265 nucleoside phosphate binding; GO:0005488 binding; GO:0003676 nucleic acid binding; GO:0000166 nucleotide binding; GO:0036094 small molecule binding;	K12875	ACIN1; apoptotic chromatin condensation inducer in the nucleus	cfa03015 mRNA surveillance pathway - Canis familiaris (dog); cfa03013 RNA transport - Canis familiaris (dog); cfa03040 Spliceosome - Canis familiaris (dog);	IPR003034; IPR034257; IPR000504; IPR012677;	SAP domain; Acinus, RNA recognition motif; RNA recognition motif domain; Nucleotide-binding alpha-beta plait domain;
E2R8C0-479	E2R8C0	479	S	Apoptotic chromatin condensation inducer 1	ACIN1	0.797717	1.8e-05	109.6	LS(0.986)PLS(0.798)S(0.216)PADTK	3	-0.27686	2	0.877654	0.833678	0.901247	1.05556	1.04496	1.09485	0.00146693	1.22307	0.0141592	0.290506	up	480247	nucleus	GO:0065008 regulation of biological quality; GO:0002262 myeloid cell homeostasis; GO:0045637 regulation of myeloid cell differentiation; GO:0048869 cellular developmental process; GO:0044699 single-organism process; GO:0034101 erythrocyte homeostasis; GO:1902107 positive regulation of leukocyte differentiation; GO:0051240 positive regulation of multicellular organismal process; GO:0030262 apoptot…	GO:0016020 membrane; GO:0043229 intracellular organelle; GO:0043232 intracellular non-membrane-bounded organelle; GO:0071944 cell periphery; GO:0005737 cytoplasm; GO:0044446 intracellular organelle part; GO:0032991 macromolecular complex; GO:0031981 nuclear lumen; GO:0044424 intracellular part; GO:0005730 nucleolus; GO:0005829 cytosol; GO:0016604 nuclear body; GO:0005623 cell; GO:0044422 organell…	GO:0097159 organic cyclic compound binding; GO:1901363 heterocyclic compound binding; GO:0003723 RNA binding; GO:1901265 nucleoside phosphate binding; GO:0005488 binding; GO:0003676 nucleic acid binding; GO:0000166 nucleotide binding; GO:0036094 small molecule binding;	K12875	ACIN1; apoptotic chromatin condensation inducer in the nucleus	cfa03015 mRNA surveillance pathway - Canis familiaris (dog); cfa03013 RNA transport - Canis familiaris (dog); cfa03040 Spliceosome - Canis familiaris (dog);	IPR003034; IPR034257; IPR000504; IPR012677;	SAP domain; Acinus, RNA recognition motif; RNA recognition motif domain; Nucleotide-binding alpha-beta plait domain;
E2R8C0-559	E2R8C0	559	S	Apoptotic chromatin condensation inducer 1	ACIN1	0.993333	3.43e-05	95.264	RAS(0.993)HT(0.007)LLPSHR	3	0.30802	13	0.858443	0.866736	0.836798	1.10802	1.16284	1.16246	0.000138032	1.34011	0.00502335	0.422349	up	480247	nucleus	GO:0065008 regulation of biological quality; GO:0002262 myeloid cell homeostasis; GO:0045637 regulation of myeloid cell differentiation; GO:0048869 cellular developmental process; GO:0044699 single-organism process; GO:0034101 erythrocyte homeostasis; GO:1902107 positive regulation of leukocyte differentiation; GO:0051240 positive regulation of multicellular organismal process; GO:0030262 apoptot…	GO:0016020 membrane; GO:0043229 intracellular organelle; GO:0043232 intracellular non-membrane-bounded organelle; GO:0071944 cell periphery; GO:0005737 cytoplasm; GO:0044446 intracellular organelle part; GO:0032991 macromolecular complex; GO:0031981 nuclear lumen; GO:0044424 intracellular part; GO:0005730 nucleolus; GO:0005829 cytosol; GO:0016604 nuclear body; GO:0005623 cell; GO:0044422 organell…	GO:0097159 organic cyclic compound binding; GO:1901363 heterocyclic compound binding; GO:0003723 RNA binding; GO:1901265 nucleoside phosphate binding; GO:0005488 binding; GO:0003676 nucleic acid binding; GO:0000166 nucleotide binding; GO:0036094 small molecule binding;	K12875	ACIN1; apoptotic chromatin condensation inducer in the nucleus	cfa03015 mRNA surveillance pathway - Canis familiaris (dog); cfa03013 RNA transport - Canis familiaris (dog); cfa03040 Spliceosome - Canis familiaris (dog);	IPR003034; IPR034257; IPR000504; IPR012677;	SAP domain; Acinus, RNA recognition motif; RNA recognition motif domain; Nucleotide-binding alpha-beta plait domain;
E2R8C0-588	E2R8C0	588	S	Apoptotic chromatin condensation inducer 1	ACIN1	0.501968	0.00310875	45.357	S(0.502)RS(0.463)RS(0.774)PDS(0.145)S(0.058)GS(0.02)QS(0.026)HS(0.006)S(0.006)LR	3	0.47619	1	0.44186	0.520661	0.663202	1.90123	1.13586	1.72048	0.0121382	2.92644	0.048841	1.54915	up	480247	nucleus	GO:0065008 regulation of biological quality; GO:0002262 myeloid cell homeostasis; GO:0045637 regulation of myeloid cell differentiation; GO:0048869 cellular developmental process; GO:0044699 single-organism process; GO:0034101 erythrocyte homeostasis; GO:1902107 positive regulation of leukocyte differentiation; GO:0051240 positive regulation of multicellular organismal process; GO:0030262 apoptot…	GO:0016020 membrane; GO:0043229 intracellular organelle; GO:0043232 intracellular non-membrane-bounded organelle; GO:0071944 cell periphery; GO:0005737 cytoplasm; GO:0044446 intracellular organelle part; GO:0032991 macromolecular complex; GO:0031981 nuclear lumen; GO:0044424 intracellular part; GO:0005730 nucleolus; GO:0005829 cytosol; GO:0016604 nuclear body; GO:0005623 cell; GO:0044422 organell…	GO:0097159 organic cyclic compound binding; GO:1901363 heterocyclic compound binding; GO:0003723 RNA binding; GO:1901265 nucleoside phosphate binding; GO:0005488 binding; GO:0003676 nucleic acid binding; GO:0000166 nucleotide binding; GO:0036094 small molecule binding;	K12875	ACIN1; apoptotic chromatin condensation inducer in the nucleus	cfa03015 mRNA surveillance pathway - Canis familiaris (dog); cfa03013 RNA transport - Canis familiaris (dog); cfa03040 Spliceosome - Canis familiaris (dog);	IPR003034; IPR034257; IPR000504; IPR012677;	SAP domain; Acinus, RNA recognition motif; RNA recognition motif domain; Nucleotide-binding alpha-beta plait domain;
E2R8C0-590	E2R8C0	590	S	Apoptotic chromatin condensation inducer 1	ACIN1	0.550615	0.00856313	41.615	S(0.551)RS(0.438)PDS(0.007)S(0.002)GS(0.001)QS(0.001)HSSLR	3	0.098612	1	0.788675	0.724174	0.727651	0.962963	1.01798	0.957619	0.00122128	1.31157	0.0128758	0.391291	up	480247	nucleus	GO:0065008 regulation of biological quality; GO:0002262 myeloid cell homeostasis; GO:0045637 regulation of myeloid cell differentiation; GO:0048869 cellular developmental process; GO:0044699 single-organism process; GO:0034101 erythrocyte homeostasis; GO:1902107 positive regulation of leukocyte differentiation; GO:0051240 positive regulation of multicellular organismal process; GO:0030262 apoptot…	GO:0016020 membrane; GO:0043229 intracellular organelle; GO:0043232 intracellular non-membrane-bounded organelle; GO:0071944 cell periphery; GO:0005737 cytoplasm; GO:0044446 intracellular organelle part; GO:0032991 macromolecular complex; GO:0031981 nuclear lumen; GO:0044424 intracellular part; GO:0005730 nucleolus; GO:0005829 cytosol; GO:0016604 nuclear body; GO:0005623 cell; GO:0044422 organell…	GO:0097159 organic cyclic compound binding; GO:1901363 heterocyclic compound binding; GO:0003723 RNA binding; GO:1901265 nucleoside phosphate binding; GO:0005488 binding; GO:0003676 nucleic acid binding; GO:0000166 nucleotide binding; GO:0036094 small molecule binding;	K12875	ACIN1; apoptotic chromatin condensation inducer in the nucleus	cfa03015 mRNA surveillance pathway - Canis familiaris (dog); cfa03013 RNA transport - Canis familiaris (dog); cfa03040 Spliceosome - Canis familiaris (dog);	IPR003034; IPR034257; IPR000504; IPR012677;	SAP domain; Acinus, RNA recognition motif; RNA recognition motif domain; Nucleotide-binding alpha-beta plait domain;
E2R8C0-598	E2R8C0	598	S	Apoptotic chromatin condensation inducer 1	ACIN1	0.999081	1.72e-20	148.97	SPDSSGS(0.999)QS(0.001)HSSLR	3	-0.013554	4	0.658241	0.75	0.732848	1.13786	1.05495	1.13421	0.000536096	1.55389	0.00843825	0.635883	up	480247	nucleus	GO:0065008 regulation of biological quality; GO:0002262 myeloid cell homeostasis; GO:0045637 regulation of myeloid cell differentiation; GO:0048869 cellular developmental process; GO:0044699 single-organism process; GO:0034101 erythrocyte homeostasis; GO:1902107 positive regulation of leukocyte differentiation; GO:0051240 positive regulation of multicellular organismal process; GO:0030262 apoptot…	GO:0016020 membrane; GO:0043229 intracellular organelle; GO:0043232 intracellular non-membrane-bounded organelle; GO:0071944 cell periphery; GO:0005737 cytoplasm; GO:0044446 intracellular organelle part; GO:0032991 macromolecular complex; GO:0031981 nuclear lumen; GO:0044424 intracellular part; GO:0005730 nucleolus; GO:0005829 cytosol; GO:0016604 nuclear body; GO:0005623 cell; GO:0044422 organell…	GO:0097159 organic cyclic compound binding; GO:1901363 heterocyclic compound binding; GO:0003723 RNA binding; GO:1901265 nucleoside phosphate binding; GO:0005488 binding; GO:0003676 nucleic acid binding; GO:0000166 nucleotide binding; GO:0036094 small molecule binding;	K12875	ACIN1; apoptotic chromatin condensation inducer in the nucleus	cfa03015 mRNA surveillance pathway - Canis familiaris (dog); cfa03013 RNA transport - Canis familiaris (dog); cfa03040 Spliceosome - Canis familiaris (dog);	IPR003034; IPR034257; IPR000504; IPR012677;	SAP domain; Acinus, RNA recognition motif; RNA recognition motif domain; Nucleotide-binding alpha-beta plait domain;
E2R8E1-533	E2R8E1	533	S	SAFB like transcription modulator	SLTM	0.704378	4.01e-12	123.84	IS(0.704)S(0.668)KS(0.627)PGHMVILDQTK	3	0.098903	4	0.842304	0.914071	0.900312	1.13101	1.18004	1.23723	0.00140806	1.33561	0.0139133	0.417494	up	478322	nucleus	GO:0050794 regulation of cellular process; GO:0010468 regulation of gene expression; GO:0006355 regulation of transcription, DNA-templated; GO:0031326 regulation of cellular biosynthetic process; GO:0080090 regulation of primary metabolic process; GO:0060255 regulation of macromolecule metabolic process; GO:0019219 regulation of nucleobase-containing compound metabolic process; GO:0006357 regulat…	GO:0043229 intracellular organelle; GO:0044446 intracellular organelle part; GO:0031981 nuclear lumen; GO:0044424 intracellular part; GO:0016604 nuclear body; GO:0005623 cell; GO:0044422 organelle part; GO:0043226 organelle; GO:0043231 intracellular membrane-bounded organelle; GO:0031974 membrane-enclosed lumen; GO:0005654 nucleoplasm; GO:0005634 nucleus; GO:0070013 intracellular organelle lumen;…	GO:0097159 organic cyclic compound binding; GO:1901363 heterocyclic compound binding; GO:0003677 DNA binding; GO:0003723 RNA binding; GO:1901265 nucleoside phosphate binding; GO:0003690 double-stranded DNA binding; GO:0005488 binding; GO:0003676 nucleic acid binding; GO:0000166 nucleotide binding; GO:0043565 sequence-specific DNA binding; GO:0036094 small molecule binding;	0	0	0	IPR003034; IPR000504; IPR012677;	SAP domain; RNA recognition motif domain; Nucleotide-binding alpha-beta plait domain;
E2R8E1-534	E2R8E1	534	S	SAFB like transcription modulator	SLTM	0.684341	4.01e-12	123.84	IS(0.684)S(0.684)KS(0.631)PGHMVILDQTK	4	-0.28311	4	0.842304	0.914071	0.900312	1.13101	1.18004	1.23723	0.00140806	1.33561	0.0139133	0.417494	up	478322	nucleus	GO:0050794 regulation of cellular process; GO:0010468 regulation of gene expression; GO:0006355 regulation of transcription, DNA-templated; GO:0031326 regulation of cellular biosynthetic process; GO:0080090 regulation of primary metabolic process; GO:0060255 regulation of macromolecule metabolic process; GO:0019219 regulation of nucleobase-containing compound metabolic process; GO:0006357 regulat…	GO:0043229 intracellular organelle; GO:0044446 intracellular organelle part; GO:0031981 nuclear lumen; GO:0044424 intracellular part; GO:0016604 nuclear body; GO:0005623 cell; GO:0044422 organelle part; GO:0043226 organelle; GO:0043231 intracellular membrane-bounded organelle; GO:0031974 membrane-enclosed lumen; GO:0005654 nucleoplasm; GO:0005634 nucleus; GO:0070013 intracellular organelle lumen;…	GO:0097159 organic cyclic compound binding; GO:1901363 heterocyclic compound binding; GO:0003677 DNA binding; GO:0003723 RNA binding; GO:1901265 nucleoside phosphate binding; GO:0003690 double-stranded DNA binding; GO:0005488 binding; GO:0003676 nucleic acid binding; GO:0000166 nucleotide binding; GO:0043565 sequence-specific DNA binding; GO:0036094 small molecule binding;	0	0	0	IPR003034; IPR000504; IPR012677;	SAP domain; RNA recognition motif domain; Nucleotide-binding alpha-beta plait domain;
E2R8E1-536	E2R8E1	536	S	SAFB like transcription modulator	SLTM	1	2.2e-16	139.5	S(1)PGHMVILDQTK	3	-0.50045	18	0.818697	0.911923	0.90135	1.08188	1.15432	1.22247	0.00535063	1.3141	0.0291017	0.394078	up	478322	nucleus	GO:0050794 regulation of cellular process; GO:0010468 regulation of gene expression; GO:0006355 regulation of transcription, DNA-templated; GO:0031326 regulation of cellular biosynthetic process; GO:0080090 regulation of primary metabolic process; GO:0060255 regulation of macromolecule metabolic process; GO:0019219 regulation of nucleobase-containing compound metabolic process; GO:0006357 regulat…	GO:0043229 intracellular organelle; GO:0044446 intracellular organelle part; GO:0031981 nuclear lumen; GO:0044424 intracellular part; GO:0016604 nuclear body; GO:0005623 cell; GO:0044422 organelle part; GO:0043226 organelle; GO:0043231 intracellular membrane-bounded organelle; GO:0031974 membrane-enclosed lumen; GO:0005654 nucleoplasm; GO:0005634 nucleus; GO:0070013 intracellular organelle lumen;…	GO:0097159 organic cyclic compound binding; GO:1901363 heterocyclic compound binding; GO:0003677 DNA binding; GO:0003723 RNA binding; GO:1901265 nucleoside phosphate binding; GO:0003690 double-stranded DNA binding; GO:0005488 binding; GO:0003676 nucleic acid binding; GO:0000166 nucleotide binding; GO:0043565 sequence-specific DNA binding; GO:0036094 small molecule binding;	0	0	0	IPR003034; IPR000504; IPR012677;	SAP domain; RNA recognition motif domain; Nucleotide-binding alpha-beta plait domain;
E2R8E5-229	E2R8E5	229	S	Serine and arginine rich splicing factor 5	SRSF5	0.849109	0.00164753	68.044	S(0.153)VS(0.849)RS(0.998)PVPEK	2	-1.325	4	0.627812	0.600598	0.626733	1.02439	1.07971	1.02557	3.08e-05	1.68702	0.00241273	0.754479	up	490754	nucleus	GO:0009611 response to wounding; GO:0050896 response to stimulus; GO:0006950 response to stress;	GO:0043229 intracellular organelle; GO:0043232 intracellular non-membrane-bounded organelle; GO:0005737 cytoplasm; GO:0044446 intracellular organelle part; GO:0031981 nuclear lumen; GO:0044424 intracellular part; GO:0005730 nucleolus; GO:0005829 cytosol; GO:0016604 nuclear body; GO:0005623 cell; GO:0044422 organelle part; GO:0043228 non-membrane-bounded organelle; GO:0043231 intracellular membran…	GO:0097159 organic cyclic compound binding; GO:1901363 heterocyclic compound binding; GO:0003723 RNA binding; GO:1901265 nucleoside phosphate binding; GO:0005488 binding; GO:0003676 nucleic acid binding; GO:0050733 RS domain binding; GO:0019904 protein domain specific binding; GO:0005515 protein binding; GO:0000166 nucleotide binding; GO:0036094 small molecule binding;	K12893	SFRS4_5_6; splicing factor, arginine/serine-rich 4/5/6	cfa05168 Herpes simplex infection - Canis familiaris (dog); cfa03040 Spliceosome - Canis familiaris (dog);	IPR000504; IPR012677;	RNA recognition motif domain; Nucleotide-binding alpha-beta plait domain;
E2R8E5-231	E2R8E5	231	S	Serine and arginine rich splicing factor 5	SRSF5	0.998349	0.00126839	68.044	S(0.153)VS(0.849)RS(0.998)PVPEK	2	-1.325	5	0.657464	0.634462	0.675248	1.08232	1.09317	1.059	1.08e-05	1.64423	0.00202961	0.71741	up	490754	nucleus	GO:0009611 response to wounding; GO:0050896 response to stimulus; GO:0006950 response to stress;	GO:0043229 intracellular organelle; GO:0043232 intracellular non-membrane-bounded organelle; GO:0005737 cytoplasm; GO:0044446 intracellular organelle part; GO:0031981 nuclear lumen; GO:0044424 intracellular part; GO:0005730 nucleolus; GO:0005829 cytosol; GO:0016604 nuclear body; GO:0005623 cell; GO:0044422 organelle part; GO:0043228 non-membrane-bounded organelle; GO:0043231 intracellular membran…	GO:0097159 organic cyclic compound binding; GO:1901363 heterocyclic compound binding; GO:0003723 RNA binding; GO:1901265 nucleoside phosphate binding; GO:0005488 binding; GO:0003676 nucleic acid binding; GO:0050733 RS domain binding; GO:0019904 protein domain specific binding; GO:0005515 protein binding; GO:0000166 nucleotide binding; GO:0036094 small molecule binding;	K12893	SFRS4_5_6; splicing factor, arginine/serine-rich 4/5/6	cfa05168 Herpes simplex infection - Canis familiaris (dog); cfa03040 Spliceosome - Canis familiaris (dog);	IPR000504; IPR012677;	RNA recognition motif domain; Nucleotide-binding alpha-beta plait domain;
E2R8E5-251	E2R8E5	251	S	Serine and arginine rich splicing factor 5	SRSF5	0.989912	0.0688159	41.664	S(0.01)PAS(0.99)VDR	2	0.74189	1	0.780164	0.866534	0.778218	1.09553	1.06418	1.05113	0.00120696	1.3241	0.0128555	0.405017	up	490754	nucleus	GO:0009611 response to wounding; GO:0050896 response to stimulus; GO:0006950 response to stress;	GO:0043229 intracellular organelle; GO:0043232 intracellular non-membrane-bounded organelle; GO:0005737 cytoplasm; GO:0044446 intracellular organelle part; GO:0031981 nuclear lumen; GO:0044424 intracellular part; GO:0005730 nucleolus; GO:0005829 cytosol; GO:0016604 nuclear body; GO:0005623 cell; GO:0044422 organelle part; GO:0043228 non-membrane-bounded organelle; GO:0043231 intracellular membran…	GO:0097159 organic cyclic compound binding; GO:1901363 heterocyclic compound binding; GO:0003723 RNA binding; GO:1901265 nucleoside phosphate binding; GO:0005488 binding; GO:0003676 nucleic acid binding; GO:0050733 RS domain binding; GO:0019904 protein domain specific binding; GO:0005515 protein binding; GO:0000166 nucleotide binding; GO:0036094 small molecule binding;	K12893	SFRS4_5_6; splicing factor, arginine/serine-rich 4/5/6	cfa05168 Herpes simplex infection - Canis familiaris (dog); cfa03040 Spliceosome - Canis familiaris (dog);	IPR000504; IPR012677;	RNA recognition motif domain; Nucleotide-binding alpha-beta plait domain;
E2R8F5-438	E2R8F5	438	S	FERM domain containing 8	FRMD8	0.994323	0.00193784	103.82	T(0.001)T(0.005)S(0.994)FFSR	2	-0.44335	1	0.884	0.833483	0.937692	1.1682	1.13353	1.17998	0.00114608	1.31129	0.0125506	0.390988	up	483739	nucleus	0	GO:0005856 cytoskeleton; GO:0043226 organelle; GO:0043229 intracellular organelle; GO:0043232 intracellular non-membrane-bounded organelle; GO:0044464 cell part; GO:0005622 intracellular; GO:0044424 intracellular part; GO:0005623 cell; GO:0043228 non-membrane-bounded organelle;	0	0	0	0	IPR019748; IPR014352; IPR000299;	FERM central domain; FERM/acyl-CoA-binding protein, 3-helical bundle; FERM domain;
E2R8L1-129	E2R8L1	129	S	Ajuba LIM protein	AJUBA	0.999998	2.52e-05	106.58	LETTAPALS(1)PR	2	0.018701	3	0.910491	0.781365	0.936963	1.16077	1.10239	1.17944	0.00706997	1.30956	0.0348742	0.389079	up	480244	nucleus	GO:0044085 cellular component biogenesis; GO:0044700 single organism signaling; GO:0009968 negative regulation of signal transduction; GO:0010608 posttranscriptional regulation of gene expression; GO:0023051 regulation of signaling; GO:0044699 single-organism process; GO:0051253 negative regulation of RNA metabolic process; GO:2001141 regulation of RNA biosynthetic process; GO:0007165 signal tran…	GO:0030054 cell junction; GO:0000932 P-body; GO:0005737 cytoplasm; GO:0032991 macromolecular complex; GO:0044424 intracellular part; GO:0005911 cell-cell junction; GO:0005623 cell; GO:0044422 organelle part; GO:0036464 cytoplasmic ribonucleoprotein granule; GO:0043228 non-membrane-bounded organelle; GO:0005856 cytoskeleton; GO:0015630 microtubule cytoskeleton; GO:0005622 intracellular; GO:0044464…	GO:0003714 transcription corepressor activity; GO:0046914 transition metal ion binding; GO:0005488 binding; GO:0043167 ion binding; GO:0000989 transcription factor activity, transcription factor binding; GO:0043169 cation binding; GO:0046872 metal ion binding; GO:0008270 zinc ion binding; GO:0003712 transcription cofactor activity; GO:0000988 transcription factor activity, protein binding;	K16682	AJUBA; LIM domain-containing protein	cfa04390 Hippo signaling pathway - Canis familiaris (dog); cfa04392 Hippo signaling pathway - multiple species - Canis familiaris (dog);	IPR001781;	Zinc finger, LIM-type;
E2R8R1-401	E2R8R1	401	S	Zinc finger MYND-type containing 8	ZMYND8	0.999357	1.06e-05	115.12	LNFDMT(0.001)AS(0.999)PK	2	0.16228	6	0.815789	0.815443	0.834012	1.10078	1.08551	1.14241	9.09e-05	1.35025	0.00381666	0.433225	up	477252	nucleus	GO:0051253 negative regulation of RNA metabolic process; GO:0044237 cellular metabolic process; GO:0040013 negative regulation of locomotion; GO:2001141 regulation of RNA biosynthetic process; GO:0008152 metabolic process; GO:0032879 regulation of localization; GO:0010558 negative regulation of macromolecule biosynthetic process; GO:0043170 macromolecule metabolic process; GO:0019538 protein meta…	GO:0043226 organelle; GO:0043231 intracellular membrane-bounded organelle; GO:0043229 intracellular organelle; GO:0005634 nucleus; GO:0044464 cell part; GO:0005622 intracellular; GO:0044424 intracellular part; GO:0043227 membrane-bounded organelle; GO:0005623 cell;	GO:0042393 histone binding; GO:0003677 DNA binding; GO:0000976 transcription regulatory region sequence-specific DNA binding; GO:0035064 methylated histone binding; GO:0003690 double-stranded DNA binding; GO:1990837 sequence-specific double-stranded DNA binding; GO:0001012 RNA polymerase II regulatory region DNA binding; GO:0043167 ion binding; GO:0005515 protein binding; GO:0003682 chromatin bin…	0	0	0	IPR002893; IPR001965; IPR013083; IPR011011; IPR000313; IPR001487; IPR019787;	Zinc finger, MYND-type; Zinc finger, PHD-type; Zinc finger, RING/FYVE/PHD-type; Zinc finger, FYVE/PHD-type; PWWP domain; Bromodomain; Zinc finger, PHD-finger;
E2R8R1-420	E2R8R1	420	S	Zinc finger MYND-type containing 8	ZMYND8	0.979936	0.00107354	73.891	RIS(0.98)LS(0.02)DMPR	2	-0.74424	2	0.846154	0.90113	0.97556	1.1124	1.17103	1.22152	0.00599947	1.28724	0.0313902	0.364279	up	477252	nucleus	GO:0051253 negative regulation of RNA metabolic process; GO:0044237 cellular metabolic process; GO:0040013 negative regulation of locomotion; GO:2001141 regulation of RNA biosynthetic process; GO:0008152 metabolic process; GO:0032879 regulation of localization; GO:0010558 negative regulation of macromolecule biosynthetic process; GO:0043170 macromolecule metabolic process; GO:0019538 protein meta…	GO:0043226 organelle; GO:0043231 intracellular membrane-bounded organelle; GO:0043229 intracellular organelle; GO:0005634 nucleus; GO:0044464 cell part; GO:0005622 intracellular; GO:0044424 intracellular part; GO:0043227 membrane-bounded organelle; GO:0005623 cell;	GO:0042393 histone binding; GO:0003677 DNA binding; GO:0000976 transcription regulatory region sequence-specific DNA binding; GO:0035064 methylated histone binding; GO:0003690 double-stranded DNA binding; GO:1990837 sequence-specific double-stranded DNA binding; GO:0001012 RNA polymerase II regulatory region DNA binding; GO:0043167 ion binding; GO:0005515 protein binding; GO:0003682 chromatin bin…	0	0	0	IPR002893; IPR001965; IPR013083; IPR011011; IPR000313; IPR001487; IPR019787;	Zinc finger, MYND-type; Zinc finger, PHD-type; Zinc finger, RING/FYVE/PHD-type; Zinc finger, FYVE/PHD-type; PWWP domain; Bromodomain; Zinc finger, PHD-finger;
E2R8R1-439	E2R8R1	439	S	Zinc finger MYND-type containing 8	ZMYND8	0.998367	1.52e-94	243.22	SPMSTNSSVHT(0.002)GS(0.998)DVEQDAEK	3	-0.50628	5	1.27126	1.11582	1.19348	0.83624	0.957746	0.880802	0.00618021	0.747031	0.0319951	-0.420759	down	477252	nucleus	GO:0051253 negative regulation of RNA metabolic process; GO:0044237 cellular metabolic process; GO:0040013 negative regulation of locomotion; GO:2001141 regulation of RNA biosynthetic process; GO:0008152 metabolic process; GO:0032879 regulation of localization; GO:0010558 negative regulation of macromolecule biosynthetic process; GO:0043170 macromolecule metabolic process; GO:0019538 protein meta…	GO:0043226 organelle; GO:0043231 intracellular membrane-bounded organelle; GO:0043229 intracellular organelle; GO:0005634 nucleus; GO:0044464 cell part; GO:0005622 intracellular; GO:0044424 intracellular part; GO:0043227 membrane-bounded organelle; GO:0005623 cell;	GO:0042393 histone binding; GO:0003677 DNA binding; GO:0000976 transcription regulatory region sequence-specific DNA binding; GO:0035064 methylated histone binding; GO:0003690 double-stranded DNA binding; GO:1990837 sequence-specific double-stranded DNA binding; GO:0001012 RNA polymerase II regulatory region DNA binding; GO:0043167 ion binding; GO:0005515 protein binding; GO:0003682 chromatin bin…	0	0	0	IPR002893; IPR001965; IPR013083; IPR011011; IPR000313; IPR001487; IPR019787;	Zinc finger, MYND-type; Zinc finger, PHD-type; Zinc finger, RING/FYVE/PHD-type; Zinc finger, FYVE/PHD-type; PWWP domain; Bromodomain; Zinc finger, PHD-finger;
E2R8R3-169	E2R8R3	169	Y	Cyclin dependent kise 7	CDK7	0.999832	4.03e-09	140.91	AY(1)THQVVTR	2	0.56871	6	1.10164	1.13514	1.14841	0.814423	0.887814	0.843661	0.000390317	0.752069	0.0073755	-0.411063	down	608441	cytoplasm	GO:0016310 phosphorylation; GO:0044267 cellular protein metabolic process; GO:0044238 primary metabolic process; GO:0044237 cellular metabolic process; GO:0006796 phosphate-containing compound metabolic process; GO:0071704 organic substance metabolic process; GO:0008152 metabolic process; GO:0006468 protein phosphorylation; GO:0006793 phosphorus metabolic process; GO:0044260 cellular macromolecul…	0	GO:0005524 ATP binding; GO:1901265 nucleoside phosphate binding; GO:0016773 phosphotransferase activity, alcohol group as acceptor; GO:0001882 nucleoside binding; GO:0043167 ion binding; GO:0004672 protein kinase activity; GO:0000166 nucleotide binding; GO:0097159 organic cyclic compound binding; GO:1901363 heterocyclic compound binding; GO:0032549 ribonucleoside binding; GO:0097367 carbohydrate …	K02202	CDK7; cyclin-dependent kinase 7 [EC:2.7.11.22 2.7.11.23]	cfa03022 Basal transcription factors - Canis familiaris (dog); cfa03420 Nucleotide excision repair - Canis familiaris (dog); cfa04110 Cell cycle - Canis familiaris (dog);	IPR000719; IPR011009;	Protein kinase domain; Protein kinase-like domain;
E2R8R3-170	E2R8R3	170	T	Cyclin dependent kise 7	CDK7	0.979587	0.00433377	85.522	AY(0.02)T(0.98)HQVVTR	3	0.14074	6	1.11602	1.1001	1.26612	0.809615	0.852031	0.829361	0.00368458	0.715347	0.0237252	-0.483285	down	608441	cytoplasm	GO:0016310 phosphorylation; GO:0044267 cellular protein metabolic process; GO:0044238 primary metabolic process; GO:0044237 cellular metabolic process; GO:0006796 phosphate-containing compound metabolic process; GO:0071704 organic substance metabolic process; GO:0008152 metabolic process; GO:0006468 protein phosphorylation; GO:0006793 phosphorus metabolic process; GO:0044260 cellular macromolecul…	0	GO:0005524 ATP binding; GO:1901265 nucleoside phosphate binding; GO:0016773 phosphotransferase activity, alcohol group as acceptor; GO:0001882 nucleoside binding; GO:0043167 ion binding; GO:0004672 protein kinase activity; GO:0000166 nucleotide binding; GO:0097159 organic cyclic compound binding; GO:1901363 heterocyclic compound binding; GO:0032549 ribonucleoside binding; GO:0097367 carbohydrate …	K02202	CDK7; cyclin-dependent kinase 7 [EC:2.7.11.22 2.7.11.23]	cfa03022 Basal transcription factors - Canis familiaris (dog); cfa03420 Nucleotide excision repair - Canis familiaris (dog); cfa04110 Cell cycle - Canis familiaris (dog);	IPR000719; IPR011009;	Protein kinase domain; Protein kinase-like domain;
E2R8Y3-137	E2R8Y3	137	S	SEC22 homolog B, vesicle trafficking protein (gene/pseudogene)	SEC22B	0.999463	4.8e-48	204.71	RNLGS(0.999)INT(0.001)ELQDVQR	3	0.40704	6	0.793171	0.879365	0.806352	1.06349	1.02346	1.00101	0.00332558	1.2457	0.022351	0.316961	up	475816	endoplasmic reticulum,mitochondria	GO:0050794 regulation of cellular process; GO:0046907 intracellular transport; GO:0016043 cellular component organization; GO:0090174 organelle membrane fusion; GO:0060255 regulation of macromolecule metabolic process; GO:0044699 single-organism process; GO:0048193 Golgi vesicle transport; GO:0048280 vesicle fusion with Golgi apparatus; GO:0051234 establishment of localization; GO:0051649 establi…	GO:0043229 intracellular organelle; GO:0016020 membrane; GO:0005783 endoplasmic reticulum; GO:0042175 nuclear outer membrane-endoplasmic reticulum membrane network; GO:0098588 bounding membrane of organelle; GO:0031090 organelle membrane; GO:0098796 membrane protein complex; GO:0044446 intracellular organelle part; GO:0005737 cytoplasm; GO:0000139 Golgi membrane; GO:0031224 intrinsic component of…	GO:0000149 SNARE binding; GO:0005484 SNAP receptor activity; GO:0005515 protein binding; GO:0005488 binding;	K08517	SEC22; vesicle transport protein SEC22	cfa05134 Legionellosis - Canis familiaris (dog); cfa04145 Phagosome - Canis familiaris (dog); cfa04130 SNARE interactions in vesicular transport - Canis familiaris (dog);	IPR010908; IPR011012; IPR001388;	Longin domain; Longin-like domain; Synaptobrevin;
E2R954-94	E2R954	94	S	DET1 and DDB1 associated 1	DDA1	0.948511	4.08e-10	135.15	T(0.051)DS(0.949)PDMHEDT	2	0.6153	6	1.16471	1.13771	1.09347	0.820614	0.749319	0.811966	0.000381494	0.701407	0.00729291	-0.511675	down	476675	nucleus	GO:0050794 regulation of cellular process; GO:1903050 regulation of proteolysis involved in cellular protein catabolic process; GO:0080090 regulation of primary metabolic process; GO:0060255 regulation of macromolecule metabolic process; GO:0031329 regulation of cellular catabolic process; GO:0009894 regulation of catabolic process; GO:0030162 regulation of proteolysis; GO:0031323 regulation of c…	0	0	K11792	0	0	IPR018276;	DET1- and DDB1-associated protein 1, N-terminal;
E2R9T5-133	E2R9T5	133	S	SRE-associated protein Spin	SPIN	0.945568	2.82e-05	68.41	AMLDSGLY(0.002)PPGS(0.946)PS(0.052)K	3	0.283	4	0.937977	0.86654	0.994813	1.17219	1.09623	1.20083	0.00998935	1.23932	0.0428626	0.309543	up	490456	cytoplasm	GO:0044700 single organism signaling; GO:0021700 developmental maturation; GO:0065008 regulation of biological quality; GO:0030641 regulation of cellular pH; GO:0030004 cellular monovalent inorganic cation homeostasis; GO:0007269 neurotransmitter secretion; GO:0008090 retrograde axonal transport; GO:0006914 autophagy; GO:0044237 cellular metabolic process; GO:0015031 protein transport; GO:0099003…	GO:0030658 transport vesicle membrane; GO:0016020 membrane; GO:0031082 BLOC complex; GO:0031090 organelle membrane; GO:0031410 cytoplasmic vesicle; GO:0099568 cytoplasmic region; GO:0005737 cytoplasm; GO:0031982 vesicle; GO:0032838 cell projection cytoplasm; GO:0044433 cytoplasmic vesicle part; GO:0032991 macromolecular complex; GO:0044424 intracellular part; GO:0099501 exocytic vesicle membrane;…	GO:0000149 SNARE binding; GO:0005515 protein binding; GO:0005488 binding;	K20002	0	0	0	0
E2R9Z3-376	E2R9Z3	376	T	3-hydroxy-3-methylglutaryl coenzyme A reductase	HMGCR	0.999203	0.00298284	71.531	NPITS(0.001)PVVT(0.999)PK	2	-0.21944	2	0.772461	0.817025	0.802178	1.18062	1.09554	1.21518	0.00063846	1.45979	0.00920035	0.545764	up	479182	plasma membrane	GO:0044085 cellular component biogenesis; GO:0009116 nucleoside metabolic process; GO:0006066 alcohol metabolic process; GO:0044255 cellular lipid metabolic process; GO:0044237 cellular metabolic process; GO:0050877 neurological system process; GO:0008610 lipid biosynthetic process; GO:0007610 behavior; GO:0071900 regulation of protein serine/threonine kinase activity; GO:0008152 metabolic proces…	GO:0031903 microbody membrane; GO:0043229 intracellular organelle; GO:0016020 membrane; GO:0042175 nuclear outer membrane-endoplasmic reticulum membrane network; GO:0005783 endoplasmic reticulum; GO:0098588 bounding membrane of organelle; GO:0044439 peroxisomal part; GO:0031090 organelle membrane; GO:0005777 peroxisome; GO:0044446 intracellular organelle part; GO:0005737 cytoplasm; GO:0044438 mic…	GO:1901265 nucleoside phosphate binding; GO:0070402 NADPH binding; GO:0043167 ion binding; GO:0000166 nucleotide binding; GO:0048037 cofactor binding; GO:0042282 hydroxymethylglutaryl-CoA reductase activity; GO:0016491 oxidoreductase activity; GO:1901363 heterocyclic compound binding; GO:0097159 organic cyclic compound binding; GO:0016614 oxidoreductase activity, acting on CH-OH group of donors; …	K00021	HMGCR; hydroxymethylglutaryl-CoA reductase (NADPH) [EC:1.1.1.34]	cfa00900 Terpenoid backbone biosynthesis - Canis familiaris (dog); cfa04976 Bile secretion - Canis familiaris (dog); cfa04152 AMPK signaling pathway - Canis familiaris (dog); cfa01100 Metabolic pathways - Canis familiaris (dog);	IPR009029; IPR023074; IPR009023; IPR023282; IPR000731;	Hydroxymethylglutaryl-CoA reductase, class I/II, substrate-binding domain; Hydroxymethylglutaryl-CoA reductase, class I/II, catalytic domain; Hydroxymethylglutaryl-CoA reductase, class I/II, NAD/NADP-binding domain; Hydroxymethylglutaryl-CoA reductase, N-terminal; Sterol-sensing domain;
E2RA50-355	E2RA50	355	S	Heterogeneous nuclear ribonucleoprotein K	HNRNPK	0.999941	1.29e-20	117.38	GS(1)YGDLGGPIITTQVTIPK	4	0.24057	2	0.93949	0.947983	0.87574	1.14286	1.20233	1.18097	0.000892908	1.27611	0.01105	0.351752	up	100855638	nucleus	GO:0050794 regulation of cellular process; GO:0006725 cellular aromatic compound metabolic process; GO:0060255 regulation of macromolecule metabolic process; GO:0019219 regulation of nucleobase-containing compound metabolic process; GO:0044237 cellular metabolic process; GO:0071704 organic substance metabolic process; GO:2001141 regulation of RNA biosynthetic process; GO:0008152 metabolic process…	0	GO:0097159 organic cyclic compound binding; GO:1901363 heterocyclic compound binding; GO:0003677 DNA binding; GO:0003723 RNA binding; GO:0005488 binding; GO:0003676 nucleic acid binding;	K12886	HNRNPK; heterogeneous nuclear ribonucleoprotein K	cfa05203 Viral carcinogenesis - Canis familiaris (dog); cfa05206 MicroRNAs in cancer - Canis familiaris (dog); cfa05168 Herpes simplex infection - Canis familiaris (dog); cfa03040 Spliceosome - Canis familiaris (dog);	IPR004087; IPR004088; IPR012987;	K Homology domain; K Homology domain, type 1; ROK, N-terminal;
E2RAT5-421	E2RAT5	421	S	Pre-mR processing factor 4B	PRPF4B	0.999729	0.00545993	62.104	TLS(1)PGRR	3	0.12917	3	1.12426	1.15852	1.13725	0.824135	0.898709	0.860947	0.000300559	0.755486	0.00674267	-0.404524	down	488199	nucleus	GO:0016310 phosphorylation; GO:0044267 cellular protein metabolic process; GO:0044238 primary metabolic process; GO:0044237 cellular metabolic process; GO:0006796 phosphate-containing compound metabolic process; GO:0071704 organic substance metabolic process; GO:0008152 metabolic process; GO:0006468 protein phosphorylation; GO:0006793 phosphorus metabolic process; GO:0044260 cellular macromolecul…	GO:0043229 intracellular organelle; GO:0043232 intracellular non-membrane-bounded organelle; GO:0044446 intracellular organelle part; GO:0032991 macromolecular complex; GO:0031981 nuclear lumen; GO:0044424 intracellular part; GO:0005681 spliceosomal complex; GO:0016604 nuclear body; GO:0005623 cell; GO:0044422 organelle part; GO:0043228 non-membrane-bounded organelle; GO:0043231 intracellular mem…	GO:0003723 RNA binding; GO:0005524 ATP binding; GO:1901265 nucleoside phosphate binding; GO:0016773 phosphotransferase activity, alcohol group as acceptor; GO:0001882 nucleoside binding; GO:0043167 ion binding; GO:0004672 protein kinase activity; GO:0000166 nucleotide binding; GO:1901363 heterocyclic compound binding; GO:0097159 organic cyclic compound binding; GO:0032549 ribonucleoside binding; …	K08827	0	0	IPR000719; IPR011009;	Protein kinase domain; Protein kinase-like domain;
E2RBA8-372	E2RBA8	372	S	PDZ and LIM domain 5	PDLIM5	1	3.28e-10	110.9	SPSWQQPNQAVLS(1)PGR	2	0.67899	2	0.773567	0.815217	0.909971	1.34557	1.19335	1.24649	0.00204597	1.51492	0.0172416	0.599241	up	478482	nucleus	GO:0098609 cell-cell adhesion; GO:0022610 biological adhesion; GO:0007155 cell adhesion;	GO:0043226 organelle; GO:0005856 cytoskeleton; GO:0043229 intracellular organelle; GO:0043232 intracellular non-membrane-bounded organelle; GO:0044464 cell part; GO:0005622 intracellular; GO:0030054 cell junction; GO:0005912 adherens junction; GO:0070161 anchoring junction; GO:0044424 intracellular part; GO:0005913 cell-cell adherens junction; GO:0005623 cell; GO:0005911 cell-cell junction; GO:00…	GO:0098641 cadherin binding involved in cell-cell adhesion; GO:0050839 cell adhesion molecule binding; GO:0046914 transition metal ion binding; GO:0098631 protein binding involved in cell adhesion; GO:0005488 binding; GO:0043167 ion binding; GO:0045296 cadherin binding; GO:0046872 metal ion binding; GO:0043169 cation binding; GO:0005515 protein binding; GO:0008270 zinc ion binding; GO:0098632 pro…	0	0	0	IPR001781; IPR001478; IPR031847;	Zinc finger, LIM-type; PDZ domain; Domain of unknown function DUF4749;
E2RBA8-87	E2RBA8	87	T	PDZ and LIM domain 5	PDLIM5	0.955929	0.000393775	58.98	AS(0.044)AT(0.956)PKPEPVPVQK	3	-1.0631	1	0.796673	0.756341	0.830591	1.26674	1.25478	1.33514	0.000118399	1.61799	0.00454448	0.694206	up	478482	nucleus	GO:0098609 cell-cell adhesion; GO:0022610 biological adhesion; GO:0007155 cell adhesion;	GO:0043226 organelle; GO:0005856 cytoskeleton; GO:0043229 intracellular organelle; GO:0043232 intracellular non-membrane-bounded organelle; GO:0044464 cell part; GO:0005622 intracellular; GO:0030054 cell junction; GO:0005912 adherens junction; GO:0070161 anchoring junction; GO:0044424 intracellular part; GO:0005913 cell-cell adherens junction; GO:0005623 cell; GO:0005911 cell-cell junction; GO:00…	GO:0098641 cadherin binding involved in cell-cell adhesion; GO:0050839 cell adhesion molecule binding; GO:0046914 transition metal ion binding; GO:0098631 protein binding involved in cell adhesion; GO:0005488 binding; GO:0043167 ion binding; GO:0045296 cadherin binding; GO:0046872 metal ion binding; GO:0043169 cation binding; GO:0005515 protein binding; GO:0008270 zinc ion binding; GO:0098632 pro…	0	0	0	IPR001781; IPR001478; IPR031847;	Zinc finger, LIM-type; PDZ domain; Domain of unknown function DUF4749;
E2RBD1-114	E2RBD1	114	S	Nucleolar and coiled-body phosphoprotein 1	NOLC1	0.999993	0.000213878	82.202	RAS(1)LPQHSGK	3	0.47654	2	0.937063	1.01597	0.966812	1.20419	1.24257	1.1867	0.0010986	1.2444	0.0122114	0.315451	up	609496	nucleus	GO:0016043 cellular component organization; GO:0006997 nucleus organization; GO:0007000 nucleolus organization; GO:0009987 cellular process; GO:0006996 organelle organization; GO:0071840 cellular component organization or biogenesis;	GO:0043229 intracellular organelle; GO:0043232 intracellular non-membrane-bounded organelle; GO:0044446 intracellular organelle part; GO:0031981 nuclear lumen; GO:0044424 intracellular part; GO:0005730 nucleolus; GO:0016604 nuclear body; GO:0005623 cell; GO:0015030 Cajal body; GO:0044422 organelle part; GO:0043228 non-membrane-bounded organelle; GO:0043226 organelle; GO:0043231 intracellular memb…	GO:0097159 organic cyclic compound binding; GO:1901363 heterocyclic compound binding; GO:0003723 RNA binding; GO:0005515 protein binding; GO:0005488 binding; GO:0003676 nucleic acid binding;	0	0	0	IPR006594; IPR007718;	LIS1 homology motif; SRP40, C-terminal;
E2RBD1-569	E2RBD1	569	S	Nucleolar and coiled-body phosphoprotein 1	NOLC1	1	1.36e-05	89.358	ADRDS(1)NEEEEEK	3	-1.0673	4	1.1993	1.17569	1.16245	0.993717	0.908911	0.982833	0.00163897	0.815693	0.0151412	-0.293901	down	609496	nucleus	GO:0016043 cellular component organization; GO:0006997 nucleus organization; GO:0007000 nucleolus organization; GO:0009987 cellular process; GO:0006996 organelle organization; GO:0071840 cellular component organization or biogenesis;	GO:0043229 intracellular organelle; GO:0043232 intracellular non-membrane-bounded organelle; GO:0044446 intracellular organelle part; GO:0031981 nuclear lumen; GO:0044424 intracellular part; GO:0005730 nucleolus; GO:0016604 nuclear body; GO:0005623 cell; GO:0015030 Cajal body; GO:0044422 organelle part; GO:0043228 non-membrane-bounded organelle; GO:0043226 organelle; GO:0043231 intracellular memb…	GO:0097159 organic cyclic compound binding; GO:1901363 heterocyclic compound binding; GO:0003723 RNA binding; GO:0005515 protein binding; GO:0005488 binding; GO:0003676 nucleic acid binding;	0	0	0	IPR006594; IPR007718;	LIS1 homology motif; SRP40, C-terminal;
E2RBD1-588	E2RBD1	588	S	Nucleolar and coiled-body phosphoprotein 1	NOLC1	0.991001	5.8e-05	75.316	AVVAVS(0.009)KPGS(0.991)GK	3	-0.50781	1	0.86451	0.978705	0.916157	1.14136	1.12376	1.1824	0.003549	1.24939	0.0231557	0.321222	up	609496	nucleus	GO:0016043 cellular component organization; GO:0006997 nucleus organization; GO:0007000 nucleolus organization; GO:0009987 cellular process; GO:0006996 organelle organization; GO:0071840 cellular component organization or biogenesis;	GO:0043229 intracellular organelle; GO:0043232 intracellular non-membrane-bounded organelle; GO:0044446 intracellular organelle part; GO:0031981 nuclear lumen; GO:0044424 intracellular part; GO:0005730 nucleolus; GO:0016604 nuclear body; GO:0005623 cell; GO:0015030 Cajal body; GO:0044422 organelle part; GO:0043228 non-membrane-bounded organelle; GO:0043226 organelle; GO:0043231 intracellular memb…	GO:0097159 organic cyclic compound binding; GO:1901363 heterocyclic compound binding; GO:0003723 RNA binding; GO:0005515 protein binding; GO:0005488 binding; GO:0003676 nucleic acid binding;	0	0	0	IPR006594; IPR007718;	LIS1 homology motif; SRP40, C-terminal;
E2RBD1-613	E2RBD1	613	T	Nucleolar and coiled-body phosphoprotein 1	NOLC1	1	0.000448684	72.898	IKPQT(1)PNT(1)FPK	3	0.81918	4	0.847902	0.898846	0.854148	1.33613	1.18812	1.33584	0.00126409	1.48413	0.0130747	0.569622	up	609496	nucleus	GO:0016043 cellular component organization; GO:0006997 nucleus organization; GO:0007000 nucleolus organization; GO:0009987 cellular process; GO:0006996 organelle organization; GO:0071840 cellular component organization or biogenesis;	GO:0043229 intracellular organelle; GO:0043232 intracellular non-membrane-bounded organelle; GO:0044446 intracellular organelle part; GO:0031981 nuclear lumen; GO:0044424 intracellular part; GO:0005730 nucleolus; GO:0016604 nuclear body; GO:0005623 cell; GO:0015030 Cajal body; GO:0044422 organelle part; GO:0043228 non-membrane-bounded organelle; GO:0043226 organelle; GO:0043231 intracellular memb…	GO:0097159 organic cyclic compound binding; GO:1901363 heterocyclic compound binding; GO:0003723 RNA binding; GO:0005515 protein binding; GO:0005488 binding; GO:0003676 nucleic acid binding;	0	0	0	IPR006594; IPR007718;	LIS1 homology motif; SRP40, C-terminal;
E2RBD1-616	E2RBD1	616	T	Nucleolar and coiled-body phosphoprotein 1	NOLC1	1	0.000448684	72.898	IKPQT(1)PNT(1)FPK	3	0.81918	5	0.847902	0.898846	0.854148	1.33613	1.18812	1.33584	0.00126409	1.48413	0.0130747	0.569622	up	609496	nucleus	GO:0016043 cellular component organization; GO:0006997 nucleus organization; GO:0007000 nucleolus organization; GO:0009987 cellular process; GO:0006996 organelle organization; GO:0071840 cellular component organization or biogenesis;	GO:0043229 intracellular organelle; GO:0043232 intracellular non-membrane-bounded organelle; GO:0044446 intracellular organelle part; GO:0031981 nuclear lumen; GO:0044424 intracellular part; GO:0005730 nucleolus; GO:0016604 nuclear body; GO:0005623 cell; GO:0015030 Cajal body; GO:0044422 organelle part; GO:0043228 non-membrane-bounded organelle; GO:0043226 organelle; GO:0043231 intracellular memb…	GO:0097159 organic cyclic compound binding; GO:1901363 heterocyclic compound binding; GO:0003723 RNA binding; GO:0005515 protein binding; GO:0005488 binding; GO:0003676 nucleic acid binding;	0	0	0	IPR006594; IPR007718;	LIS1 homology motif; SRP40, C-terminal;
E2RBD6-1124	E2RBD6	1124	S	Extra spindle pole bodies like 1, separase	ESPL1	0.623774	3.55e-10	110.37	EPGPVVPS(0.003)T(0.019)NS(0.624)S(0.354)PILK	2	0.068964	1	0.921905	0.925595	0.896455	1.11391	1.13641	1.0446	0.00322635	1.20079	0.0220767	0.263987	up	607879	cytoplasm	GO:0000003 reproduction; GO:0016043 cellular component organization; GO:1903046 meiotic cell cycle process; GO:0022414 reproductive process; GO:0007067 mitotic nuclear division; GO:0048285 organelle fission; GO:0007051 spindle organization; GO:0044699 single-organism process; GO:1903047 mitotic cell cycle process; GO:0071704 organic substance metabolic process; GO:0007127 meiosis I; GO:0008152 me…	GO:0043229 intracellular organelle; GO:0043232 intracellular non-membrane-bounded organelle; GO:0044430 cytoskeletal part; GO:0005737 cytoplasm; GO:0044446 intracellular organelle part; GO:0044424 intracellular part; GO:0005623 cell; GO:0005819 spindle; GO:0044422 organelle part; GO:0043228 non-membrane-bounded organelle; GO:0043231 intracellular membrane-bounded organelle; GO:0072686 mitotic spi…	GO:0004175 endopeptidase activity; GO:0070011 peptidase activity, acting on L-amino acid peptides; GO:0008234 cysteine-type peptidase activity; GO:0008233 peptidase activity; GO:0016787 hydrolase activity; GO:0004197 cysteine-type endopeptidase activity; GO:0003824 catalytic activity;	K02365	ESP1; separase [EC:3.4.22.49]	cfa04114 Oocyte meiosis - Canis familiaris (dog); cfa04110 Cell cycle - Canis familiaris (dog);	IPR030397;	SEPARIN core domain;
E2RBP8-344	E2RBP8	344	S	Optineurin	OPTN	0.716787	0.00105989	53.565	KNS(0.717)AT(0.245)PS(0.038)ELNEK	3	-0.008202	1	0.790239	0.773279	0.632	0.985915	1.02301	0.962739	0.00822919	1.35352	0.0381056	0.436711	up	478003	cytoplasm	GO:0098542 defense response to other organism; GO:0090002 establishment of protein localization to plasma membrane; GO:0031347 regulation of defense response; GO:0006914 autophagy; GO:0044237 cellular metabolic process; GO:0010821 regulation of mitochondrion organization; GO:0015031 protein transport; GO:0009607 response to biotic stimulus; GO:0009605 response to external stimulus; GO:0008152 met…	GO:0097708 intracellular vesicle; GO:0043229 intracellular organelle; GO:0031410 cytoplasmic vesicle; GO:0044446 intracellular organelle part; GO:0005737 cytoplasm; GO:0031982 vesicle; GO:0012505 endomembrane system; GO:0044424 intracellular part; GO:0005829 cytosol; GO:0005623 cell; GO:0044422 organelle part; GO:0043226 organelle; GO:0043231 intracellular membrane-bounded organelle; GO:0005634 n…	GO:0031267 small GTPase binding; GO:0031593 polyubiquitin binding; GO:0030674 protein binding, bridging; GO:0005515 protein binding; GO:0017137 Rab GTPase binding; GO:0032182 ubiquitin-like protein binding; GO:0042802 identical protein binding; GO:0017016 Ras GTPase binding; GO:0005488 binding; GO:0070530 K63-linked polyubiquitin binding; GO:0043130 ubiquitin binding; GO:0060090 binding, bridging…	K19946	OPTN; optineurin	cfa04137 Mitophagy - animal - Canis familiaris (dog);	IPR021063; IPR032419;	NF-kappa-B essential modulator NEMO, N-terminal; NF-kappa-B essential modulator NEMO, CC2-LZ domain;
E2RBW9-123	E2RBW9	123	S	UTP18, small subunit processome component	UTP18	1	7.87e-24	149.32	VQAQEDS(1)DDS(1)EAEKEPK	3	-0.15265	1	1.14033	1.22392	1.12138	0.831984	0.882476	0.850669	0.000910955	0.735915	0.0111609	-0.44239	down	491088	nucleus	GO:0016072 rRNA metabolic process; GO:0006396 RNA processing; GO:0034470 ncRNA processing; GO:0044085 cellular component biogenesis; GO:0022613 ribonucleoprotein complex biogenesis; GO:0006725 cellular aromatic compound metabolic process; GO:0042274 ribosomal small subunit biogenesis; GO:0006807 nitrogen compound metabolic process; GO:0042254 ribosome biogenesis; GO:1901360 organic cyclic compoun…	GO:0016020 membrane; GO:0034388 Pwp2p-containing subcomplex of 90S preribosome; GO:0031090 organelle membrane; GO:0032991 macromolecular complex; GO:0044424 intracellular part; GO:0005623 cell; GO:0044422 organelle part; GO:0043228 non-membrane-bounded organelle; GO:0030684 preribosome; GO:0031974 membrane-enclosed lumen; GO:0031965 nuclear membrane; GO:0070013 intracellular organelle lumen; GO:0…	GO:0097159 organic cyclic compound binding; GO:1901363 heterocyclic compound binding; GO:0003723 RNA binding; GO:0005515 protein binding; GO:0005488 binding; GO:0003676 nucleic acid binding;	K14553	UTP18; U3 small nucleolar RNA-associated protein 18	cfa03008 Ribosome biogenesis in eukaryotes - Canis familiaris (dog);	IPR017986; IPR015943;	WD40-repeat-containing domain; WD40/YVTN repeat-like-containing domain;
E2RBW9-209	E2RBW9	209	S	UTP18, small subunit processome component	UTP18	1	2.37e-49	192.62	TSLDDES(1)EEDEDDLLQR	2	-0.647	5	1.12082	1.1799	1.12681	0.927126	0.954879	0.944387	0.000607518	0.824614	0.00900025	-0.278209	down	491088	nucleus	GO:0016072 rRNA metabolic process; GO:0006396 RNA processing; GO:0034470 ncRNA processing; GO:0044085 cellular component biogenesis; GO:0022613 ribonucleoprotein complex biogenesis; GO:0006725 cellular aromatic compound metabolic process; GO:0042274 ribosomal small subunit biogenesis; GO:0006807 nitrogen compound metabolic process; GO:0042254 ribosome biogenesis; GO:1901360 organic cyclic compoun…	GO:0016020 membrane; GO:0034388 Pwp2p-containing subcomplex of 90S preribosome; GO:0031090 organelle membrane; GO:0032991 macromolecular complex; GO:0044424 intracellular part; GO:0005623 cell; GO:0044422 organelle part; GO:0043228 non-membrane-bounded organelle; GO:0030684 preribosome; GO:0031974 membrane-enclosed lumen; GO:0031965 nuclear membrane; GO:0070013 intracellular organelle lumen; GO:0…	GO:0097159 organic cyclic compound binding; GO:1901363 heterocyclic compound binding; GO:0003723 RNA binding; GO:0005515 protein binding; GO:0005488 binding; GO:0003676 nucleic acid binding;	K14553	UTP18; U3 small nucleolar RNA-associated protein 18	cfa03008 Ribosome biogenesis in eukaryotes - Canis familiaris (dog);	IPR017986; IPR015943;	WD40-repeat-containing domain; WD40/YVTN repeat-like-containing domain;
E2RC04-32	E2RC04	32	S	Kinetochore scaffold 1	KNL1	1	0.0175709	60.167	S(1)PLQDLR	2	-0.30543	1	1.3002	1.28483	1.13005	0.913508	0.903071	0.794147	0.00517759	0.702738	0.0285174	-0.508941	down	478260	nucleus	GO:0034502 protein localization to chromosome; GO:0050794 regulation of cellular process; GO:0071459 protein localization to chromosome, centromeric region; GO:0045786 negative regulation of cell cycle; GO:0044699 single-organism process; GO:0031324 negative regulation of cellular metabolic process; GO:0048523 negative regulation of cellular process; GO:0048519 negative regulation of biological p…	GO:0044421 extracellular region part; GO:0031410 cytoplasmic vesicle; GO:0005737 cytoplasm; GO:0031982 vesicle; GO:0044424 intracellular part; GO:0016604 nuclear body; GO:0005623 cell; GO:0044422 organelle part; GO:0031974 membrane-enclosed lumen; GO:0070062 extracellular exosome; GO:0005654 nucleoplasm; GO:0070013 intracellular organelle lumen; GO:0005622 intracellular; GO:0044464 cell part; GO:…	0	K11542	0	0	0	0
E2RC21-346	E2RC21	346	S	Zinc finger and BTB domain containing 7A	ZBTB7A	0.999997	2.17e-12	130.01	AGAAAAGDS(1)DEESR	2	-0.42731	3	1.18233	1.19327	1.02866	0.816637	0.92	0.859287	0.0115497	0.762552	0.0471685	-0.391092	down	485048	nucleus	GO:0050794 regulation of cellular process; GO:0060255 regulation of macromolecule metabolic process; GO:0019219 regulation of nucleobase-containing compound metabolic process; GO:0048523 negative regulation of cellular process; GO:0031324 negative regulation of cellular metabolic process; GO:0048519 negative regulation of biological process; GO:0051253 negative regulation of RNA metabolic process…	0	GO:0000981 RNA polymerase II transcription factor activity, sequence-specific DNA binding; GO:0003677 DNA binding; GO:0000976 transcription regulatory region sequence-specific DNA binding; GO:0003690 double-stranded DNA binding; GO:0043167 ion binding; GO:1990837 sequence-specific double-stranded DNA binding; GO:0001012 RNA polymerase II regulatory region DNA binding; GO:0005515 protein binding; …	K10494	0	0	IPR015880; IPR011333; IPR007087; IPR000210; IPR013087;	Zinc finger, C2H2-like; SKP1/BTB/POZ domain; Zinc finger, C2H2; BTB/POZ domain; Zinc finger C2H2-type/integrase DNA-binding domain;
E2RCN2-368	E2RCN2	368	S	Vaccinia related kise 1	VRK1	0.752323	2.06e-29	156.36	GIEES(0.018)T(0.115)QS(0.115)S(0.752)VEDMECSDTQTK	3	0.097358	2	1.2381	1.10932	1.18083	0.949455	0.893333	0.892717	0.0031839	0.775316	0.0218777	-0.367143	down	490848	mitochondria	GO:0050794 regulation of cellular process; GO:0016310 phosphorylation; GO:0016043 cellular component organization; GO:0065008 regulation of biological quality; GO:0010256 endomembrane system organization; GO:0035404 histone-serine phosphorylation; GO:0018209 peptidyl-serine modification; GO:0018210 peptidyl-threonine modification; GO:0048313 Golgi inheritance; GO:0016570 histone modification; GO:…	GO:0043229 intracellular organelle; GO:0043232 intracellular non-membrane-bounded organelle; GO:0044446 intracellular organelle part; GO:0005737 cytoplasm; GO:0031981 nuclear lumen; GO:0005795 Golgi stack; GO:0012505 endomembrane system; GO:0044424 intracellular part; GO:0005730 nucleolus; GO:0005829 cytosol; GO:0005623 cell; GO:0044422 organelle part; GO:0043228 non-membrane-bounded organelle; G…	GO:0035175 histone kinase activity (H3-S10 specific); GO:1901265 nucleoside phosphate binding; GO:0016773 phosphotransferase activity, alcohol group as acceptor; GO:0019901 protein kinase binding; GO:0005515 protein binding; GO:0003682 chromatin binding; GO:0004672 protein kinase activity; GO:1901363 heterocyclic compound binding; GO:0097159 organic cyclic compound binding; GO:0016301 kinase acti…	K08816	0	0	IPR000719; IPR011009;	Protein kinase domain; Protein kinase-like domain;
E2RCU0-358	E2RCU0	358	S	Salt inducible kise 2	SIK2	0.942994	0.000375726	63.691	RPS(0.943)T(0.057)VAEQTVAK	2	-0.11363	1	0.81746	0.798629	0.844086	1.08979	0.989648	1.03679	0.00233949	1.26667	0.0183513	0.341038	up	489410	cytoplasm	GO:0050794 regulation of cellular process; GO:0044700 single organism signaling; GO:0016310 phosphorylation; GO:0071310 cellular response to organic substance; GO:0044267 cellular protein metabolic process; GO:0044699 single-organism process; GO:0050896 response to stimulus; GO:0044237 cellular metabolic process; GO:0006796 phosphate-containing compound metabolic process; GO:0071704 organic subst…	GO:0043226 organelle; GO:0043231 intracellular membrane-bounded organelle; GO:0043229 intracellular organelle; GO:0005634 nucleus; GO:0044464 cell part; GO:0005622 intracellular; GO:0005737 cytoplasm; GO:0044424 intracellular part; GO:0043227 membrane-bounded organelle; GO:0005623 cell;	GO:0000287 magnesium ion binding; GO:0005524 ATP binding; GO:1901265 nucleoside phosphate binding; GO:0016773 phosphotransferase activity, alcohol group as acceptor; GO:0001882 nucleoside binding; GO:0043167 ion binding; GO:0004672 protein kinase activity; GO:0000166 nucleotide binding; GO:0097159 organic cyclic compound binding; GO:1901363 heterocyclic compound binding; GO:0032549 ribonucleoside…	K16311	SIK2; serine/threonine-protein kinase SIK2 [EC:2.7.11.1]	cfa04922 Glucagon signaling pathway - Canis familiaris (dog);	IPR015940; IPR000719; IPR011009;	Ubiquitin-associated domain; Protein kinase domain; Protein kinase-like domain;
E2RCV3-402	E2RCV3	402	S	SURP and G-patch domain containing 1	SUGP1	0.972885	1.19e-08	96.096	DVDAS(0.027)PS(0.973)PLSVQDLK	3	-0.39304	1	0.843838	0.794466	0.783349	1.10267	1.04805	1.18485	0.00226257	1.37739	0.0182814	0.461937	up	476661	nucleus	GO:0006396 RNA processing; GO:0006725 cellular aromatic compound metabolic process; GO:1901360 organic cyclic compound metabolic process; GO:0006807 nitrogen compound metabolic process; GO:0044238 primary metabolic process; GO:0044237 cellular metabolic process; GO:0071704 organic substance metabolic process; GO:0016070 RNA metabolic process; GO:0008152 metabolic process; GO:0090304 nucleic acid …	0	GO:0097159 organic cyclic compound binding; GO:1901363 heterocyclic compound binding; GO:0003723 RNA binding; GO:0005488 binding; GO:0003676 nucleic acid binding;	K13096	0	0	IPR000061; IPR000467;	SWAP/Surp; G-patch domain;
E2RCW7-419	E2RCW7	419	S	E1A binding protein p300	EP300	0.664404	1.95e-10	90.379	PAPS(0.335)PEPS(0.664)MPNTALLIK	3	0.41677	2	0.813187	0.822018	0.934411	1.20426	1.1877	1.13685	0.00190084	1.37329	0.0164416	0.457632	up	100684945	cytoplasm	0	0	GO:0046872 metal ion binding; GO:0043169 cation binding; GO:0005515 protein binding; GO:0005488 binding; GO:0043167 ion binding;	0	0	0	IPR000571; IPR011990; IPR013026;	Zinc finger, CCCH-type; Tetratricopeptide-like helical domain; Tetratricopeptide repeat-containing domain;
E2RD29-568	E2RD29	568	S	CTP synthase	CTPS2	0.996484	6.22e-35	162.41	LSSSDRYS(0.996)DAS(0.003)DDSFSEPR	3	0.16509	2	1.30505	1.14477	1.13538	0.789157	0.87487	0.745545	0.00423651	0.672086	0.0258036	-0.573281	down	480851	peroxisome	GO:0009116 nucleoside metabolic process; GO:0046132 pyrimidine ribonucleoside biosynthetic process; GO:0009147 pyrimidine nucleoside triphosphate metabolic process; GO:0009117 nucleotide metabolic process; GO:0044699 single-organism process; GO:0009163 nucleoside biosynthetic process; GO:0009058 biosynthetic process; GO:0046036 CTP metabolic process; GO:0044237 cellular metabolic process; GO:0006…	GO:0043226 organelle; GO:0043231 intracellular membrane-bounded organelle; GO:0043229 intracellular organelle; GO:0044464 cell part; GO:0005622 intracellular; GO:0005737 cytoplasm; GO:0044424 intracellular part; GO:0043227 membrane-bounded organelle; GO:0005623 cell; GO:0005739 mitochondrion; GO:0044444 cytoplasmic part;	GO:0005524 ATP binding; GO:1901265 nucleoside phosphate binding; GO:0016874 ligase activity; GO:0001882 nucleoside binding; GO:0043167 ion binding; GO:0000166 nucleotide binding; GO:0016879 ligase activity, forming carbon-nitrogen bonds; GO:0097159 organic cyclic compound binding; GO:1901363 heterocyclic compound binding; GO:0032549 ribonucleoside binding; GO:0097367 carbohydrate derivative bindi…	K01937	pyrG; CTP synthase [EC:6.3.4.2]	cfa00240 Pyrimidine metabolism - Canis familiaris (dog); cfa01100 Metabolic pathways - Canis familiaris (dog);	IPR027417; IPR017456; IPR017926; IPR033828; IPR029062;	P-loop containing nucleoside triphosphate hydrolase; CTP synthase, N-terminal; Glutamine amidotransferase; CTP synthase GATase domain; Class I glutamine amidotransferase-like;
E2RD37-207	E2RD37	207	Y	Transformer 2 beta homolog	TRA2B	0.998548	6.3e-13	138.01	RPHT(0.001)PTPGIY(0.999)MGR	2	0.34646	5	1.15635	1.13133	1.11213	0.845361	0.917379	0.812734	0.00119818	0.757534	0.012853	-0.400617	down	478663	nucleus	GO:0000381 regulation of alternative mRNA splicing, via spliceosome; GO:0007420 brain development; GO:0050686 negative regulation of mRNA processing; GO:0044699 single-organism process; GO:0021987 cerebral cortex development; GO:0051253 negative regulation of RNA metabolic process; GO:1903312 negative regulation of mRNA metabolic process; GO:0044237 cellular metabolic process; GO:0021537 telencep…	GO:0016020 membrane; GO:0043229 intracellular organelle; GO:0031090 organelle membrane; GO:0005635 nuclear envelope; GO:0031967 organelle envelope; GO:0044446 intracellular organelle part; GO:0012505 endomembrane system; GO:0031981 nuclear lumen; GO:0044424 intracellular part; GO:0005623 cell; GO:0044422 organelle part; GO:0043226 organelle; GO:0043231 intracellular membrane-bounded organelle; GO…	GO:0097159 organic cyclic compound binding; GO:1901363 heterocyclic compound binding; GO:0003729 mRNA binding; GO:0003723 RNA binding; GO:1901265 nucleoside phosphate binding; GO:0005488 binding; GO:0003676 nucleic acid binding; GO:0036002 pre-mRNA binding; GO:0000166 nucleotide binding; GO:0070717 poly-purine tract binding; GO:0036094 small molecule binding; GO:0003727 single-stranded RNA bindin…	K12897	TRA2; transformer-2 protein	cfa03040 Spliceosome - Canis familiaris (dog);	IPR000504; IPR012677;	RNA recognition motif domain; Nucleotide-binding alpha-beta plait domain;
E2RD37-264	E2RD37	264	S	Transformer 2 beta homolog	TRA2B	0.999881	4.12e-05	104.17	RS(1)PS(0.01)PY(0.57)Y(0.42)SR	3	0.55198	53	1.13851	1.12099	1.05505	0.898782	0.869896	0.860487	0.00121153	0.793219	0.0128558	-0.334208	down	478663	nucleus	GO:0000381 regulation of alternative mRNA splicing, via spliceosome; GO:0007420 brain development; GO:0050686 negative regulation of mRNA processing; GO:0044699 single-organism process; GO:0021987 cerebral cortex development; GO:0051253 negative regulation of RNA metabolic process; GO:1903312 negative regulation of mRNA metabolic process; GO:0044237 cellular metabolic process; GO:0021537 telencep…	GO:0016020 membrane; GO:0043229 intracellular organelle; GO:0031090 organelle membrane; GO:0005635 nuclear envelope; GO:0031967 organelle envelope; GO:0044446 intracellular organelle part; GO:0012505 endomembrane system; GO:0031981 nuclear lumen; GO:0044424 intracellular part; GO:0005623 cell; GO:0044422 organelle part; GO:0043226 organelle; GO:0043231 intracellular membrane-bounded organelle; GO…	GO:0097159 organic cyclic compound binding; GO:1901363 heterocyclic compound binding; GO:0003729 mRNA binding; GO:0003723 RNA binding; GO:1901265 nucleoside phosphate binding; GO:0005488 binding; GO:0003676 nucleic acid binding; GO:0036002 pre-mRNA binding; GO:0000166 nucleotide binding; GO:0070717 poly-purine tract binding; GO:0036094 small molecule binding; GO:0003727 single-stranded RNA bindin…	K12897	TRA2; transformer-2 protein	cfa03040 Spliceosome - Canis familiaris (dog);	IPR000504; IPR012677;	RNA recognition motif domain; Nucleotide-binding alpha-beta plait domain;
E2RD37-268	E2RD37	268	Y	Transformer 2 beta homolog	TRA2B	0.785698	0.00038282	97.439	S(0.013)PS(0.073)PY(0.786)Y(0.127)SR	2	0.44266	13	1.29066	1.15822	1.07747	0.806935	0.782526	0.748127	0.00354784	0.662891	0.0231557	-0.593156	down	478663	nucleus	GO:0000381 regulation of alternative mRNA splicing, via spliceosome; GO:0007420 brain development; GO:0050686 negative regulation of mRNA processing; GO:0044699 single-organism process; GO:0021987 cerebral cortex development; GO:0051253 negative regulation of RNA metabolic process; GO:1903312 negative regulation of mRNA metabolic process; GO:0044237 cellular metabolic process; GO:0021537 telencep…	GO:0016020 membrane; GO:0043229 intracellular organelle; GO:0031090 organelle membrane; GO:0005635 nuclear envelope; GO:0031967 organelle envelope; GO:0044446 intracellular organelle part; GO:0012505 endomembrane system; GO:0031981 nuclear lumen; GO:0044424 intracellular part; GO:0005623 cell; GO:0044422 organelle part; GO:0043226 organelle; GO:0043231 intracellular membrane-bounded organelle; GO…	GO:0097159 organic cyclic compound binding; GO:1901363 heterocyclic compound binding; GO:0003729 mRNA binding; GO:0003723 RNA binding; GO:1901265 nucleoside phosphate binding; GO:0005488 binding; GO:0003676 nucleic acid binding; GO:0036002 pre-mRNA binding; GO:0000166 nucleotide binding; GO:0070717 poly-purine tract binding; GO:0036094 small molecule binding; GO:0003727 single-stranded RNA bindin…	K12897	TRA2; transformer-2 protein	cfa03040 Spliceosome - Canis familiaris (dog);	IPR000504; IPR012677;	RNA recognition motif domain; Nucleotide-binding alpha-beta plait domain;
E2RD37-99	E2RD37	99	S	Transformer 2 beta homolog	TRA2B	0.999351	4.01e-18	159.65	RRHS(1)HS(1)HS(0.999)PMS(0.001)TR	4	0.10176	98	1.07555	1.07756	1.09072	0.831303	0.808167	0.849251	3.95e-05	0.767216	0.00269818	-0.382296	down	478663	nucleus	GO:0000381 regulation of alternative mRNA splicing, via spliceosome; GO:0007420 brain development; GO:0050686 negative regulation of mRNA processing; GO:0044699 single-organism process; GO:0021987 cerebral cortex development; GO:0051253 negative regulation of RNA metabolic process; GO:1903312 negative regulation of mRNA metabolic process; GO:0044237 cellular metabolic process; GO:0021537 telencep…	GO:0016020 membrane; GO:0043229 intracellular organelle; GO:0031090 organelle membrane; GO:0005635 nuclear envelope; GO:0031967 organelle envelope; GO:0044446 intracellular organelle part; GO:0012505 endomembrane system; GO:0031981 nuclear lumen; GO:0044424 intracellular part; GO:0005623 cell; GO:0044422 organelle part; GO:0043226 organelle; GO:0043231 intracellular membrane-bounded organelle; GO…	GO:0097159 organic cyclic compound binding; GO:1901363 heterocyclic compound binding; GO:0003729 mRNA binding; GO:0003723 RNA binding; GO:1901265 nucleoside phosphate binding; GO:0005488 binding; GO:0003676 nucleic acid binding; GO:0036002 pre-mRNA binding; GO:0000166 nucleotide binding; GO:0070717 poly-purine tract binding; GO:0036094 small molecule binding; GO:0003727 single-stranded RNA bindin…	K12897	TRA2; transformer-2 protein	cfa03040 Spliceosome - Canis familiaris (dog);	IPR000504; IPR012677;	RNA recognition motif domain; Nucleotide-binding alpha-beta plait domain;
E2RDB1-747	E2RDB1	747	S	Leucine zipper protein 1	LUZP1	0.999953	0.00259988	69.672	SQRPFS(1)PR	3	0.28859	6	0.73216	0.74976	0.943831	1.23123	1.22843	1.40223	0.00574829	1.59204	0.0304982	0.670874	up	100684994	nucleus	GO:0072359 circulatory system development; GO:0001841 neural tube formation; GO:0044707 single-multicellular organism process; GO:0002009 morphogenesis of an epithelium; GO:0001568 blood vessel development; GO:0035148 tube formation; GO:0043009 chordate embryonic development; GO:0001842 neural fold formation; GO:0044699 single-organism process; GO:0021915 neural tube development; GO:0003281 ventr…	GO:0043229 intracellular organelle; GO:0016020 membrane; GO:0044421 extracellular region part; GO:0031982 vesicle; GO:0044424 intracellular part; GO:0005623 cell; GO:0005576 extracellular region; GO:0043226 organelle; GO:0070062 extracellular exosome; GO:0043231 intracellular membrane-bounded organelle; GO:0005634 nucleus; GO:0005622 intracellular; GO:0044464 cell part; GO:1903561 extracellular v…	0	0	0	0	0	0
E2RDB2-189	E2RDB2	189	S	Serine and arginine rich splicing factor 2	SRSF2	0.999571	0.00110149	62.861	S(1)RS(0.999)PPPVS(0.001)K	3	0.12692	3	0.792235	0.800202	0.707081	1.13014	1.00951	1	0.00551467	1.36536	0.0297405	0.449276	up	100856058	nucleus	GO:0050794 regulation of cellular process; GO:0010468 regulation of gene expression; GO:0000381 regulation of alternative mRNA splicing, via spliceosome; GO:0080090 regulation of primary metabolic process; GO:0060255 regulation of macromolecule metabolic process; GO:0019219 regulation of nucleobase-containing compound metabolic process; GO:0050684 regulation of mRNA processing; GO:0031323 regulat…	GO:0043229 intracellular organelle; GO:0005737 cytoplasm; GO:0044446 intracellular organelle part; GO:0032991 macromolecular complex; GO:0031981 nuclear lumen; GO:0044424 intracellular part; GO:0005681 spliceosomal complex; GO:0005829 cytosol; GO:0016604 nuclear body; GO:0005623 cell; GO:0044422 organelle part; GO:0043231 intracellular membrane-bounded organelle; GO:0043226 organelle; GO:0031974 …	GO:0097159 organic cyclic compound binding; GO:1901363 heterocyclic compound binding; GO:0003723 RNA binding; GO:1901265 nucleoside phosphate binding; GO:0005488 binding; GO:0003676 nucleic acid binding; GO:0036002 pre-mRNA binding; GO:0000166 nucleotide binding; GO:0036094 small molecule binding;	K12891	SFRS2; splicing factor, arginine/serine-rich 2	cfa05168 Herpes simplex infection - Canis familiaris (dog); cfa03040 Spliceosome - Canis familiaris (dog);	IPR000504; IPR012677; IPR003954;	RNA recognition motif domain; Nucleotide-binding alpha-beta plait domain; RNA recognition motif domain, eukaryote;
E2RDB2-191	E2RDB2	191	S	Serine and arginine rich splicing factor 2	SRSF2	0.99894	0.00110149	64.121	S(1)RS(0.999)PPPVS(0.001)K	3	0.12692	8	0.739769	0.720484	0.72066	1.08565	1.11416	1.04033	9.51e-05	1.48568	0.00396114	0.571127	up	100856058	nucleus	GO:0050794 regulation of cellular process; GO:0010468 regulation of gene expression; GO:0000381 regulation of alternative mRNA splicing, via spliceosome; GO:0080090 regulation of primary metabolic process; GO:0060255 regulation of macromolecule metabolic process; GO:0019219 regulation of nucleobase-containing compound metabolic process; GO:0050684 regulation of mRNA processing; GO:0031323 regulat…	GO:0043229 intracellular organelle; GO:0005737 cytoplasm; GO:0044446 intracellular organelle part; GO:0032991 macromolecular complex; GO:0031981 nuclear lumen; GO:0044424 intracellular part; GO:0005681 spliceosomal complex; GO:0005829 cytosol; GO:0016604 nuclear body; GO:0005623 cell; GO:0044422 organelle part; GO:0043231 intracellular membrane-bounded organelle; GO:0043226 organelle; GO:0031974 …	GO:0097159 organic cyclic compound binding; GO:1901363 heterocyclic compound binding; GO:0003723 RNA binding; GO:1901265 nucleoside phosphate binding; GO:0005488 binding; GO:0003676 nucleic acid binding; GO:0036002 pre-mRNA binding; GO:0000166 nucleotide binding; GO:0036094 small molecule binding;	K12891	SFRS2; splicing factor, arginine/serine-rich 2	cfa05168 Herpes simplex infection - Canis familiaris (dog); cfa03040 Spliceosome - Canis familiaris (dog);	IPR000504; IPR012677; IPR003954;	RNA recognition motif domain; Nucleotide-binding alpha-beta plait domain; RNA recognition motif domain, eukaryote;
E2RDH4-567	E2RDH4	567	S	Zinc finger SWIM-type containing 8	ZSWIM8	1	0.00333318	59.227	RLS(1)AEGGDK	2	-0.18381	2	1.22617	1.29412	1.2878	0.93299	0.940866	0.822439	0.00108294	0.708044	0.012092	-0.49809	down	100856202	plasma membrane	0	0	GO:0043169 cation binding; GO:0046872 metal ion binding; GO:0008270 zinc ion binding; GO:0046914 transition metal ion binding; GO:0005488 binding; GO:0043167 ion binding;	0	0	0	IPR007527;	Zinc finger, SWIM-type;
E2RDK5-113	E2RDK5	113	S	Protein phosphatase 1 regulatory subunit 13 like	PPP1R13L	0.998674	1.8e-09	97.271	SESAPALHPY(0.001)NPLS(0.999)PK	4	0.025612	2	0.659202	0.682806	0.678466	1.4448	1.24975	1.43412	0.00740951	2.04341	0.0357944	1.03098	up	612286	nucleus	GO:0065008 regulation of biological quality; GO:0003012 muscle system process; GO:0097659 nucleic acid-templated transcription; GO:0044699 single-organism process; GO:0009058 biosynthetic process; GO:0044237 cellular metabolic process; GO:0051253 negative regulation of RNA metabolic process; GO:0048871 multicellular organismal homeostasis; GO:2001141 regulation of RNA biosynthetic process; GO:000…	GO:0044421 extracellular region part; GO:0044464 cell part; GO:0005622 intracellular; GO:0030054 cell junction; GO:0005737 cytoplasm; GO:0045171 intercellular bridge; GO:0044424 intracellular part; GO:0005829 cytosol; GO:0005623 cell; GO:0005576 extracellular region; GO:0044444 cytoplasmic part;	GO:0050839 cell adhesion molecule binding; GO:0005515 protein binding; GO:0042802 identical protein binding; GO:0008134 transcription factor binding; GO:0005488 binding; GO:0045296 cadherin binding;	0	0	0	IPR001452; IPR020683;	SH3 domain; Ankyrin repeat-containing domain;
E2RDL9-95	E2RDL9	95	S	DGCR8, microprocessor complex subunit	DGCR8	0.997382	3.09e-13	136.1	LLIDPNCS(0.003)GHS(0.997)PR	3	-0.173	3	0.83122	0.944444	0.888199	1.20707	1.1682	1.15965	0.00125595	1.32699	0.0130454	0.408153	up		nucleus	GO:0010608 posttranscriptional regulation of gene expression; GO:0035194 posttranscriptional gene silencing by RNA; GO:0044699 single-organism process; GO:0044237 cellular metabolic process; GO:0008152 metabolic process; GO:0010558 negative regulation of macromolecule biosynthetic process; GO:0043170 macromolecule metabolic process; GO:0070887 cellular response to chemical stimulus; GO:0006396 RN…	GO:0043229 intracellular organelle; GO:1905348 endonuclease complex; GO:0070877 microprocessor complex; GO:0005737 cytoplasm; GO:0044446 intracellular organelle part; GO:0032991 macromolecular complex; GO:0044424 intracellular part; GO:0005623 cell; GO:0044422 organelle part; GO:0043231 intracellular membrane-bounded organelle; GO:0043226 organelle; GO:0005634 nucleus; GO:1902494 catalytic comple…	GO:0003723 RNA binding; GO:0003725 double-stranded RNA binding; GO:0046983 protein dimerization activity; GO:0004521 endoribonuclease activity; GO:0005515 protein binding; GO:0016787 hydrolase activity; GO:0016891 endoribonuclease activity, producing 5'-phosphomonoesters; GO:1901363 heterocyclic compound binding; GO:0097159 organic cyclic compound binding; GO:0020037 heme binding; GO:0004525 ribo…	0	0	0	IPR001202; IPR014720;	WW domain; Double-stranded RNA-binding domain;
E2RDM2-266	E2RDM2	266	S	Phosphatidylinositol 4-kise beta	PI4KB	0.789022	1.02e-05	66.467	ELPSLSPAPDMGLS(0.789)PS(0.211)KR	3	1.5602	1	0.820272	0.794171	0.921654	1.38135	1.23425	1.22752	0.00236159	1.51537	0.0184166	0.599667	up	483196	nucleus	GO:0050794 regulation of cellular process; GO:0044700 single organism signaling; GO:0016310 phosphorylation; GO:0046486 glycerolipid metabolic process; GO:0046854 phosphatidylinositol phosphorylation; GO:0044699 single-organism process; GO:0044255 cellular lipid metabolic process; GO:0050896 response to stimulus; GO:0044237 cellular metabolic process; GO:0006796 phosphate-containing compound meta…	GO:0005623 cell; GO:0005622 intracellular; GO:0044464 cell part;	GO:0016301 kinase activity; GO:0003824 catalytic activity; GO:0016740 transferase activity; GO:0016772 transferase activity, transferring phosphorus-containing groups;	K19801	PI4KB; phosphatidylinositol 4-kinase B [EC:2.7.1.67]	cfa04070 Phosphatidylinositol signaling system - Canis familiaris (dog); cfa01100 Metabolic pathways - Canis familiaris (dog); cfa00562 Inositol phosphate metabolism - Canis familiaris (dog);	IPR000403; IPR001263; IPR011009;	Phosphatidylinositol 3-/4-kinase, catalytic domain; Phosphoinositide 3-kinase, accessory (PIK) domain; Protein kinase-like domain;
E2RE16-181	E2RE16	181	S	Non-specific serine/threonine protein kise	PAK4	0.999869	1.39e-17	103.59	RPLS(1)GPDVGTPQPAGLAGGAR	3	-0.23786	1	0.9	0.82029	0.766222	1.25256	1.1773	1.19956	0.00104956	1.45965	0.0119428	0.545618	up	484513	nucleus	GO:0050794 regulation of cellular process; GO:0044700 single organism signaling; GO:0016043 cellular component organization; GO:0044707 single-multicellular organism process; GO:0016310 phosphorylation; GO:0016358 dendrite development; GO:0048666 neuron development; GO:0048869 cellular developmental process; GO:0071310 cellular response to organic substance; GO:0044267 cellular protein metabolic …	GO:0005925 focal adhesion; GO:0030054 cell junction; GO:0044464 cell part; GO:0005622 intracellular; GO:0005912 adherens junction; GO:0005737 cytoplasm; GO:0070161 anchoring junction; GO:0030055 cell-substrate junction; GO:0044424 intracellular part; GO:0005913 cell-cell adherens junction; GO:0005623 cell; GO:0005911 cell-cell junction; GO:0005924 cell-substrate adherens junction;	GO:1901265 nucleoside phosphate binding; GO:0016773 phosphotransferase activity, alcohol group as acceptor; GO:0005515 protein binding; GO:0004672 protein kinase activity; GO:0004702 signal transducer, downstream of receptor, with serine/threonine kinase activity; GO:0004871 signal transducer activity; GO:0097159 organic cyclic compound binding; GO:1901363 heterocyclic compound binding; GO:009864…	K05734	PAK4; p21-activated kinase 4 [EC:2.7.11.1]	cfa04810 Regulation of actin cytoskeleton - Canis familiaris (dog); cfa05170 Human immunodeficiency virus 1 infection - Canis familiaris (dog); cfa04510 Focal adhesion - Canis familiaris (dog); cfa04360 Axon guidance - Canis familiaris (dog); cfa05206 MicroRNAs in cancer - Canis familiaris (dog); cfa05211 Renal cell carcinoma - Canis familiaris (dog); cfa04012 ErbB signaling pathway - Canis famil…	IPR000719; IPR033923; IPR000095; IPR011009;	Protein kinase domain; p21 activated kinase binding domain; CRIB domain; Protein kinase-like domain;
E2RE69-284	E2RE69	284	S	Bromodomain adjacent to zinc finger domain 1A	BAZ1A	0.993477	5.12e-05	72.433	RVS(0.993)IS(0.006)QEDS(0.001)VANK	3	-0.086534	2	0.953537	0.957939	0.873662	1.25051	1.23011	1.14622	0.00262269	1.30221	0.0196383	0.380961	up	480287	nucleus	0	GO:0043226 organelle; GO:0043231 intracellular membrane-bounded organelle; GO:0043229 intracellular organelle; GO:0005634 nucleus; GO:0044464 cell part; GO:0005622 intracellular; GO:0044424 intracellular part; GO:0043227 membrane-bounded organelle; GO:0005623 cell;	GO:0046914 transition metal ion binding; GO:0005488 binding; GO:0043167 ion binding; GO:0043169 cation binding; GO:0046872 metal ion binding; GO:0005515 protein binding; GO:0008270 zinc ion binding;	K11655	0	0	IPR001965; IPR001487; IPR018501; IPR028942; IPR013083; IPR013136; IPR011011; IPR028941; IPR019787;	Zinc finger, PHD-type; Bromodomain; DDT domain; WHIM1 domain; Zinc finger, RING/FYVE/PHD-type; WSTF/Acf1/Cbp146; Zinc finger, FYVE/PHD-type; WHIM2 domain; Zinc finger, PHD-finger;
E2REF0-573	E2REF0	573	S	SWI/SNF related, matrix associated, actin dependent regulator of chromatin subfamily c member 1	SMARCC1	1	2.74e-10	108.37	S(1)PQVPAAQQMLNFPEK	3	0.21662	1	0.779425	0.873477	0.926042	1.04012	1.14414	1.15618	0.0109101	1.29527	0.0455406	0.373258	up	476640	cytoplasm	GO:0044700 single organism signaling; GO:0008286 insulin receptor signaling pathway; GO:0007166 cell surface receptor signaling pathway; GO:0009891 positive regulation of biosynthetic process; GO:0044699 single-organism process; GO:2001141 regulation of RNA biosynthetic process; GO:0007165 signal transduction; GO:1901653 cellular response to peptide; GO:0007154 cell communication; GO:0009893 posi…	GO:0000803 sex chromosome; GO:0032991 macromolecular complex; GO:0044424 intracellular part; GO:0070603 SWI/SNF superfamily-type complex; GO:0005623 cell; GO:0044422 organelle part; GO:0071565 nBAF complex; GO:0044427 chromosomal part; GO:0043228 non-membrane-bounded organelle; GO:0031974 membrane-enclosed lumen; GO:0005654 nucleoplasm; GO:0070013 intracellular organelle lumen; GO:0044454 nuclear…	GO:0003677 DNA binding; GO:0047485 protein N-terminus binding; GO:0031490 chromatin DNA binding; GO:0001158 enhancer sequence-specific DNA binding; GO:0000976 transcription regulatory region sequence-specific DNA binding; GO:0003690 double-stranded DNA binding; GO:0044877 macromolecular complex binding; GO:1990837 sequence-specific double-stranded DNA binding; GO:0001012 RNA polymerase II regulat…	K11649	SMARCC; SWI/SNF related-matrix-associated actin-dependent regulator of chromatin subfamily C	cfa05225 Hepatocellular carcinoma - Canis familiaris (dog); cfa04714 Thermogenesis - Canis familiaris (dog);	IPR011991; IPR032450; IPR017884; IPR000953; IPR032451; IPR001005; IPR032448; IPR009057; IPR007526; IPR001357;	Winged helix-turn-helix DNA-binding domain; SMARCC, N-terminal; SANT domain; Chromo/chromo shadow domain; SMARCC, C-terminal; SANT/Myb domain; SMARCC, SWIRM-associated domain; Homeobox domain-like; SWIRM domain; BRCT domain;
E2REK2-1454	E2REK2	1454	S	MGA, MAX dimerization protein	MGA	0.999847	6.28e-07	111.64	GLPFYAGLS(1)PAGK	3	-0.18597	2	0.777336	0.774414	0.871106	1.15547	1.16056	1.06685	0.00189486	1.39623	0.0164232	0.48154	up	478266	nucleus	GO:0050794 regulation of cellular process; GO:0006725 cellular aromatic compound metabolic process; GO:0097659 nucleic acid-templated transcription; GO:0060255 regulation of macromolecule metabolic process; GO:0019219 regulation of nucleobase-containing compound metabolic process; GO:0009058 biosynthetic process; GO:0044237 cellular metabolic process; GO:0071704 organic substance metabolic proces…	GO:0043226 organelle; GO:0043231 intracellular membrane-bounded organelle; GO:0043229 intracellular organelle; GO:0005634 nucleus; GO:0044464 cell part; GO:0005622 intracellular; GO:0044424 intracellular part; GO:0043227 membrane-bounded organelle; GO:0005623 cell;	GO:0097159 organic cyclic compound binding; GO:1901363 heterocyclic compound binding; GO:0003677 DNA binding; GO:0005488 binding; GO:0046983 protein dimerization activity; GO:0001071 nucleic acid binding transcription factor activity; GO:0003676 nucleic acid binding; GO:0005515 protein binding; GO:0003700 transcription factor activity, sequence-specific DNA binding;	0	0	0	IPR032060; IPR008967; IPR011598;	Domain of unknown function DUF4801; p53-like transcription factor, DNA-binding; Myc-type, basic helix-loop-helix (bHLH) domain;
E2RET1-944	E2RET1	944	S	High density lipoprotein binding protein	HDLBP	1	0.00160488	91.658	EADPGS(1)PRR	2	0.43064	4	1.16304	1.06487	1.16599	0.910309	0.966734	0.871001	0.00764783	0.8097	0.0363735	-0.304541	down	477431	cytoplasm	0	GO:0044464 cell part; GO:0005622 intracellular; GO:0005737 cytoplasm; GO:0044424 intracellular part; GO:0005829 cytosol; GO:0005623 cell; GO:0044444 cytoplasmic part;	GO:0097159 organic cyclic compound binding; GO:1901363 heterocyclic compound binding; GO:0003723 RNA binding; GO:0005488 binding; GO:0003676 nucleic acid binding;	0	0	0	IPR004087; IPR004088;	K Homology domain; K Homology domain, type 1;
E2RF07-134	E2RF07	134	S	DH:ubiquinone oxidoreductase complex assembly factor 2	NDUFAF2	0.999443	0.000678601	69.721	GHAS(0.999)APY(0.001)FGK	3	0.8509	1	0.690693	0.851817	0.671079	1.30452	1.085	1.18819	0.00599621	1.61625	0.0313902	0.692647	up	478067	mitochondria	GO:0050794 regulation of cellular process; GO:0065008 regulation of biological quality; GO:0050796 regulation of insulin secretion; GO:0023051 regulation of signaling; GO:0044699 single-organism process; GO:0051046 regulation of secretion; GO:0022904 respiratory electron transport chain; GO:0048523 negative regulation of cellular process; GO:0048519 negative regulation of biological process; GO:0…	GO:0043226 organelle; GO:0043231 intracellular membrane-bounded organelle; GO:0043229 intracellular organelle; GO:0016020 membrane; GO:0044464 cell part; GO:0005622 intracellular; GO:0005737 cytoplasm; GO:0044424 intracellular part; GO:0043227 membrane-bounded organelle; GO:0005623 cell; GO:0005739 mitochondrion; GO:0044444 cytoplasmic part;	GO:0009055 electron carrier activity; GO:0016651 oxidoreductase activity, acting on NAD(P)H; GO:0003954 NADH dehydrogenase activity; GO:0003824 catalytic activity; GO:0050136 NADH dehydrogenase (quinone) activity; GO:0008137 NADH dehydrogenase (ubiquinone) activity; GO:0016655 oxidoreductase activity, acting on NAD(P)H, quinone or similar compound as acceptor; GO:0016491 oxidoreductase activity;	K18160	NDUFAF2; NADH dehydrogenase [ubiquinone] 1 alpha subcomplex assembly factor 2	cfa04714 Thermogenesis - Canis familiaris (dog);	0	0
E2RF16-511	E2RF16	511	S	5'-nucleotidase, cytosolic II	NT5C2	0.774383	0.0104865	51.762	NRT(0.226)S(0.774)VDFK	3	0.64477	1	1.14203	1.14342	1.24322	0.819961	0.837972	0.763533	0.000789933	0.686226	0.0104326	-0.543245	down	477809	cytoplasm	GO:0009116 nucleoside metabolic process; GO:0042278 purine nucleoside metabolic process; GO:0009167 purine ribonucleoside monophosphate metabolic process; GO:0006725 cellular aromatic compound metabolic process; GO:0009259 ribonucleotide metabolic process; GO:0009117 nucleotide metabolic process; GO:0044699 single-organism process; GO:0046040 IMP metabolic process; GO:0044237 cellular metabolic p…	0	GO:0008253 5'-nucleotidase activity; GO:0003824 catalytic activity; GO:0042578 phosphoric ester hydrolase activity; GO:0016791 phosphatase activity; GO:0008252 nucleotidase activity; GO:0005488 binding; GO:0016788 hydrolase activity, acting on ester bonds; GO:0043167 ion binding; GO:0043169 cation binding; GO:0046872 metal ion binding; GO:0016787 hydrolase activity;	K01081	E3.1.3.5; 5'-nucleotidase [EC:3.1.3.5]	cfa00240 Pyrimidine metabolism - Canis familiaris (dog); cfa00230 Purine metabolism - Canis familiaris (dog); cfa00760 Nicotinate and nicotinamide metabolism - Canis familiaris (dog); cfa01100 Metabolic pathways - Canis familiaris (dog);	IPR023214;	HAD-like domain;
E2RF17-164	E2RF17	164	S	U3 small nucleolar ribonucleoprotein protein MPP10	MPHOSPH10	0.857193	5.82e-11	89.297	KS(0.857)PVFS(0.142)DEDS(0.001)DLDFDISK	4	0.27159	1	0.667297	0.694561	0.662226	1.16477	1.14919	1.20526	1.39e-05	1.73867	0.00202961	0.797986	up	612775	nucleus	GO:0050794 regulation of cellular process; GO:0044085 cellular component biogenesis; GO:0022613 ribonucleoprotein complex biogenesis; GO:0006725 cellular aromatic compound metabolic process; GO:0031324 negative regulation of cellular metabolic process; GO:0048519 negative regulation of biological process; GO:0048523 negative regulation of cellular process; GO:0010923 negative regulation of phosph…	GO:0043229 intracellular organelle; GO:0043232 intracellular non-membrane-bounded organelle; GO:0044446 intracellular organelle part; GO:0031981 nuclear lumen; GO:0032991 macromolecular complex; GO:0044452 nucleolar part; GO:0044424 intracellular part; GO:0005730 nucleolus; GO:0005623 cell; GO:0044422 organelle part; GO:0043228 non-membrane-bounded organelle; GO:0030684 preribosome; GO:0031974 me…	GO:0097159 organic cyclic compound binding; GO:1901363 heterocyclic compound binding; GO:0003723 RNA binding; GO:0005488 binding; GO:0003676 nucleic acid binding;	K14559	MPP10; U3 small nucleolar RNA-associated protein MPP10	cfa03008 Ribosome biogenesis in eukaryotes - Canis familiaris (dog);	0	0
E2RF17-172	E2RF17	172	S	U3 small nucleolar ribonucleoprotein protein MPP10	MPHOSPH10	0.999973	1.09e-24	155.17	KSPVFSDEDS(1)DLDFDISK	3	-0.017912	2	0.652174	0.768828	0.716461	1.13264	1.1623	1.20121	0.00031875	1.63566	0.0067654	0.709869	up	612775	nucleus	GO:0050794 regulation of cellular process; GO:0044085 cellular component biogenesis; GO:0022613 ribonucleoprotein complex biogenesis; GO:0006725 cellular aromatic compound metabolic process; GO:0031324 negative regulation of cellular metabolic process; GO:0048519 negative regulation of biological process; GO:0048523 negative regulation of cellular process; GO:0010923 negative regulation of phosph…	GO:0043229 intracellular organelle; GO:0043232 intracellular non-membrane-bounded organelle; GO:0044446 intracellular organelle part; GO:0031981 nuclear lumen; GO:0032991 macromolecular complex; GO:0044452 nucleolar part; GO:0044424 intracellular part; GO:0005730 nucleolus; GO:0005623 cell; GO:0044422 organelle part; GO:0043228 non-membrane-bounded organelle; GO:0030684 preribosome; GO:0031974 me…	GO:0097159 organic cyclic compound binding; GO:1901363 heterocyclic compound binding; GO:0003723 RNA binding; GO:0005488 binding; GO:0003676 nucleic acid binding;	K14559	MPP10; U3 small nucleolar RNA-associated protein MPP10	cfa03008 Ribosome biogenesis in eukaryotes - Canis familiaris (dog);	0	0
E2RF30-761	E2RF30	761	Y	Meiosis regulator for oocyte development	MIOS	0.62915	4.89e-05	88.19	GFSQY(0.629)GVS(0.019)GS(0.295)PT(0.057)K	2	1.1186	1	1.35477	1.1596	1.13983	0.899487	0.798689	0.688617	0.00998554	0.653165	0.0428626	-0.61448	down	482316	cytoplasm	GO:0050794 regulation of cellular process; GO:0034198 cellular response to amino acid starvation; GO:0033554 cellular response to stress; GO:0009267 cellular response to starvation; GO:0023051 regulation of signaling; GO:1902533 positive regulation of intracellular signal transduction; GO:0050896 response to stimulus; GO:0031669 cellular response to nutrient levels; GO:0032006 regulation of TOR s…	GO:0043229 intracellular organelle; GO:0016020 membrane; GO:0098588 bounding membrane of organelle; GO:0031090 organelle membrane; GO:0035859 Seh1-associated complex; GO:0005737 cytoplasm; GO:0044446 intracellular organelle part; GO:0032991 macromolecular complex; GO:0044424 intracellular part; GO:0005623 cell; GO:0044422 organelle part; GO:0098852 lytic vacuole membrane; GO:0043231 intracellular…	GO:0005515 protein binding; GO:0005488 binding;	K20407	MIOS; WD repeat-containing protein mio	cfa04150 mTOR signaling pathway - Canis familiaris (dog);	IPR031488; IPR017986; IPR015943;	WD repeat protein mio, zinc-ribbon like domain; WD40-repeat-containing domain; WD40/YVTN repeat-like-containing domain;
E2RF58-1076	E2RF58	1076	S	Synergin gamma	SYNRG	0.999441	1.53e-05	103.79	S(0.001)LS(0.999)LGDKEISR	3	-0.22756	5	0.829524	0.881592	0.959752	1.11667	1.15666	1.08973	0.00560609	1.25916	0.0299749	0.332466	up	480597	nucleus	0	0	GO:0005515 protein binding; GO:0005488 binding;	0	0	0	IPR000261; IPR011992;	EH domain; EF-hand domain pair;
E2RF73-711	E2RF73	711	S	D helicase	MCM3	0.999921	1.15e-99	246.77	DGGSYDPYDFS(1)DTEEEMPQVHTPK	3	-0.65015	16	1.14403	1.08301	1.05201	0.898921	0.900901	0.837549	0.00329899	0.804309	0.0222958	-0.314179	down	481839	nucleus	GO:0016043 cellular component organization; GO:0006260 DNA replication; GO:0006725 cellular aromatic compound metabolic process; GO:0032508 DNA duplex unwinding; GO:0006259 DNA metabolic process; GO:0032392 DNA geometric change; GO:1901360 organic cyclic compound metabolic process; GO:0006807 nitrogen compound metabolic process; GO:0009058 biosynthetic process; GO:0044238 primary metabolic proces…	GO:0016020 membrane; GO:0000784 nuclear chromosome, telomeric region; GO:0000781 chromosome, telomeric region; GO:0005737 cytoplasm; GO:0032991 macromolecular complex; GO:0044424 intracellular part; GO:0042555 MCM complex; GO:0005623 cell; GO:0044422 organelle part; GO:0044427 chromosomal part; GO:0043228 non-membrane-bounded organelle; GO:0005856 cytoskeleton; GO:0031974 membrane-enclosed lumen;…	GO:0003677 DNA binding; GO:0005524 ATP binding; GO:1901265 nucleoside phosphate binding; GO:0004386 helicase activity; GO:0001882 nucleoside binding; GO:0043167 ion binding; GO:0016817 hydrolase activity, acting on acid anhydrides; GO:0016787 hydrolase activity; GO:0000166 nucleotide binding; GO:0017111 nucleoside-triphosphatase activity; GO:1901363 heterocyclic compound binding; GO:0097159 organ…	K02541	MCM3; DNA replication licensing factor MCM3 [EC:3.6.4.12]	cfa03030 DNA replication - Canis familiaris (dog); cfa04110 Cell cycle - Canis familiaris (dog);	IPR012340; IPR003593; IPR001208; IPR027417; IPR033762; IPR027925;	Nucleic acid-binding, OB-fold; AAA+ ATPase domain; MCM domain; P-loop containing nucleoside triphosphate hydrolase; MCM OB domain; MCM N-terminal domain;
E2RFH3-161	E2RFH3	161	S	Enhancer of mR decapping 3	EDC3	0.979406	0.00356689	50.222	RHNS(0.979)WS(0.014)S(0.004)S(0.001)SR	3	0.32799	1	0.555985	0.586051	0.700617	1.73719	1.58149	1.95524	0.000613695	2.86214	0.00900025	1.51709	up	487647	cytoplasm,nucleus	GO:0044085 cellular component biogenesis; GO:0016043 cellular component organization; GO:0022613 ribonucleoprotein complex biogenesis; GO:0022618 ribonucleoprotein complex assembly; GO:0006725 cellular aromatic compound metabolic process; GO:0060255 regulation of macromolecule metabolic process; GO:0048519 negative regulation of biological process; GO:0044237 cellular metabolic process; GO:003108…	GO:0043229 intracellular organelle; GO:0016020 membrane; GO:0043232 intracellular non-membrane-bounded organelle; GO:0000932 P-body; GO:0005737 cytoplasm; GO:0032991 macromolecular complex; GO:0044424 intracellular part; GO:0005623 cell; GO:0036464 cytoplasmic ribonucleoprotein granule; GO:0043228 non-membrane-bounded organelle; GO:0043226 organelle; GO:0044464 cell part; GO:0005622 intracellular…	GO:0003723 RNA binding; GO:1990174 phosphodiesterase decapping endonuclease activity; GO:0004521 endoribonuclease activity; GO:0005515 protein binding; GO:0016891 endoribonuclease activity, producing 5'-phosphomonoesters; GO:0016787 hydrolase activity; GO:1901363 heterocyclic compound binding; GO:0097159 organic cyclic compound binding; GO:0003729 mRNA binding; GO:0042802 identical protein bindin…	K12615	EDC3; enhancer of mRNA-decapping protein 3	cfa03018 RNA degradation - Canis familiaris (dog);	IPR034107; IPR025609; IPR004443; IPR019050; IPR025762;	Lsm16, N-terminal; Lsm14-like, N-terminal; YjeF N-terminal domain; FDF domain; DFDF domain;
E2RFM0-797	E2RFM0	797	T	WD repeat domain 75	WDR75	0.608353	3.07e-28	153.1	IEDT(0.011)NS(0.381)T(0.608)DLGEDLIHQLSK	3	-3.1421	1	0.844704	0.908057	0.787367	1.14614	1.09519	1.20408	0.00301327	1.35639	0.0212251	0.439774	up	488443	nucleus	GO:0050794 regulation of cellular process; GO:1903955 positive regulation of protein targeting to mitochondrion; GO:0090316 positive regulation of intracellular protein transport; GO:1903829 positive regulation of cellular protein localization; GO:1903533 regulation of protein targeting; GO:0010821 regulation of mitochondrion organization; GO:1903749 positive regulation of establishment of protei…	0	GO:0097159 organic cyclic compound binding; GO:1901363 heterocyclic compound binding; GO:0003723 RNA binding; GO:0005515 protein binding; GO:0005488 binding; GO:0003676 nucleic acid binding;	K14552	NAN1; NET1-associated nuclear protein 1 (U3 small nucleolar RNA-associated protein 17)	cfa03008 Ribosome biogenesis in eukaryotes - Canis familiaris (dog);	IPR017986; IPR015943; IPR011047;	WD40-repeat-containing domain; WD40/YVTN repeat-like-containing domain; Quinoprotein alcohol dehydrogenase-like superfamily;
E2RGF0-71	E2RGF0	71	S	Transforming acidic coiled-coil containing protein 3	TACC3	0.999238	0.000298135	89.561	ILS(0.999)PGMS(0.001)SK	3	-0.29699	3	0.790262	0.887805	0.793296	1.2604	1.23766	1.276	0.000214098	1.52712	0.00590934	0.61081	up	479079	cytoplasm	GO:0021543 pallium development; GO:0050794 regulation of cellular process; GO:0044707 single-multicellular organism process; GO:0016043 cellular component organization; GO:0007346 regulation of mitotic cell cycle; GO:0007420 brain development; GO:0048285 organelle fission; GO:0007067 mitotic nuclear division; GO:0044699 single-organism process; GO:0021987 cerebral cortex development; GO:0060236 r…	GO:0043226 organelle; GO:0005856 cytoskeleton; GO:0043229 intracellular organelle; GO:0015630 microtubule cytoskeleton; GO:0043232 intracellular non-membrane-bounded organelle; GO:0044464 cell part; GO:0005622 intracellular; GO:0005737 cytoplasm; GO:0044424 intracellular part; GO:0005623 cell; GO:0043228 non-membrane-bounded organelle;	0	K14283	TACC3; transforming acidic coiled-coil-containing protein 3	cfa03013 RNA transport - Canis familiaris (dog);	0	0
E2RGH8-581	E2RGH8	581	S	Kinesin light chain 2	KLC2	0.928038	1.47e-09	132.69	AS(0.072)S(0.928)LNFLNK	3	-0.13257	3	0.679245	0.680514	0.669931	1.2356	1.14519	1.36957	0.0124977	1.84775	0.0498474	0.885767	up	483715	nucleus	0	GO:0043229 intracellular organelle; GO:0016020 membrane; GO:0043232 intracellular non-membrane-bounded organelle; GO:0044430 cytoskeletal part; GO:0044446 intracellular organelle part; GO:0032991 macromolecular complex; GO:0044424 intracellular part; GO:0005875 microtubule associated complex; GO:0005623 cell; GO:0044422 organelle part; GO:0005871 kinesin complex; GO:0043228 non-membrane-bounded o…	GO:0050839 cell adhesion molecule binding; GO:0016462 pyrophosphatase activity; GO:0003774 motor activity; GO:0003824 catalytic activity; GO:0005488 binding; GO:0045296 cadherin binding; GO:0016817 hydrolase activity, acting on acid anhydrides; GO:0005515 protein binding; GO:0016787 hydrolase activity; GO:0017111 nucleoside-triphosphatase activity; GO:0016818 hydrolase activity, acting on acid an…	K10407	KLC; kinesin light chain	cfa05132 Salmonella infection - Canis familiaris (dog);	IPR011990; IPR013026;	Tetratricopeptide-like helical domain; Tetratricopeptide repeat-containing domain;
E2RGH9-1508	E2RGH9	1508	S	HECT domain E3 ubiquitin protein ligase 1	HECTD1	0.904733	1.33e-06	80.382	EAASQRPLS(0.905)S(0.085)S(0.009)AS(0.002)NR	3	-1.1206	1	0.736056	0.663498	0.747368	1.03371	0.973196	1.12067	0.00287558	1.45677	0.0206545	0.542775	up	480284	nucleus	GO:0008152 metabolic process; GO:0032446 protein modification by small protein conjugation; GO:0016567 protein ubiquitination; GO:0044260 cellular macromolecule metabolic process; GO:0044267 cellular protein metabolic process; GO:0006464 cellular protein modification process; GO:0043170 macromolecule metabolic process; GO:0019538 protein metabolic process; GO:0070647 protein modification by small…	0	GO:0019787 ubiquitin-like protein transferase activity; GO:0003824 catalytic activity; GO:0005488 binding; GO:0004842 ubiquitin-protein transferase activity; GO:0043167 ion binding; GO:0043169 cation binding; GO:0046872 metal ion binding; GO:0005515 protein binding; GO:0016740 transferase activity;	K12231	0	0	IPR012919; IPR010606; IPR011989; IPR020683; IPR016024; IPR000569; IPR008979;	SUN domain; Mib-herc2; Armadillo-like helical; Ankyrin repeat-containing domain; Armadillo-type fold; HECT domain; Galactose-binding domain-like;
E2RGJ1-211	E2RGJ1	211	T	Methylphosphate capping enzyme	MEPCE	0.999635	2.6e-06	83.395	ALET(1)PKS(0.413)S(0.587)PLPAK	4	0.51799	2	0.862959	0.792052	0.817383	1.02877	1.07878	1.05217	0.000821615	1.278	0.0106229	0.353887	up	489839	nucleus	GO:2000045 regulation of G1/S transition of mitotic cell cycle; GO:0051253 negative regulation of RNA metabolic process; GO:0044237 cellular metabolic process; GO:0009451 RNA modification; GO:0010564 regulation of cell cycle process; GO:0032259 methylation; GO:2001141 regulation of RNA biosynthetic process; GO:0008152 metabolic process; GO:1902806 regulation of cell cycle G1/S phase transition; G…	0	GO:0097159 organic cyclic compound binding; GO:1901363 heterocyclic compound binding; GO:0003723 RNA binding; GO:0008757 S-adenosylmethionine-dependent methyltransferase activity; GO:0008168 methyltransferase activity; GO:0008173 RNA methyltransferase activity; GO:0003824 catalytic activity; GO:0005488 binding; GO:0003676 nucleic acid binding; GO:0016741 transferase activity, transferring one-car…	K15190	0	0	IPR025714; IPR029063; IPR024160; IPR010675;	Methyltransferase domain; S-adenosyl-L-methionine-dependent methyltransferase; Bin3-type S-adenosyl-L-methionine binding domain; RNA methyltransferase bin3, C-terminal;
E2RGJ1-214	E2RGJ1	214	S	Methylphosphate capping enzyme	MEPCE	0.605302	1.97e-05	83.395	ALET(0.954)PKS(0.605)S(0.441)PLPAK	3	0.59199	1	0.858987	0.778189	0.835938	1.00992	1.07878	1.07874	0.00223307	1.28075	0.0181749	0.35699	up	489839	nucleus	GO:2000045 regulation of G1/S transition of mitotic cell cycle; GO:0051253 negative regulation of RNA metabolic process; GO:0044237 cellular metabolic process; GO:0009451 RNA modification; GO:0010564 regulation of cell cycle process; GO:0032259 methylation; GO:2001141 regulation of RNA biosynthetic process; GO:0008152 metabolic process; GO:1902806 regulation of cell cycle G1/S phase transition; G…	0	GO:0097159 organic cyclic compound binding; GO:1901363 heterocyclic compound binding; GO:0003723 RNA binding; GO:0008757 S-adenosylmethionine-dependent methyltransferase activity; GO:0008168 methyltransferase activity; GO:0008173 RNA methyltransferase activity; GO:0003824 catalytic activity; GO:0005488 binding; GO:0003676 nucleic acid binding; GO:0016741 transferase activity, transferring one-car…	K15190	0	0	IPR025714; IPR029063; IPR024160; IPR010675;	Methyltransferase domain; S-adenosyl-L-methionine-dependent methyltransferase; Bin3-type S-adenosyl-L-methionine binding domain; RNA methyltransferase bin3, C-terminal;
E2RGJ1-328	E2RGJ1	328	S	Methylphosphate capping enzyme	MEPCE	0.979566	7.6e-11	58.981	DEVVS(0.98)PLPS(0.007)ALQGPS(0.004)GS(0.004)LS(0.004)APPAASVTSATPSSSSR	4	0.75938	2	0.975174	0.907579	0.851562	1.1121	1.1334	1.09252	0.00589732	1.22079	0.0310209	0.287816	up	489839	nucleus	GO:2000045 regulation of G1/S transition of mitotic cell cycle; GO:0051253 negative regulation of RNA metabolic process; GO:0044237 cellular metabolic process; GO:0009451 RNA modification; GO:0010564 regulation of cell cycle process; GO:0032259 methylation; GO:2001141 regulation of RNA biosynthetic process; GO:0008152 metabolic process; GO:1902806 regulation of cell cycle G1/S phase transition; G…	0	GO:0097159 organic cyclic compound binding; GO:1901363 heterocyclic compound binding; GO:0003723 RNA binding; GO:0008757 S-adenosylmethionine-dependent methyltransferase activity; GO:0008168 methyltransferase activity; GO:0008173 RNA methyltransferase activity; GO:0003824 catalytic activity; GO:0005488 binding; GO:0003676 nucleic acid binding; GO:0016741 transferase activity, transferring one-car…	K15190	0	0	IPR025714; IPR029063; IPR024160; IPR010675;	Methyltransferase domain; S-adenosyl-L-methionine-dependent methyltransferase; Bin3-type S-adenosyl-L-methionine binding domain; RNA methyltransferase bin3, C-terminal;
E2RGN4-32	E2RGN4	32	S	SMG9, nonsense mediated mR decay factor	SMG9	1	2.7e-12	102.16	WKEPGPGGPQNLS(1)GPGGR	3	1.1933	1	0.627207	0.74744	0.632104	1.24206	1.20038	1.39357	0.000990038	1.91155	0.0116163	0.934747	up	476444	cytoplasm	GO:0072359 circulatory system development; GO:0044707 single-multicellular organism process; GO:0006725 cellular aromatic compound metabolic process; GO:0007420 brain development; GO:0060255 regulation of macromolecule metabolic process; GO:0044699 single-organism process; GO:0048519 negative regulation of biological process; GO:0044237 cellular metabolic process; GO:0071704 organic substance met…	GO:0005623 cell; GO:0005622 intracellular; GO:0044464 cell part;	GO:0005515 protein binding; GO:0042802 identical protein binding; GO:0005488 binding;	K18735	0	0	IPR027417;	P-loop containing nucleoside triphosphate hydrolase;
E2RH09-366	E2RH09	366	S	Sjogren syndrome antigen B	SSB	0.992974	1.86e-43	180.9	T(0.007)KFDS(0.993)DEEHDQNGASGPVK	3	-0.13121	4	1.14563	1.17839	1.06028	0.924742	0.972782	0.921971	0.00838504	0.83311	0.0385727	-0.263421	down	478787	nucleus	GO:0075522 IRES-dependent viral translational initiation; GO:1903608 protein localization to cytoplasmic stress granule; GO:0006518 peptide metabolic process; GO:0019081 viral translation; GO:0006725 cellular aromatic compound metabolic process; GO:0019058 viral life cycle; GO:0044267 cellular protein metabolic process; GO:0009058 biosynthetic process; GO:0044764 multi-organism cellular process; …	GO:0043229 intracellular organelle; GO:0000784 nuclear chromosome, telomeric region; GO:0000781 chromosome, telomeric region; GO:0043232 intracellular non-membrane-bounded organelle; GO:0044446 intracellular organelle part; GO:0032991 macromolecular complex; GO:0031981 nuclear lumen; GO:0044424 intracellular part; GO:0005623 cell; GO:0044422 organelle part; GO:0044427 chromosomal part; GO:0043228…	GO:0097159 organic cyclic compound binding; GO:1901363 heterocyclic compound binding; GO:0003723 RNA binding; GO:1901265 nucleoside phosphate binding; GO:0005488 binding; GO:0003676 nucleic acid binding; GO:0000166 nucleotide binding; GO:0036094 small molecule binding;	K11090	LA; lupus La protein	cfa05322 Systemic lupus erythematosus - Canis familiaris (dog);	IPR011991; IPR006630; IPR000504; IPR012677; IPR014886;	Winged helix-turn-helix DNA-binding domain; RNA-binding protein Lupus La; RNA recognition motif domain; Nucleotide-binding alpha-beta plait domain; La protein, RNA-binding domain;
E2RH09-393	E2RH09	393	T	Sjogren syndrome antigen B	SSB	0.999962	0.000213444	60.764	AREETDKEEQPT(1)PK	4	0.34667	1	0.618447	0.61447	0.674901	1.3134	1.26714	1.37064	4.46e-05	2.07104	0.00278452	1.05036	up	478787	nucleus	GO:0075522 IRES-dependent viral translational initiation; GO:1903608 protein localization to cytoplasmic stress granule; GO:0006518 peptide metabolic process; GO:0019081 viral translation; GO:0006725 cellular aromatic compound metabolic process; GO:0019058 viral life cycle; GO:0044267 cellular protein metabolic process; GO:0009058 biosynthetic process; GO:0044764 multi-organism cellular process; …	GO:0043229 intracellular organelle; GO:0000784 nuclear chromosome, telomeric region; GO:0000781 chromosome, telomeric region; GO:0043232 intracellular non-membrane-bounded organelle; GO:0044446 intracellular organelle part; GO:0032991 macromolecular complex; GO:0031981 nuclear lumen; GO:0044424 intracellular part; GO:0005623 cell; GO:0044422 organelle part; GO:0044427 chromosomal part; GO:0043228…	GO:0097159 organic cyclic compound binding; GO:1901363 heterocyclic compound binding; GO:0003723 RNA binding; GO:1901265 nucleoside phosphate binding; GO:0005488 binding; GO:0003676 nucleic acid binding; GO:0000166 nucleotide binding; GO:0036094 small molecule binding;	K11090	LA; lupus La protein	cfa05322 Systemic lupus erythematosus - Canis familiaris (dog);	IPR011991; IPR006630; IPR000504; IPR012677; IPR014886;	Winged helix-turn-helix DNA-binding domain; RNA-binding protein Lupus La; RNA recognition motif domain; Nucleotide-binding alpha-beta plait domain; La protein, RNA-binding domain;
E2RH47-221	E2RH47	221	T	40S ribosomal protein S3	RPS3	0.969918	9.21e-07	115.56	DEILPT(0.025)T(0.97)PIS(0.005)EQK	3	-0.53624	15	0.725743	0.764236	0.695525	1.16835	1.15996	1.18071	2.91e-05	1.60559	0.00241273	0.683101	up	476804	cytoplasm	GO:0044085 cellular component biogenesis; GO:0032872 regulation of stress-activated MAPK cascade; GO:0010941 regulation of cell death; GO:0032270 positive regulation of cellular protein metabolic process; GO:0006518 peptide metabolic process; GO:0031116 positive regulation of microtubule polymerization; GO:0010608 posttranscriptional regulation of gene expression; GO:0097659 nucleic acid-template…	GO:0016020 membrane; GO:0044421 extracellular region part; GO:0031090 organelle membrane; GO:0032587 ruffle membrane; GO:0015935 small ribosomal subunit; GO:0005737 cytoplasm; GO:0032991 macromolecular complex; GO:0005623 cell; GO:0044422 organelle part; GO:0043228 non-membrane-bounded organelle; GO:0070062 extracellular exosome; GO:0005925 focal adhesion; GO:0098590 plasma membrane region; GO:00…	GO:0051018 protein kinase A binding; GO:0032358 oxidized pyrimidine DNA binding; GO:0003690 double-stranded DNA binding; GO:0019901 protein kinase binding; GO:0016787 hydrolase activity; GO:0005515 protein binding; GO:0032183 SUMO binding; GO:0030544 Hsp70 protein binding; GO:0003735 structural constituent of ribosome; GO:0032182 ubiquitin-like protein binding; GO:0016835 carbon-oxygen lyase acti…	K02985	RP-S3e; small subunit ribosomal protein S3e	cfa03010 Ribosome - Canis familiaris (dog);	IPR009019; IPR004044; IPR015946; IPR001351;	K homology domain, prokaryotic type; K Homology domain, type 2; K homology domain-like, alpha/beta; Ribosomal protein S3, C-terminal;
E2RH71-421	E2RH71	421	S	Dynein cytoplasmic 1 light intermediate chain 1	DYNC1LI1	0.994279	5.91e-15	121.48	SVSSNVAS(0.006)VS(0.994)PIPAGSK	2	-0.26171	2	0.808809	0.964078	0.924855	1.43702	1.31615	1.17076	0.0104805	1.45452	0.0443497	0.540548	up	477038	cytoplasm	GO:0050794 regulation of cellular process; GO:0090266 regulation of mitotic cell cycle spindle assembly checkpoint; GO:0016043 cellular component organization; GO:0007346 regulation of mitotic cell cycle; GO:0044699 single-organism process; GO:0010564 regulation of cell cycle process; GO:0030071 regulation of mitotic metaphase/anaphase transition; GO:0051783 regulation of nuclear division; GO:190…	GO:0043229 intracellular organelle; GO:0016020 membrane; GO:0000922 spindle pole; GO:0043232 intracellular non-membrane-bounded organelle; GO:0044430 cytoskeletal part; GO:0044446 intracellular organelle part; GO:0032991 macromolecular complex; GO:0044424 intracellular part; GO:0030286 dynein complex; GO:0005875 microtubule associated complex; GO:0005868 cytoplasmic dynein complex; GO:0005623 cel…	GO:0003723 RNA binding; GO:0003774 motor activity; GO:1901265 nucleoside phosphate binding; GO:0001882 nucleoside binding; GO:0043167 ion binding; GO:0016817 hydrolase activity, acting on acid anhydrides; GO:0005515 protein binding; GO:0016787 hydrolase activity; GO:0000166 nucleotide binding; GO:0017111 nucleoside-triphosphatase activity; GO:1901363 heterocyclic compound binding; GO:0097159 orga…	K10416	DYNC1LI; dynein light intermediate chain 1, cytosolic	cfa04962 Vasopressin-regulated water reabsorption - Canis familiaris (dog); cfa04145 Phagosome - Canis familiaris (dog); cfa05132 Salmonella infection - Canis familiaris (dog);	IPR027417;	P-loop containing nucleoside triphosphate hydrolase;
E2RH82-101	E2RH82	101	S	CLK4 associating serine/arginine rich protein	CLASRP	0.996596	1.06e-28	120.93	AHLDHIPDYTPPLLTT(0.003)IS(0.997)PEQESDER	4	0.047515	1	0.7307	0.779209	0.717897	1.15291	1.11261	1.11512	7.23e-05	1.51747	0.00348144	0.601671	up	476436	plasma membrane	0	0	0	K13168	0	0	IPR019147;	Suppressor of white apricot N-terminal domain;
E2RHA0-108	E2RHA0	108	S	Chromodomain helicase D binding protein 4	CHD4	0.972492	3.32e-12	134.37	SDSEGS(0.972)DY(0.012)T(0.016)PGK	2	0.20508	2	0.65286	0.592	0.582834	0.884501	0.92113	0.902538	0.000273272	1.48174	0.00645474	0.567293	up	477714	nucleus	GO:0050794 regulation of cellular process; GO:0044085 cellular component biogenesis; GO:0016043 cellular component organization; GO:0060255 regulation of macromolecule metabolic process; GO:0019219 regulation of nucleobase-containing compound metabolic process; GO:0044699 single-organism process; GO:0007051 spindle organization; GO:2001141 regulation of RNA biosynthetic process; GO:0051225 spindl…	GO:0043229 intracellular organelle; GO:0044446 intracellular organelle part; GO:0031981 nuclear lumen; GO:0032991 macromolecular complex; GO:0017053 transcriptional repressor complex; GO:0044424 intracellular part; GO:0070603 SWI/SNF superfamily-type complex; GO:0005623 cell; GO:0000118 histone deacetylase complex; GO:0044422 organelle part; GO:0090568 nuclear transcriptional repressor complex; G…	GO:1901265 nucleoside phosphate binding; GO:0008026 ATP-dependent helicase activity; GO:0016817 hydrolase activity, acting on acid anhydrides; GO:0016787 hydrolase activity; GO:0005515 protein binding; GO:0016887 ATPase activity; GO:1901363 heterocyclic compound binding; GO:0097159 organic cyclic compound binding; GO:0016462 pyrophosphatase activity; GO:0008092 cytoskeletal protein binding; GO:00…	K11643	CHD4; chromodomain-helicase-DNA-binding protein 4 [EC:3.6.4.12]	cfa05203 Viral carcinogenesis - Canis familiaris (dog); cfa05165 Human papillomavirus infection - Canis familiaris (dog);	IPR009463; IPR001965; IPR027417; IPR009462; IPR000953; IPR012958; IPR000330; IPR023780; IPR013083; IPR014001; IPR016197; IPR011011; IPR001650; IPR012957; IPR019787;	Domain of unknown function DUF1087; Zinc finger, PHD-type; P-loop containing nucleoside triphosphate hydrolase; Domain of unknown function DUF1086; Chromo/chromo shadow domain; CHD, N-terminal; SNF2-related, N-terminal domain; Chromo domain; Zinc finger, RING/FYVE/PHD-type; Helicase superfamily 1/2, ATP-binding domain; Chromo domain-like; Zinc finger, FYVE/PHD-type; Helicase, C-terminal; CHD, C-t…
E2RHA0-1553	E2RHA0	1553	T	Chromodomain helicase D binding protein 4	CHD4	0.970992	1.01e-05	55.588	TPTPST(0.001)PGDT(0.027)QPNT(0.971)PAPAPPAEDGIK	4	0.36889	2	0.829389	0.792	0.736527	1.08095	1.31353	1.31168	0.00534826	1.57179	0.0291017	0.652412	up	477714	nucleus	GO:0050794 regulation of cellular process; GO:0044085 cellular component biogenesis; GO:0016043 cellular component organization; GO:0060255 regulation of macromolecule metabolic process; GO:0019219 regulation of nucleobase-containing compound metabolic process; GO:0044699 single-organism process; GO:0007051 spindle organization; GO:2001141 regulation of RNA biosynthetic process; GO:0051225 spindl…	GO:0043229 intracellular organelle; GO:0044446 intracellular organelle part; GO:0031981 nuclear lumen; GO:0032991 macromolecular complex; GO:0017053 transcriptional repressor complex; GO:0044424 intracellular part; GO:0070603 SWI/SNF superfamily-type complex; GO:0005623 cell; GO:0000118 histone deacetylase complex; GO:0044422 organelle part; GO:0090568 nuclear transcriptional repressor complex; G…	GO:1901265 nucleoside phosphate binding; GO:0008026 ATP-dependent helicase activity; GO:0016817 hydrolase activity, acting on acid anhydrides; GO:0016787 hydrolase activity; GO:0005515 protein binding; GO:0016887 ATPase activity; GO:1901363 heterocyclic compound binding; GO:0097159 organic cyclic compound binding; GO:0016462 pyrophosphatase activity; GO:0008092 cytoskeletal protein binding; GO:00…	K11643	CHD4; chromodomain-helicase-DNA-binding protein 4 [EC:3.6.4.12]	cfa05203 Viral carcinogenesis - Canis familiaris (dog); cfa05165 Human papillomavirus infection - Canis familiaris (dog);	IPR009463; IPR001965; IPR027417; IPR009462; IPR000953; IPR012958; IPR000330; IPR023780; IPR013083; IPR014001; IPR016197; IPR011011; IPR001650; IPR012957; IPR019787;	Domain of unknown function DUF1087; Zinc finger, PHD-type; P-loop containing nucleoside triphosphate hydrolase; Domain of unknown function DUF1086; Chromo/chromo shadow domain; CHD, N-terminal; SNF2-related, N-terminal domain; Chromo domain; Zinc finger, RING/FYVE/PHD-type; Helicase superfamily 1/2, ATP-binding domain; Chromo domain-like; Zinc finger, FYVE/PHD-type; Helicase, C-terminal; CHD, C-t…
E2RHC6-1104	E2RHC6	1104	S	D (cytosine-5)-methyltransferase	DNMT1	0.999925	0.00156163	49.537	SFEDPPNHARS(1)PGNK	3	-0.12281	1	0.950544	0.947422	0.888889	0.702463	0.781341	0.806841	0.0113525	0.821946	0.0466371	-0.282884	down	476715	mitochondria	GO:0044700 single organism signaling; GO:0032270 positive regulation of cellular protein metabolic process; GO:0044237 cellular metabolic process; GO:1905269 positive regulation of chromatin organization; GO:0032776 DNA methylation on cytosine; GO:0008152 metabolic process; GO:0009719 response to endogenous stimulus; GO:0010558 negative regulation of macromolecule biosynthetic process; GO:0043170…	GO:0043229 intracellular organelle; GO:0043232 intracellular non-membrane-bounded organelle; GO:0044446 intracellular organelle part; GO:0044424 intracellular part; GO:0005623 cell; GO:0044422 organelle part; GO:0000792 heterochromatin; GO:0044427 chromosomal part; GO:0043228 non-membrane-bounded organelle; GO:0098687 chromosomal region; GO:0043226 organelle; GO:0043231 intracellular membrane-bou…	GO:0008757 S-adenosylmethionine-dependent methyltransferase activity; GO:0003677 DNA binding; GO:0003723 RNA binding; GO:1901265 nucleoside phosphate binding; GO:0008168 methyltransferase activity; GO:0009008 DNA-methyltransferase activity; GO:0008327 methyl-CpG binding; GO:0043167 ion binding; GO:0016741 transferase activity, transferring one-carbon groups; GO:0003682 chromatin binding; GO:00001…	K00558	DNMT1; DNA (cytosine-5)-methyltransferase 1 [EC:2.1.1.37]	cfa05206 MicroRNAs in cancer - Canis familiaris (dog); cfa01100 Metabolic pathways - Canis familiaris (dog); cfa00270 Cysteine and methionine metabolism - Canis familiaris (dog);	IPR010506; IPR029063; IPR022702; IPR001025; IPR002857;	DMAP1-binding domain; S-adenosyl-L-methionine-dependent methyltransferase; DNA (cytosine-5)-methyltransferase 1, replication foci domain; Bromo adjacent homology (BAH) domain; Zinc finger, CXXC-type;
E2RHV6-89	E2RHV6	89	S	Cytoplasmic protein	NCK1	0.802493	2.64e-29	153.27	KHS(0.196)VPDS(0.802)AS(0.001)PADDSFVDPGER	3	-0.62127	2	0.725	0.812625	0.872838	1.14327	1.10841	1.13632	0.00180791	1.40554	0.0160619	0.491124	up	485677	nucleus	GO:0044085 cellular component biogenesis; GO:0044700 single organism signaling; GO:0002694 regulation of leukocyte activation; GO:0010941 regulation of cell death; GO:0010608 posttranscriptional regulation of gene expression; GO:0009891 positive regulation of biosynthetic process; GO:1905897 regulation of response to endoplasmic reticulum stress; GO:0044237 cellular metabolic process; GO:0009607 …	GO:0016020 membrane; GO:0005840 ribosome; GO:0043229 intracellular organelle; GO:0005783 endoplasmic reticulum; GO:0031090 organelle membrane; GO:0043232 intracellular non-membrane-bounded organelle; GO:0030054 cell junction; GO:0031982 vesicle; GO:0005737 cytoplasm; GO:0012506 vesicle membrane; GO:0032991 macromolecular complex; GO:0008287 protein serine/threonine phosphatase complex; GO:0012505…	GO:1990782 protein tyrosine kinase binding; GO:0005102 receptor binding; GO:0019901 protein kinase binding; GO:0071074 eukaryotic initiation factor eIF2 binding; GO:0005515 protein binding; GO:0046875 ephrin receptor binding; GO:0004860 protein kinase inhibitor activity; GO:0019887 protein kinase regulator activity; GO:0019207 kinase regulator activity; GO:0019900 kinase binding; GO:0004857 enzym…	K07365	NCK1; NCK adaptor protein 1	cfa04012 ErbB signaling pathway - Canis familiaris (dog); cfa04360 Axon guidance - Canis familiaris (dog); cfa04660 T cell receptor signaling pathway - Canis familiaris (dog);	IPR001452; IPR000980;	SH3 domain; SH2 domain;
E2RI34-68	E2RI34	68	S	Uncharacterized protein	RPL27A	0.988464	0.000128767	74.141	NQS(0.988)FCPT(0.012)VNLDK	2	0.40388	1	0.682785	0.619186	0.718563	1.27678	1.19585	1.17978	0.000200826	1.80764	0.00570544	0.854107	up	611398	cytoplasm	GO:0006518 peptide metabolic process; GO:0043043 peptide biosynthetic process; GO:0044267 cellular protein metabolic process; GO:0006807 nitrogen compound metabolic process; GO:0009058 biosynthetic process; GO:0043603 cellular amide metabolic process; GO:0044238 primary metabolic process; GO:1901566 organonitrogen compound biosynthetic process; GO:1901576 organic substance biosynthetic process; G…	GO:0005840 ribosome; GO:0043229 intracellular organelle; GO:0043232 intracellular non-membrane-bounded organelle; GO:0044446 intracellular organelle part; GO:0005737 cytoplasm; GO:0032991 macromolecular complex; GO:0044424 intracellular part; GO:0005623 cell; GO:0044422 organelle part; GO:0043228 non-membrane-bounded organelle; GO:0043226 organelle; GO:0015934 large ribosomal subunit; GO:0044391 …	GO:0003735 structural constituent of ribosome; GO:0005198 structural molecule activity;	K02900	RP-L27Ae; large subunit ribosomal protein L27Ae	cfa03010 Ribosome - Canis familiaris (dog);	IPR021131;	Ribosomal protein L18e/L15P;
E2RI36-149	E2RI36	149	S	Nuclear transcription factor, X-box binding 1	NFX1	0.899979	9.52e-16	126.91	EHS(0.9)PS(0.1)ENEKEVIGADPR	4	-0.93482	2	1.10973	1.21831	1.24196	0.887078	0.838677	0.797044	0.00194669	0.706666	0.0166913	-0.5009	down	481581	nucleus	GO:0097659 nucleic acid-templated transcription; GO:0009058 biosynthetic process; GO:0051253 negative regulation of RNA metabolic process; GO:0044237 cellular metabolic process; GO:2001141 regulation of RNA biosynthetic process; GO:0008152 metabolic process; GO:0043170 macromolecule metabolic process; GO:0010558 negative regulation of macromolecule biosynthetic process; GO:1903507 negative regula…	GO:0016020 membrane; GO:0043229 intracellular organelle; GO:0043232 intracellular non-membrane-bounded organelle; GO:0071944 cell periphery; GO:0005737 cytoplasm; GO:0044446 intracellular organelle part; GO:0031981 nuclear lumen; GO:0044424 intracellular part; GO:0005730 nucleolus; GO:0005829 cytosol; GO:0005623 cell; GO:0044422 organelle part; GO:0005886 plasma membrane; GO:0043228 non-membrane-…	GO:0003677 DNA binding; GO:0000981 RNA polymerase II transcription factor activity, sequence-specific DNA binding; GO:0003723 RNA binding; GO:0000976 transcription regulatory region sequence-specific DNA binding; GO:0003690 double-stranded DNA binding; GO:0043167 ion binding; GO:1990837 sequence-specific double-stranded DNA binding; GO:0001012 RNA polymerase II regulatory region DNA binding; GO:0…	K12236	NFX1; transcriptional repressor NF-X1	cfa05165 Human papillomavirus infection - Canis familiaris (dog);	IPR000967; IPR034076; IPR001841; IPR001374; IPR019787;	Zinc finger, NF-X1-type; Transcriptional repressor NF-X1, R3H domain; Zinc finger, RING-type; R3H domain; Zinc finger, PHD-finger;
E2RI36-151	E2RI36	151	S	Nuclear transcription factor, X-box binding 1	NFX1	0.5	6.71e-06	70.538	EHS(0.5)PS(0.5)ENEKEVIGADPR	3	-0.36408	1	1.10973	1.21831	1.24196	0.887078	0.838677	0.797044	0.00194669	0.706666	0.0166913	-0.5009	down	481581	nucleus	GO:0097659 nucleic acid-templated transcription; GO:0009058 biosynthetic process; GO:0051253 negative regulation of RNA metabolic process; GO:0044237 cellular metabolic process; GO:2001141 regulation of RNA biosynthetic process; GO:0008152 metabolic process; GO:0043170 macromolecule metabolic process; GO:0010558 negative regulation of macromolecule biosynthetic process; GO:1903507 negative regula…	GO:0016020 membrane; GO:0043229 intracellular organelle; GO:0043232 intracellular non-membrane-bounded organelle; GO:0071944 cell periphery; GO:0005737 cytoplasm; GO:0044446 intracellular organelle part; GO:0031981 nuclear lumen; GO:0044424 intracellular part; GO:0005730 nucleolus; GO:0005829 cytosol; GO:0005623 cell; GO:0044422 organelle part; GO:0005886 plasma membrane; GO:0043228 non-membrane-…	GO:0003677 DNA binding; GO:0000981 RNA polymerase II transcription factor activity, sequence-specific DNA binding; GO:0003723 RNA binding; GO:0000976 transcription regulatory region sequence-specific DNA binding; GO:0003690 double-stranded DNA binding; GO:0043167 ion binding; GO:1990837 sequence-specific double-stranded DNA binding; GO:0001012 RNA polymerase II regulatory region DNA binding; GO:0…	K12236	NFX1; transcriptional repressor NF-X1	cfa05165 Human papillomavirus infection - Canis familiaris (dog);	IPR000967; IPR034076; IPR001841; IPR001374; IPR019787;	Zinc finger, NF-X1-type; Transcriptional repressor NF-X1, R3H domain; Zinc finger, RING-type; R3H domain; Zinc finger, PHD-finger;
E2RI67-523	E2RI67	523	S	NFKB repressing factor	NKRF	0.994263	1.64e-05	110.25	SSQCQTGS(0.006)S(0.994)PR	2	0.44798	1	1.38114	1.2806	1.29717	0.794616	0.920619	0.773399	0.000907462	0.628616	0.0111459	-0.66975	down	100684319	nucleus	GO:0044700 single organism signaling; GO:0050794 regulation of cellular process; GO:0060255 regulation of macromolecule metabolic process; GO:0019219 regulation of nucleobase-containing compound metabolic process; GO:0044699 single-organism process; GO:0048523 negative regulation of cellular process; GO:0031324 negative regulation of cellular metabolic process; GO:0048519 negative regulation of b…	GO:0043229 intracellular organelle; GO:0043232 intracellular non-membrane-bounded organelle; GO:0044446 intracellular organelle part; GO:0031981 nuclear lumen; GO:0044424 intracellular part; GO:0005730 nucleolus; GO:0005623 cell; GO:0044422 organelle part; GO:0043228 non-membrane-bounded organelle; GO:0043226 organelle; GO:0043231 intracellular membrane-bounded organelle; GO:0031974 membrane-encl…	GO:0097159 organic cyclic compound binding; GO:1901363 heterocyclic compound binding; GO:0003723 RNA binding; GO:0005488 binding; GO:0003676 nucleic acid binding;	0	0	0	IPR021859; IPR014720; IPR034071; IPR000467; IPR001374;	XRN-Two Binding Domain, XTBD; Double-stranded RNA-binding domain; NF-kappaB-repression factor, R3H domain; G-patch domain; R3H domain;
E2RIA1-115	E2RIA1	115	S	Ribosomal protein L22 like 1	RPL22L1	0.990015	3.71e-08	93.495	YFQISQDEDES(0.99)ES(0.01)ED	2	0.52141	4	1.30864	1.19669	1.13536	0.948919	0.918049	0.829974	0.00710872	0.740778	0.0349068	-0.432888	down	488163	nucleus	GO:0006518 peptide metabolic process; GO:0043043 peptide biosynthetic process; GO:0044267 cellular protein metabolic process; GO:0006807 nitrogen compound metabolic process; GO:0009058 biosynthetic process; GO:0043603 cellular amide metabolic process; GO:0044238 primary metabolic process; GO:1901566 organonitrogen compound biosynthetic process; GO:1901576 organic substance biosynthetic process; G…	GO:0005840 ribosome; GO:0043229 intracellular organelle; GO:0043232 intracellular non-membrane-bounded organelle; GO:0022625 cytosolic large ribosomal subunit; GO:0044446 intracellular organelle part; GO:0005737 cytoplasm; GO:0032991 macromolecular complex; GO:0044424 intracellular part; GO:0005829 cytosol; GO:0005623 cell; GO:0044422 organelle part; GO:0043228 non-membrane-bounded organelle; GO:…	GO:0003735 structural constituent of ribosome; GO:0005198 structural molecule activity;	K02891	RP-L22e; large subunit ribosomal protein L22e	cfa03010 Ribosome - Canis familiaris (dog);	0	0
E2RIE0-101	E2RIE0	101	T	Uncharacterized protein	ATF7	0.976622	4.69e-15	123.14	AAAGPLDMSLPS(0.023)T(0.977)PDIK	3	0.32574	2	0.909851	0.853383	0.839815	1.17853	1.23134	1.137	0.000821635	1.36259	0.0106229	0.446347	up	607149	nucleus	GO:0050794 regulation of cellular process; GO:0010468 regulation of gene expression; GO:0006355 regulation of transcription, DNA-templated; GO:0031326 regulation of cellular biosynthetic process; GO:0080090 regulation of primary metabolic process; GO:0060255 regulation of macromolecule metabolic process; GO:0019219 regulation of nucleobase-containing compound metabolic process; GO:0010556 regulat…	0	GO:0097159 organic cyclic compound binding; GO:1901363 heterocyclic compound binding; GO:0003677 DNA binding; GO:0005488 binding; GO:0001071 nucleic acid binding transcription factor activity; GO:0003676 nucleic acid binding; GO:0043167 ion binding; GO:0043169 cation binding; GO:0046872 metal ion binding; GO:0043565 sequence-specific DNA binding; GO:0003700 transcription factor activity, sequence…	K09045	0	0	IPR015880; IPR004827; IPR007087; IPR013087;	Zinc finger, C2H2-like; Basic-leucine zipper domain; Zinc finger, C2H2; Zinc finger C2H2-type/integrase DNA-binding domain;
E2RIE0-97	E2RIE0	97	S	Uncharacterized protein	ATF7	0.992164	8.23e-08	81.157	AAAGPLDMS(0.992)LPS(0.007)T(0.001)PDIK	3	-0.76163	1	0.784387	0.765977	0.713889	1.17131	1.15778	1.146	5.52e-05	1.53476	0.00298267	0.618017	up	607149	nucleus	GO:0050794 regulation of cellular process; GO:0010468 regulation of gene expression; GO:0006355 regulation of transcription, DNA-templated; GO:0031326 regulation of cellular biosynthetic process; GO:0080090 regulation of primary metabolic process; GO:0060255 regulation of macromolecule metabolic process; GO:0019219 regulation of nucleobase-containing compound metabolic process; GO:0010556 regulat…	0	GO:0097159 organic cyclic compound binding; GO:1901363 heterocyclic compound binding; GO:0003677 DNA binding; GO:0005488 binding; GO:0001071 nucleic acid binding transcription factor activity; GO:0003676 nucleic acid binding; GO:0043167 ion binding; GO:0043169 cation binding; GO:0046872 metal ion binding; GO:0043565 sequence-specific DNA binding; GO:0003700 transcription factor activity, sequence…	K09045	0	0	IPR015880; IPR004827; IPR007087; IPR013087;	Zinc finger, C2H2-like; Basic-leucine zipper domain; Zinc finger, C2H2; Zinc finger C2H2-type/integrase DNA-binding domain;
E2RII7-152	E2RII7	152	S	Receptor expression-enhancing protein	REEP4	0.997418	0.0027622	82.417	S(0.003)FS(0.997)MQDLR	2	-0.21951	1	0.574924	0.660137	0.646403	1.14647	1.29394	1.12818	0.000665159	1.89671	0.00937193	0.923499	up	486129	extracellular	GO:0016043 cellular component organization; GO:0006997 nucleus organization; GO:0000278 mitotic cell cycle; GO:0010256 endomembrane system organization; GO:0044763 single-organism cellular process; GO:0044802 single-organism membrane organization; GO:0044699 single-organism process; GO:1903047 mitotic cell cycle process; GO:0006998 nuclear envelope organization; GO:0006996 organelle organization;…	GO:0043229 intracellular organelle; GO:0016020 membrane; GO:0005783 endoplasmic reticulum; GO:0005737 cytoplasm; GO:0031224 intrinsic component of membrane; GO:0012505 endomembrane system; GO:0044424 intracellular part; GO:0005623 cell; GO:0016021 integral component of membrane; GO:0043231 intracellular membrane-bounded organelle; GO:0043226 organelle; GO:0005622 intracellular; GO:0044464 cell pa…	0	K17338	0	0	0	0
E2RIX2-82	E2RIX2	82	S	Heterogeneous nuclear ribonucleoprotein D	HNRNPD	0.909393	4.67e-34	176.04	NEEDEGHSNS(0.909)S(0.09)PR	3	0.1912	11	1.16426	1.12127	1.09246	0.79666	0.823123	0.821074	0.000156727	0.722576	0.00544996	-0.468779	down	478450	nucleus	GO:0065008 regulation of biological quality; GO:0032270 positive regulation of cellular protein metabolic process; GO:0051973 positive regulation of telomerase activity; GO:0010608 posttranscriptional regulation of gene expression; GO:0009891 positive regulation of biosynthetic process; GO:0044699 single-organism process; GO:1904353 regulation of telomere capping; GO:0044237 cellular metabolic pr…	GO:0043229 intracellular organelle; GO:0044421 extracellular region part; GO:0044446 intracellular organelle part; GO:0031982 vesicle; GO:0032991 macromolecular complex; GO:0031981 nuclear lumen; GO:0044424 intracellular part; GO:0005623 cell; GO:0005576 extracellular region; GO:0044422 organelle part; GO:0031974 membrane-enclosed lumen; GO:0043226 organelle; GO:0070062 extracellular exosome; GO:…	GO:0097159 organic cyclic compound binding; GO:1901363 heterocyclic compound binding; GO:0003677 DNA binding; GO:0003723 RNA binding; GO:1901265 nucleoside phosphate binding; GO:0005488 binding; GO:0003676 nucleic acid binding; GO:0042162 telomeric DNA binding; GO:0000166 nucleotide binding; GO:0043565 sequence-specific DNA binding; GO:0036094 small molecule binding;	K13044	0	0	IPR000504; IPR012956; IPR012677;	RNA recognition motif domain; CARG-binding factor, N-terminal; Nucleotide-binding alpha-beta plait domain;
E2RIX2-83	E2RIX2	83	S	Heterogeneous nuclear ribonucleoprotein D	HNRNPD	0.952027	4.67e-34	176.04	NEEDEGHSNS(0.048)S(0.952)PR	3	-0.20425	5	1.30785	1.17369	1.21206	0.785855	0.854743	0.828032	0.000793554	0.668353	0.0104524	-0.581318	down	478450	nucleus	GO:0065008 regulation of biological quality; GO:0032270 positive regulation of cellular protein metabolic process; GO:0051973 positive regulation of telomerase activity; GO:0010608 posttranscriptional regulation of gene expression; GO:0009891 positive regulation of biosynthetic process; GO:0044699 single-organism process; GO:1904353 regulation of telomere capping; GO:0044237 cellular metabolic pr…	GO:0043229 intracellular organelle; GO:0044421 extracellular region part; GO:0044446 intracellular organelle part; GO:0031982 vesicle; GO:0032991 macromolecular complex; GO:0031981 nuclear lumen; GO:0044424 intracellular part; GO:0005623 cell; GO:0005576 extracellular region; GO:0044422 organelle part; GO:0031974 membrane-enclosed lumen; GO:0043226 organelle; GO:0070062 extracellular exosome; GO:…	GO:0097159 organic cyclic compound binding; GO:1901363 heterocyclic compound binding; GO:0003677 DNA binding; GO:0003723 RNA binding; GO:1901265 nucleoside phosphate binding; GO:0005488 binding; GO:0003676 nucleic acid binding; GO:0042162 telomeric DNA binding; GO:0000166 nucleotide binding; GO:0043565 sequence-specific DNA binding; GO:0036094 small molecule binding;	K13044	0	0	IPR000504; IPR012956; IPR012677;	RNA recognition motif domain; CARG-binding factor, N-terminal; Nucleotide-binding alpha-beta plait domain;
E2RJ15-600	E2RJ15	600	S	Myotubularin related protein 10	MTMR10	1	0.00564214	60.91	RNS(1)LILK	3	-0.35482	1	0.347544	0.32675	0.408553	1.51455	1.50752	1.53762	1.56e-06	4.21084	0.00129765	2.07411	up	479016	nucleus	0	0	0	K18085	0	0	IPR029021; IPR022587; IPR011993; IPR010569;	Protein-tyrosine phosphatase-like; Myotubularin-related 12-like C-terminal domain; PH domain-like; Myotubularin-like phosphatase domain;
E2RJA0-58	E2RJA0	58	S	Non-specific serine/threonine protein kise	PAK2	0.990779	5.09e-05	107.17	IIS(0.002)IFS(0.991)GT(0.008)EK	2	0.37942	1	0.900302	0.798211	0.86224	1.04204	1.0362	1.09237	0.0042437	1.23816	0.0258036	0.308195	up	612814	nucleus	GO:0044700 single organism signaling; GO:0010941 regulation of cell death; GO:0032270 positive regulation of cellular protein metabolic process; GO:0044237 cellular metabolic process; GO:0010466 negative regulation of peptidase activity; GO:0008152 metabolic process; GO:0044093 positive regulation of molecular function; GO:0018105 peptidyl-serine phosphorylation; GO:0042327 positive regulation of…	GO:0044424 intracellular part; GO:0005623 cell; GO:0044464 cell part; GO:0005622 intracellular; GO:0005737 cytoplasm;	GO:1901265 nucleoside phosphate binding; GO:0016773 phosphotransferase activity, alcohol group as acceptor; GO:0019901 protein kinase binding; GO:0005515 protein binding; GO:0004672 protein kinase activity; GO:0019207 kinase regulator activity; GO:0004702 signal transducer, downstream of receptor, with serine/threonine kinase activity; GO:0098772 molecular function regulator; GO:0004871 signal tr…	K04410	PAK2; p21-activated kinase 2 [EC:2.7.11.1]	cfa04810 Regulation of actin cytoskeleton - Canis familiaris (dog); cfa05170 Human immunodeficiency virus 1 infection - Canis familiaris (dog); cfa04510 Focal adhesion - Canis familiaris (dog); cfa04360 Axon guidance - Canis familiaris (dog); cfa05211 Renal cell carcinoma - Canis familiaris (dog); cfa04012 ErbB signaling pathway - Canis familiaris (dog); cfa04014 Ras signaling pathway - Canis fam…	IPR000719; IPR033923; IPR000095; IPR011009;	Protein kinase domain; p21 activated kinase binding domain; CRIB domain; Protein kinase-like domain;
E2RJD0-742	E2RJD0	742	S	SMG8, nonsense mediated mR decay factor	SMG8	0.746807	3.74e-09	87.319	QAS(0.747)T(0.18)VEY(0.073)LPGMLHSNCPK	3	-1.9328	2	0.832661	0.864789	0.829317	1.06542	1.13136	1.24335	0.00459887	1.36147	0.0268415	0.445169	up	491116	cytoplasm	GO:0045859 regulation of protein kinase activity; GO:0050794 regulation of cellular process; GO:0006725 cellular aromatic compound metabolic process; GO:0060255 regulation of macromolecule metabolic process; GO:0031399 regulation of protein modification process; GO:0048519 negative regulation of biological process; GO:0044237 cellular metabolic process; GO:0071704 organic substance metabolic proc…	0	0	K18734	0	0	0	0
E2RJK1-538	E2RJK1	538	S	SH3 domain binding protein 1	SH3BP1	0.999997	1.5e-08	97.083	ERTESEAPPRPAS(1)PK	4	-0.81768	12	0.945598	0.859066	0.884328	1.12974	1.14454	1.12347	0.000867369	1.26357	0.0109266	0.33751	up	481265	nucleus	GO:0050794 regulation of cellular process; GO:0044700 single organism signaling; GO:0051716 cellular response to stimulus; GO:0007165 signal transduction; GO:0050789 regulation of biological process; GO:0007154 cell communication; GO:0044699 single-organism process; GO:0023052 signaling; GO:0050896 response to stimulus; GO:0009987 cellular process; GO:0065007 biological regulation;	GO:0044424 intracellular part; GO:0005623 cell; GO:0044464 cell part; GO:0005622 intracellular; GO:0005737 cytoplasm;	GO:0005515 protein binding; GO:0005488 binding;	K20652	0	0	IPR027267; IPR004148; IPR008936; IPR000198;	Arfaptin homology (AH) domain/BAR domain; BAR domain; Rho GTPase activation protein; Rho GTPase-activating protein domain;
E2RJL3-202	E2RJL3	202	Y	Serine and arginine rich splicing factor 1	SRSF1	0.999464	2.21e-06	116.51	VDGPRS(0.001)PSY(0.999)GR	3	-1.5899	18	1.09307	1.17154	1.0632	0.880079	0.898785	0.788314	0.00571314	0.771431	0.0303445	-0.374391	down	609693	nucleus	GO:0044085 cellular component biogenesis; GO:0044707 single-multicellular organism process; GO:0016043 cellular component organization; GO:0006376 mRNA splice site selection; GO:0022613 ribonucleoprotein complex biogenesis; GO:0003012 muscle system process; GO:0022618 ribonucleoprotein complex assembly; GO:0006725 cellular aromatic compound metabolic process; GO:0045292 mRNA cis splicing, via spl…	GO:0044421 extracellular region part; GO:0031982 vesicle; GO:0032991 macromolecular complex; GO:0044424 intracellular part; GO:0016604 nuclear body; GO:0005623 cell; GO:0044422 organelle part; GO:0031974 membrane-enclosed lumen; GO:0070062 extracellular exosome; GO:1902494 catalytic complex; GO:0005654 nucleoplasm; GO:0070013 intracellular organelle lumen; GO:0016607 nuclear speck; GO:0005622 int…	GO:0097159 organic cyclic compound binding; GO:1901363 heterocyclic compound binding; GO:0003729 mRNA binding; GO:0003723 RNA binding; GO:1901265 nucleoside phosphate binding; GO:0005488 binding; GO:0003676 nucleic acid binding; GO:0050733 RS domain binding; GO:0005515 protein binding; GO:0019904 protein domain specific binding; GO:0000166 nucleotide binding; GO:0036094 small molecule binding;	K12890	SFRS1; splicing factor, arginine/serine-rich 1	cfa04657 IL-17 signaling pathway - Canis familiaris (dog); cfa05168 Herpes simplex infection - Canis familiaris (dog); cfa03040 Spliceosome - Canis familiaris (dog);	IPR000504; IPR012677;	RNA recognition motif domain; Nucleotide-binding alpha-beta plait domain;
E2RJL3-231	E2RJL3	231	S	Serine and arginine rich splicing factor 1	SRSF1	0.999606	0.00281317	54.898	S(0.031)Y(0.595)S(0.374)PRRS(1)R	2	0.14987	7	1.04356	1.03633	1.08461	0.800793	0.805668	0.747126	0.000356139	0.743747	0.00714732	-0.427116	down	609693	nucleus	GO:0044085 cellular component biogenesis; GO:0044707 single-multicellular organism process; GO:0016043 cellular component organization; GO:0006376 mRNA splice site selection; GO:0022613 ribonucleoprotein complex biogenesis; GO:0003012 muscle system process; GO:0022618 ribonucleoprotein complex assembly; GO:0006725 cellular aromatic compound metabolic process; GO:0045292 mRNA cis splicing, via spl…	GO:0044421 extracellular region part; GO:0031982 vesicle; GO:0032991 macromolecular complex; GO:0044424 intracellular part; GO:0016604 nuclear body; GO:0005623 cell; GO:0044422 organelle part; GO:0031974 membrane-enclosed lumen; GO:0070062 extracellular exosome; GO:1902494 catalytic complex; GO:0005654 nucleoplasm; GO:0070013 intracellular organelle lumen; GO:0016607 nuclear speck; GO:0005622 int…	GO:0097159 organic cyclic compound binding; GO:1901363 heterocyclic compound binding; GO:0003729 mRNA binding; GO:0003723 RNA binding; GO:1901265 nucleoside phosphate binding; GO:0005488 binding; GO:0003676 nucleic acid binding; GO:0050733 RS domain binding; GO:0005515 protein binding; GO:0019904 protein domain specific binding; GO:0000166 nucleotide binding; GO:0036094 small molecule binding;	K12890	SFRS1; splicing factor, arginine/serine-rich 1	cfa04657 IL-17 signaling pathway - Canis familiaris (dog); cfa05168 Herpes simplex infection - Canis familiaris (dog); cfa03040 Spliceosome - Canis familiaris (dog);	IPR000504; IPR012677;	RNA recognition motif domain; Nucleotide-binding alpha-beta plait domain;
E2RJL3-237	E2RJL3	237	Y	Serine and arginine rich splicing factor 1	SRSF1	0.999901	0.000770369	80.96	Y(1)S(0.005)PRHS(0.996)RS(1)R	3	-0.1567	10	1.15248	1.15439	1.1998	0.838454	0.873482	0.761494	0.00070422	0.705352	0.00974026	-0.503585	down	609693	nucleus	GO:0044085 cellular component biogenesis; GO:0044707 single-multicellular organism process; GO:0016043 cellular component organization; GO:0006376 mRNA splice site selection; GO:0022613 ribonucleoprotein complex biogenesis; GO:0003012 muscle system process; GO:0022618 ribonucleoprotein complex assembly; GO:0006725 cellular aromatic compound metabolic process; GO:0045292 mRNA cis splicing, via spl…	GO:0044421 extracellular region part; GO:0031982 vesicle; GO:0032991 macromolecular complex; GO:0044424 intracellular part; GO:0016604 nuclear body; GO:0005623 cell; GO:0044422 organelle part; GO:0031974 membrane-enclosed lumen; GO:0070062 extracellular exosome; GO:1902494 catalytic complex; GO:0005654 nucleoplasm; GO:0070013 intracellular organelle lumen; GO:0016607 nuclear speck; GO:0005622 int…	GO:0097159 organic cyclic compound binding; GO:1901363 heterocyclic compound binding; GO:0003729 mRNA binding; GO:0003723 RNA binding; GO:1901265 nucleoside phosphate binding; GO:0005488 binding; GO:0003676 nucleic acid binding; GO:0050733 RS domain binding; GO:0005515 protein binding; GO:0019904 protein domain specific binding; GO:0000166 nucleotide binding; GO:0036094 small molecule binding;	K12890	SFRS1; splicing factor, arginine/serine-rich 1	cfa04657 IL-17 signaling pathway - Canis familiaris (dog); cfa05168 Herpes simplex infection - Canis familiaris (dog); cfa03040 Spliceosome - Canis familiaris (dog);	IPR000504; IPR012677;	RNA recognition motif domain; Nucleotide-binding alpha-beta plait domain;
E2RJL3-238	E2RJL3	238	S	Serine and arginine rich splicing factor 1	SRSF1	0.920119	0.0127345	49.298	S(0.471)RGS(0.486)PRY(0.123)S(0.92)PR	4	-0.13359	2	1.23564	0.929364	1.08869	0.637265	0.644737	0.551724	0.00712479	0.563583	0.0349068	-0.8273	down	609693	nucleus	GO:0044085 cellular component biogenesis; GO:0044707 single-multicellular organism process; GO:0016043 cellular component organization; GO:0006376 mRNA splice site selection; GO:0022613 ribonucleoprotein complex biogenesis; GO:0003012 muscle system process; GO:0022618 ribonucleoprotein complex assembly; GO:0006725 cellular aromatic compound metabolic process; GO:0045292 mRNA cis splicing, via spl…	GO:0044421 extracellular region part; GO:0031982 vesicle; GO:0032991 macromolecular complex; GO:0044424 intracellular part; GO:0016604 nuclear body; GO:0005623 cell; GO:0044422 organelle part; GO:0031974 membrane-enclosed lumen; GO:0070062 extracellular exosome; GO:1902494 catalytic complex; GO:0005654 nucleoplasm; GO:0070013 intracellular organelle lumen; GO:0016607 nuclear speck; GO:0005622 int…	GO:0097159 organic cyclic compound binding; GO:1901363 heterocyclic compound binding; GO:0003729 mRNA binding; GO:0003723 RNA binding; GO:1901265 nucleoside phosphate binding; GO:0005488 binding; GO:0003676 nucleic acid binding; GO:0050733 RS domain binding; GO:0005515 protein binding; GO:0019904 protein domain specific binding; GO:0000166 nucleotide binding; GO:0036094 small molecule binding;	K12890	SFRS1; splicing factor, arginine/serine-rich 1	cfa04657 IL-17 signaling pathway - Canis familiaris (dog); cfa05168 Herpes simplex infection - Canis familiaris (dog); cfa03040 Spliceosome - Canis familiaris (dog);	IPR000504; IPR012677;	RNA recognition motif domain; Nucleotide-binding alpha-beta plait domain;
E2RJL3-242	E2RJL3	242	S	Serine and arginine rich splicing factor 1	SRSF1	0.999923	0.000770369	80.96	Y(0.997)S(0.003)PRHS(1)R	2	-0.59965	3	1.23366	1.1776	1.20693	0.901883	0.970648	0.833333	0.00207597	0.747849	0.0174049	-0.41918	down	609693	nucleus	GO:0044085 cellular component biogenesis; GO:0044707 single-multicellular organism process; GO:0016043 cellular component organization; GO:0006376 mRNA splice site selection; GO:0022613 ribonucleoprotein complex biogenesis; GO:0003012 muscle system process; GO:0022618 ribonucleoprotein complex assembly; GO:0006725 cellular aromatic compound metabolic process; GO:0045292 mRNA cis splicing, via spl…	GO:0044421 extracellular region part; GO:0031982 vesicle; GO:0032991 macromolecular complex; GO:0044424 intracellular part; GO:0016604 nuclear body; GO:0005623 cell; GO:0044422 organelle part; GO:0031974 membrane-enclosed lumen; GO:0070062 extracellular exosome; GO:1902494 catalytic complex; GO:0005654 nucleoplasm; GO:0070013 intracellular organelle lumen; GO:0016607 nuclear speck; GO:0005622 int…	GO:0097159 organic cyclic compound binding; GO:1901363 heterocyclic compound binding; GO:0003729 mRNA binding; GO:0003723 RNA binding; GO:1901265 nucleoside phosphate binding; GO:0005488 binding; GO:0003676 nucleic acid binding; GO:0050733 RS domain binding; GO:0005515 protein binding; GO:0019904 protein domain specific binding; GO:0000166 nucleotide binding; GO:0036094 small molecule binding;	K12890	SFRS1; splicing factor, arginine/serine-rich 1	cfa04657 IL-17 signaling pathway - Canis familiaris (dog); cfa05168 Herpes simplex infection - Canis familiaris (dog); cfa03040 Spliceosome - Canis familiaris (dog);	IPR000504; IPR012677;	RNA recognition motif domain; Nucleotide-binding alpha-beta plait domain;
E2RJL3-244	E2RJL3	244	S	Serine and arginine rich splicing factor 1	SRSF1	0.99999	0.000770369	80.96	Y(1)S(0.005)PRHS(0.996)RS(1)R	3	-0.1567	2	1.17327	1.10091	1.14781	0.909812	0.982794	0.8841	0.0040937	0.811431	0.0253621	-0.301459	down	609693	nucleus	GO:0044085 cellular component biogenesis; GO:0044707 single-multicellular organism process; GO:0016043 cellular component organization; GO:0006376 mRNA splice site selection; GO:0022613 ribonucleoprotein complex biogenesis; GO:0003012 muscle system process; GO:0022618 ribonucleoprotein complex assembly; GO:0006725 cellular aromatic compound metabolic process; GO:0045292 mRNA cis splicing, via spl…	GO:0044421 extracellular region part; GO:0031982 vesicle; GO:0032991 macromolecular complex; GO:0044424 intracellular part; GO:0016604 nuclear body; GO:0005623 cell; GO:0044422 organelle part; GO:0031974 membrane-enclosed lumen; GO:0070062 extracellular exosome; GO:1902494 catalytic complex; GO:0005654 nucleoplasm; GO:0070013 intracellular organelle lumen; GO:0016607 nuclear speck; GO:0005622 int…	GO:0097159 organic cyclic compound binding; GO:1901363 heterocyclic compound binding; GO:0003729 mRNA binding; GO:0003723 RNA binding; GO:1901265 nucleoside phosphate binding; GO:0005488 binding; GO:0003676 nucleic acid binding; GO:0050733 RS domain binding; GO:0005515 protein binding; GO:0019904 protein domain specific binding; GO:0000166 nucleotide binding; GO:0036094 small molecule binding;	K12890	SFRS1; splicing factor, arginine/serine-rich 1	cfa04657 IL-17 signaling pathway - Canis familiaris (dog); cfa05168 Herpes simplex infection - Canis familiaris (dog); cfa03040 Spliceosome - Canis familiaris (dog);	IPR000504; IPR012677;	RNA recognition motif domain; Nucleotide-binding alpha-beta plait domain;
E2RJT7-281	E2RJT7	281	S	Factor interacting with PAPOLA and CPSF1	FIP1L1	1	0.0135272	68.846	AES(1)PDLR	2	2.3729	1	0.607985	0.681027	0.903696	1.32778	1.21908	1.25359	0.00477607	1.73322	0.0273802	0.793458	up	612980	nucleus	GO:0006396 RNA processing; GO:0031123 RNA 3'-end processing; GO:0043631 RNA polyadenylation; GO:0006725 cellular aromatic compound metabolic process; GO:0031124 mRNA 3'-end processing; GO:0006378 mRNA polyadenylation; GO:0098787 mRNA cleavage involved in mRNA processing; GO:1901360 organic cyclic compound metabolic process; GO:0006807 nitrogen compound metabolic process; GO:0098789 pre-mRNA cleav…	GO:0043229 intracellular organelle; GO:0005847 mRNA cleavage and polyadenylation specificity factor complex; GO:0044446 intracellular organelle part; GO:0032991 macromolecular complex; GO:0031981 nuclear lumen; GO:0044424 intracellular part; GO:0005623 cell; GO:0044422 organelle part; GO:0005849 mRNA cleavage factor complex; GO:0043226 organelle; GO:0043231 intracellular membrane-bounded organell…	GO:0097159 organic cyclic compound binding; GO:1901363 heterocyclic compound binding; GO:0003723 RNA binding; GO:0005488 binding; GO:0003676 nucleic acid binding;	K14405	FIP1L1; pre-mRNA 3'-end-processing factor FIP1	cfa03015 mRNA surveillance pathway - Canis familiaris (dog);	IPR007854;	Pre-mRNA polyadenylation factor Fip1;
E2RJT7-487	E2RJT7	487	S	Factor interacting with PAPOLA and CPSF1	FIP1L1	1	6.3e-76	232.51	DHSPTPSVFNS(1)DEERYR	3	-0.099857	9	0.862069	0.901008	0.894942	1.14464	1.13312	1.09856	0.000200608	1.27024	0.00570544	0.345103	up	612980	nucleus	GO:0006396 RNA processing; GO:0031123 RNA 3'-end processing; GO:0043631 RNA polyadenylation; GO:0006725 cellular aromatic compound metabolic process; GO:0031124 mRNA 3'-end processing; GO:0006378 mRNA polyadenylation; GO:0098787 mRNA cleavage involved in mRNA processing; GO:1901360 organic cyclic compound metabolic process; GO:0006807 nitrogen compound metabolic process; GO:0098789 pre-mRNA cleav…	GO:0043229 intracellular organelle; GO:0005847 mRNA cleavage and polyadenylation specificity factor complex; GO:0044446 intracellular organelle part; GO:0032991 macromolecular complex; GO:0031981 nuclear lumen; GO:0044424 intracellular part; GO:0005623 cell; GO:0044422 organelle part; GO:0005849 mRNA cleavage factor complex; GO:0043226 organelle; GO:0043231 intracellular membrane-bounded organell…	GO:0097159 organic cyclic compound binding; GO:1901363 heterocyclic compound binding; GO:0003723 RNA binding; GO:0005488 binding; GO:0003676 nucleic acid binding;	K14405	FIP1L1; pre-mRNA 3'-end-processing factor FIP1	cfa03015 mRNA surveillance pathway - Canis familiaris (dog);	IPR007854;	Pre-mRNA polyadenylation factor Fip1;
E2RJX3-1608	E2RJX3	1608	S	Uncharacterized protein	MKI67	0.999973	6.19e-08	83.395	VPCKS(1)PLADPVNTPTIR	3	-0.31783	1	0.933971	0.906067	0.945946	1.20198	1.13505	1.26385	0.0022381	1.2925	0.0181749	0.370163	up	100686578	nucleus	GO:0000003 reproduction; GO:0050794 regulation of cellular process; GO:0016043 cellular component organization; GO:0044707 single-multicellular organism process; GO:0072576 liver morphogenesis; GO:0007346 regulation of mitotic cell cycle; GO:1903046 meiotic cell cycle process; GO:0048732 gland development; GO:0022414 reproductive process; GO:0048285 organelle fission; GO:0044699 single-organism p…	GO:0043229 intracellular organelle; GO:0016020 membrane; GO:0043232 intracellular non-membrane-bounded organelle; GO:0044446 intracellular organelle part; GO:0005737 cytoplasm; GO:0031981 nuclear lumen; GO:0044424 intracellular part; GO:0005730 nucleolus; GO:0016604 nuclear body; GO:0005623 cell; GO:0044422 organelle part; GO:0044427 chromosomal part; GO:0043228 non-membrane-bounded organelle; GO…	GO:0097159 organic cyclic compound binding; GO:1901363 heterocyclic compound binding; GO:0003723 RNA binding; GO:0005488 binding; GO:0003676 nucleic acid binding; GO:0005515 protein binding; GO:0008022 protein C-terminus binding;	K17582	0	0	IPR008984; IPR000253; IPR029334;	SMAD/FHA domain; Forkhead-associated (FHA) domain; Protein phosphatase 1 binding domain;
E2RJX3-1730	E2RJX3	1730	S	Uncharacterized protein	MKI67	0.991085	3.03e-17	105.32	AT(0.002)S(0.007)VPCKS(0.991)PLAEPVNTPTSR	4	-0.51828	5	0.913876	0.864971	0.855212	1.07525	1.06753	1.11883	0.000981278	1.23824	0.0116163	0.308295	up	100686578	nucleus	GO:0000003 reproduction; GO:0050794 regulation of cellular process; GO:0016043 cellular component organization; GO:0044707 single-multicellular organism process; GO:0072576 liver morphogenesis; GO:0007346 regulation of mitotic cell cycle; GO:1903046 meiotic cell cycle process; GO:0048732 gland development; GO:0022414 reproductive process; GO:0048285 organelle fission; GO:0044699 single-organism p…	GO:0043229 intracellular organelle; GO:0016020 membrane; GO:0043232 intracellular non-membrane-bounded organelle; GO:0044446 intracellular organelle part; GO:0005737 cytoplasm; GO:0031981 nuclear lumen; GO:0044424 intracellular part; GO:0005730 nucleolus; GO:0016604 nuclear body; GO:0005623 cell; GO:0044422 organelle part; GO:0044427 chromosomal part; GO:0043228 non-membrane-bounded organelle; GO…	GO:0097159 organic cyclic compound binding; GO:1901363 heterocyclic compound binding; GO:0003723 RNA binding; GO:0005488 binding; GO:0003676 nucleic acid binding; GO:0005515 protein binding; GO:0008022 protein C-terminus binding;	K17582	0	0	IPR008984; IPR000253; IPR029334;	SMAD/FHA domain; Forkhead-associated (FHA) domain; Protein phosphatase 1 binding domain;
E2RK20-221	E2RK20	221	Y	Serine and arginine rich splicing factor 9	SRSF9	0.98593	1.48e-10	131.66	GS(0.962)PHY(0.013)FS(0.039)PFRPY(0.986)	3	0.64566	18	0.958861	0.914141	0.883858	1.16602	1.06528	1.09191	0.00709767	1.20543	0.0349068	0.269551	up	477510	nucleus	GO:0050794 regulation of cellular process; GO:0010468 regulation of gene expression; GO:0010629 negative regulation of gene expression; GO:0080090 regulation of primary metabolic process; GO:0060255 regulation of macromolecule metabolic process; GO:0019219 regulation of nucleobase-containing compound metabolic process; GO:0050686 negative regulation of mRNA processing; GO:0050684 regulation of mR…	GO:0043229 intracellular organelle; GO:0043232 intracellular non-membrane-bounded organelle; GO:0044446 intracellular organelle part; GO:0031981 nuclear lumen; GO:0044424 intracellular part; GO:0005730 nucleolus; GO:0005623 cell; GO:0044422 organelle part; GO:0043228 non-membrane-bounded organelle; GO:0043226 organelle; GO:0043231 intracellular membrane-bounded organelle; GO:0031974 membrane-encl…	GO:0097159 organic cyclic compound binding; GO:1901363 heterocyclic compound binding; GO:0003723 RNA binding; GO:1901265 nucleoside phosphate binding; GO:0005488 binding; GO:0003676 nucleic acid binding; GO:0000166 nucleotide binding; GO:0036094 small molecule binding;	K21123	SFRS9; splicing factor, arginine/serine-rich 9	cfa05168 Herpes simplex infection - Canis familiaris (dog); cfa03040 Spliceosome - Canis familiaris (dog);	IPR000504; IPR012677;	RNA recognition motif domain; Nucleotide-binding alpha-beta plait domain;
E2RK71-656	E2RK71	656	S	Ecdysoneless cell cycle regulator	ECD	1	0.0167471	63.816	IKPLDS(1)P	2	0.19444	2	1.13776	1.17601	1.25764	0.977918	0.947761	0.905882	0.00386881	0.792841	0.0244941	-0.334896	down	479244	cytoplasm,nucleus	GO:2000045 regulation of G1/S transition of mitotic cell cycle; GO:0097659 nucleic acid-templated transcription; GO:0009891 positive regulation of biosynthetic process; GO:0044699 single-organism process; GO:0009058 biosynthetic process; GO:0044237 cellular metabolic process; GO:0010564 regulation of cell cycle process; GO:2001141 regulation of RNA biosynthetic process; GO:0008152 metabolic proce…	GO:0043229 intracellular organelle; GO:0005737 cytoplasm; GO:0044446 intracellular organelle part; GO:0032991 macromolecular complex; GO:0031981 nuclear lumen; GO:0044424 intracellular part; GO:0005829 cytosol; GO:0005623 cell; GO:0044422 organelle part; GO:0043226 organelle; GO:0043231 intracellular membrane-bounded organelle; GO:0031974 membrane-enclosed lumen; GO:0005654 nucleoplasm; GO:000563…	GO:0005488 binding; GO:0000989 transcription factor activity, transcription factor binding; GO:0003713 transcription coactivator activity; GO:0005515 protein binding; GO:0003712 transcription cofactor activity; GO:0000988 transcription factor activity, protein binding; GO:0035035 histone acetyltransferase binding; GO:0019899 enzyme binding;	0	0	0	0	0
E2RK77-189	E2RK77	189	S	Tumor protein D52 like 2	TPD52L2	0.998942	1.66e-05	102.65	NSAT(0.001)FKS(0.999)FEDR	3	-0.07178	2	0.723553	0.701789	0.767539	1.23234	1.23559	1.20556	2.15e-05	1.67519	0.00220529	0.744326	up	610715	cytoplasm,nucleus	0	0	GO:0097159 organic cyclic compound binding; GO:1901363 heterocyclic compound binding; GO:0003723 RNA binding; GO:0005488 binding; GO:0003676 nucleic acid binding;	0	0	0	0	0
E2RK83-165	E2RK83	165	S	General transcription factor IIIC subunit 2	GTF3C2	1	1.32e-05	104.17	DLEHPES(1)PPPK	3	1.3281	5	0.731556	0.812749	0.849429	1.23554	1.11888	1.24464	0.00167132	1.50353	0.0153194	0.588357	up	483010	nucleus	GO:0018130 heterocycle biosynthetic process; GO:0006725 cellular aromatic compound metabolic process; GO:0097659 nucleic acid-templated transcription; GO:0034654 nucleobase-containing compound biosynthetic process; GO:1901360 organic cyclic compound metabolic process; GO:0006807 nitrogen compound metabolic process; GO:0032774 RNA biosynthetic process; GO:0009058 biosynthetic process; GO:0044238 p…	GO:0043229 intracellular organelle; GO:0044446 intracellular organelle part; GO:0090576 RNA polymerase III transcription factor complex; GO:0032991 macromolecular complex; GO:0044424 intracellular part; GO:0005623 cell; GO:0005667 transcription factor complex; GO:0044798 nuclear transcription factor complex; GO:0044422 organelle part; GO:0043231 intracellular membrane-bounded organelle; GO:004322…	GO:0097159 organic cyclic compound binding; GO:1901363 heterocyclic compound binding; GO:0003677 DNA binding; GO:0005515 protein binding; GO:0005488 binding; GO:0003676 nucleic acid binding;	K15200	0	0	IPR017986; IPR015943;	WD40-repeat-containing domain; WD40/YVTN repeat-like-containing domain;
E2RKF8-1868	E2RKF8	1868	S	General transcription factor IIIC subunit 1	GTF3C1	0.54606	1.05e-21	104.4	RAS(0.546)WT(0.041)S(0.149)S(0.197)DVAS(0.06)QGS(0.008)GPDPESTLKPPAK	3	0.083319	1	0.88102	0.836935	0.867784	1.25894	1.10758	1.1533	0.00262617	1.36124	0.0196383	0.444925	up	489956	nucleus	GO:0050794 regulation of cellular process; GO:0006725 cellular aromatic compound metabolic process; GO:0060255 regulation of macromolecule metabolic process; GO:0097659 nucleic acid-templated transcription; GO:0006352 DNA-templated transcription, initiation; GO:0019219 regulation of nucleobase-containing compound metabolic process; GO:0009058 biosynthetic process; GO:0044237 cellular metabolic pr…	GO:0043229 intracellular organelle; GO:0016020 membrane; GO:0043232 intracellular non-membrane-bounded organelle; GO:0044446 intracellular organelle part; GO:0090576 RNA polymerase III transcription factor complex; GO:0031981 nuclear lumen; GO:0032991 macromolecular complex; GO:0044424 intracellular part; GO:0005730 nucleolus; GO:0044798 nuclear transcription factor complex; GO:0005667 transcript…	GO:0003677 DNA binding; GO:0000182 rDNA binding; GO:0001003 RNA polymerase III type 2 promoter sequence-specific DNA binding; GO:0080084 5S rDNA binding; GO:0000976 transcription regulatory region sequence-specific DNA binding; GO:0003690 double-stranded DNA binding; GO:1990837 sequence-specific double-stranded DNA binding; GO:0001016 RNA polymerase III regulatory region DNA binding; GO:0043565 s…	K15199	0	0	0	0
E2RKG5-875	E2RKG5	875	S	SR-related CTD associated factor 11	SCAF11	0.999904	0.00585959	80.688	SVS(1)LS(1)PK	2	0.63074	2	0.779048	0.823705	0.823529	1.0825	1.01193	1.07418	0.000761474	1.30596	0.0102564	0.385106	up	477634	nucleus	GO:0044085 cellular component biogenesis; GO:0016043 cellular component organization; GO:0022613 ribonucleoprotein complex biogenesis; GO:0022618 ribonucleoprotein complex assembly; GO:0006725 cellular aromatic compound metabolic process; GO:0044237 cellular metabolic process; GO:0071704 organic substance metabolic process; GO:0000398 mRNA splicing, via spliceosome; GO:0008152 metabolic process; …	GO:0043229 intracellular organelle; GO:0043232 intracellular non-membrane-bounded organelle; GO:0044446 intracellular organelle part; GO:0031981 nuclear lumen; GO:0044424 intracellular part; GO:0005730 nucleolus; GO:0016604 nuclear body; GO:0005623 cell; GO:0044422 organelle part; GO:0043228 non-membrane-bounded organelle; GO:0043226 organelle; GO:0043231 intracellular membrane-bounded organelle;…	GO:0097159 organic cyclic compound binding; GO:1901363 heterocyclic compound binding; GO:0003723 RNA binding; GO:0046914 transition metal ion binding; GO:0005488 binding; GO:0043167 ion binding; GO:0003676 nucleic acid binding; GO:0043169 cation binding; GO:0046872 metal ion binding; GO:0005515 protein binding; GO:0008270 zinc ion binding;	0	0	0	IPR001841; IPR013083;	Zinc finger, RING-type; Zinc finger, RING/FYVE/PHD-type;
E2RKS4-459	E2RKS4	459	S	Eukaryotic translation initiation factor 4B	EIF4B	0.999438	9.13e-59	194.19	SLENETPNKEEDCHS(0.999)PT(0.001)SKPPK	5	-0.13771	11	1.23896	1.30206	1.16094	0.962924	0.888889	0.822581	0.00399173	0.722426	0.0249509	-0.469077	down	477600	nucleus	GO:0044085 cellular component biogenesis; GO:0016043 cellular component organization; GO:0022613 ribonucleoprotein complex biogenesis; GO:0006518 peptide metabolic process; GO:0022618 ribonucleoprotein complex assembly; GO:0044267 cellular protein metabolic process; GO:0009058 biosynthetic process; GO:1901566 organonitrogen compound biosynthetic process; GO:0044237 cellular metabolic process; GO:…	GO:0044464 cell part; GO:0005622 intracellular; GO:0005737 cytoplasm; GO:0032991 macromolecular complex; GO:0044424 intracellular part; GO:1990904 ribonucleoprotein complex; GO:0043234 protein complex; GO:0030529 intracellular ribonucleoprotein complex; GO:0005623 cell; GO:0044444 cytoplasmic part; GO:0016281 eukaryotic translation initiation factor 4F complex; GO:0005844 polysome;	GO:0003723 RNA binding; GO:1901265 nucleoside phosphate binding; GO:0097617 annealing activity; GO:0003725 double-stranded RNA binding; GO:0044877 macromolecular complex binding; GO:0003743 translation initiation factor activity; GO:0034057 RNA strand-exchange activity; GO:0000166 nucleotide binding; GO:0003727 single-stranded RNA binding; GO:1901363 heterocyclic compound binding; GO:0097159 orga…	K03258	EIF4B; translation initiation factor 4B	cfa04151 PI3K-Akt signaling pathway - Canis familiaris (dog); cfa05205 Proteoglycans in cancer - Canis familiaris (dog); cfa03013 RNA transport - Canis familiaris (dog); cfa04150 mTOR signaling pathway - Canis familiaris (dog);	IPR000504; IPR012677;	RNA recognition motif domain; Nucleotide-binding alpha-beta plait domain;
E2RKS4-504	E2RKS4	504	S	Eukaryotic translation initiation factor 4B	EIF4B	0.998421	7.06e-12	102.07	SQSSDTEQQS(0.998)PT(0.001)SGGGK	3	1.3712	1	1.27159	1.0983	1.17722	0.950212	0.838477	0.890323	0.00830496	0.755266	0.038348	-0.404943	down	477600	nucleus	GO:0044085 cellular component biogenesis; GO:0016043 cellular component organization; GO:0022613 ribonucleoprotein complex biogenesis; GO:0006518 peptide metabolic process; GO:0022618 ribonucleoprotein complex assembly; GO:0044267 cellular protein metabolic process; GO:0009058 biosynthetic process; GO:1901566 organonitrogen compound biosynthetic process; GO:0044237 cellular metabolic process; GO:…	GO:0044464 cell part; GO:0005622 intracellular; GO:0005737 cytoplasm; GO:0032991 macromolecular complex; GO:0044424 intracellular part; GO:1990904 ribonucleoprotein complex; GO:0043234 protein complex; GO:0030529 intracellular ribonucleoprotein complex; GO:0005623 cell; GO:0044444 cytoplasmic part; GO:0016281 eukaryotic translation initiation factor 4F complex; GO:0005844 polysome;	GO:0003723 RNA binding; GO:1901265 nucleoside phosphate binding; GO:0097617 annealing activity; GO:0003725 double-stranded RNA binding; GO:0044877 macromolecular complex binding; GO:0003743 translation initiation factor activity; GO:0034057 RNA strand-exchange activity; GO:0000166 nucleotide binding; GO:0003727 single-stranded RNA binding; GO:1901363 heterocyclic compound binding; GO:0097159 orga…	K03258	EIF4B; translation initiation factor 4B	cfa04151 PI3K-Akt signaling pathway - Canis familiaris (dog); cfa05205 Proteoglycans in cancer - Canis familiaris (dog); cfa03013 RNA transport - Canis familiaris (dog); cfa04150 mTOR signaling pathway - Canis familiaris (dog);	IPR000504; IPR012677;	RNA recognition motif domain; Nucleotide-binding alpha-beta plait domain;
E2RKW5-1537	E2RKW5	1537	S	Nuclear receptor corepressor 1	NCOR1	0.997995	4.32e-13	85.441	ES(0.002)IPAKS(0.998)PVPGVDPVVSHSPFDPHHR	5	1.0229	1	0.820537	0.749551	0.820866	1.2798	1.14464	1.51574	0.00964473	1.64795	0.0419332	0.720676	up	479515	nucleus	GO:0044085 cellular component biogenesis; GO:0032872 regulation of stress-activated MAPK cascade; GO:1900402 regulation of carbohydrate metabolic process by regulation of transcription from RNA polymerase II promoter; GO:0032270 positive regulation of cellular protein metabolic process; GO:0010608 posttranscriptional regulation of gene expression; GO:0009891 positive regulation of biosynthetic pr…	GO:0016020 membrane; GO:0005874 microtubule; GO:0005737 cytoplasm; GO:0032991 macromolecular complex; GO:0099512 supramolecular fiber; GO:0017053 transcriptional repressor complex; GO:0044424 intracellular part; GO:0099080 supramolecular complex; GO:0005623 cell; GO:0044422 organelle part; GO:0000118 histone deacetylase complex; GO:0044427 chromosomal part; GO:0043228 non-membrane-bounded organel…	GO:0003677 DNA binding; GO:0003714 transcription corepressor activity; GO:0046966 thyroid hormone receptor binding; GO:0005102 receptor binding; GO:0005515 protein binding; GO:0051427 hormone receptor binding; GO:0003712 transcription cofactor activity; GO:0001102 RNA polymerase II activating transcription factor binding; GO:0033613 activating transcription factor binding; GO:1901363 heterocyclic…	K04650	NCOR1; nuclear receptor co-repressor 1	cfa01522 Endocrine resistance - Canis familiaris (dog); cfa04919 Thyroid hormone signaling pathway - Canis familiaris (dog); cfa05202 Transcriptional misregulation in cancer - Canis familiaris (dog);	IPR001005; IPR031557; IPR009057; IPR017884;	SANT/Myb domain; N-CoR, GPS2-interacting domain; Homeobox domain-like; SANT domain;
E2RL01-80	E2RL01	80	S	Acetyl-CoA carboxylase alpha	ACACA	0.999336	0.000348261	91.961	SSMS(0.999)GLHLVK	2	-0.088402	15	0.854125	0.821569	0.825536	1.1002	1.06419	1.09939	8.49e-05	1.30487	0.00368911	0.383907	up	491130	cytoplasm	GO:0044085 cellular component biogenesis; GO:0001101 response to acid chemical; GO:0065008 regulation of biological quality; GO:0034695 response to prostaglandin E; GO:0016053 organic acid biosynthetic process; GO:0044236 multicellular organism metabolic process; GO:0044699 single-organism process; GO:0044255 cellular lipid metabolic process; GO:0009058 biosynthetic process; GO:0044237 cellular m…	GO:0044421 extracellular region part; GO:0031982 vesicle; GO:0005737 cytoplasm; GO:0044424 intracellular part; GO:0005623 cell; GO:0044422 organelle part; GO:0043228 non-membrane-bounded organelle; GO:0070062 extracellular exosome; GO:0031974 membrane-enclosed lumen; GO:0005856 cytoskeleton; GO:0070013 intracellular organelle lumen; GO:0005622 intracellular; GO:0044464 cell part; GO:1903561 extra…	GO:0005524 ATP binding; GO:1901265 nucleoside phosphate binding; GO:0016885 ligase activity, forming carbon-carbon bonds; GO:0016874 ligase activity; GO:0001882 nucleoside binding; GO:0043167 ion binding; GO:0000166 nucleotide binding; GO:0016879 ligase activity, forming carbon-nitrogen bonds; GO:0003989 acetyl-CoA carboxylase activity; GO:0097159 organic cyclic compound binding; GO:1901363 heter…	K11262	ACACA; acetyl-CoA carboxylase / biotin carboxylase 1 [EC:6.4.1.2 6.3.4.14 2.1.3.15]	cfa00640 Propanoate metabolism - Canis familiaris (dog); cfa04922 Glucagon signaling pathway - Canis familiaris (dog); cfa00620 Pyruvate metabolism - Canis familiaris (dog); cfa04152 AMPK signaling pathway - Canis familiaris (dog); cfa01100 Metabolic pathways - Canis familiaris (dog); cfa00061 Fatty acid biosynthesis - Canis familiaris (dog); cfa04910 Insulin signaling pathway - Canis familiaris …	IPR011762; IPR011053; IPR000022; IPR029045; IPR000089; IPR005479; IPR005481; IPR013815; IPR013537; IPR016185; IPR011764; IPR011761; IPR005482; IPR013816; IPR011763; IPR011054;	Acetyl-coenzyme A carboxyltransferase, N-terminal; Single hybrid motif; Carboxyl transferase; ClpP/crotonase-like domain; Biotin/lipoyl attachment; Carbamoyl-phosphate synthetase large subunit-like, ATP-binding domain; Biotin carboxylase-like, N-terminal domain; ATP-grasp fold, subdomain 1; Acetyl-CoA carboxylase, central domain; Pre-ATP-grasp domain; Biotin carboxylation domain; ATP-grasp fold; …
E2RL20-181	E2RL20	181	T	A-Raf proto-oncogene, serine/threonine kise	ARAF	0.999989	3.36e-22	113.65	QHEAPSNRPLNEPLT(1)PQGPSSCTQHR	4	-0.059871	1	0.642291	0.710432	0.748259	1.21834	1.16667	1.29837	0.000431916	1.75317	0.00780149	0.809968	up	491857	nucleus	GO:0044700 single organism signaling; GO:0010941 regulation of cell death; GO:0032270 positive regulation of cellular protein metabolic process; GO:0009968 negative regulation of signal transduction; GO:0048869 cellular developmental process; GO:0023051 regulation of signaling; GO:1902533 positive regulation of intracellular signal transduction; GO:0044699 single-organism process; GO:0044237 cell…	GO:0043226 organelle; GO:0043231 intracellular membrane-bounded organelle; GO:0043229 intracellular organelle; GO:0044464 cell part; GO:0005622 intracellular; GO:0005737 cytoplasm; GO:0044424 intracellular part; GO:0043227 membrane-bounded organelle; GO:0005829 cytosol; GO:0005623 cell; GO:0005739 mitochondrion; GO:0044444 cytoplasmic part;	GO:0031434 mitogen-activated protein kinase kinase binding; GO:1901265 nucleoside phosphate binding; GO:0016773 phosphotransferase activity, alcohol group as acceptor; GO:0019901 protein kinase binding; GO:0005515 protein binding; GO:0004672 protein kinase activity; GO:0004702 signal transducer, downstream of receptor, with serine/threonine kinase activity; GO:0004871 signal transducer activity; …	K08845	ARAF; A-Raf proto-oncogene serine/threonine-protein kinase [EC:2.7.11.1]	cfa05220 Chronic myeloid leukemia - Canis familiaris (dog); cfa05224 Breast cancer - Canis familiaris (dog); cfa01522 Endocrine resistance - Canis familiaris (dog); cfa05205 Proteoglycans in cancer - Canis familiaris (dog); cfa05211 Renal cell carcinoma - Canis familiaris (dog); cfa04012 ErbB signaling pathway - Canis familiaris (dog); cfa04730 Long-term depression - Canis familiaris (dog); cfa05…	IPR002219; IPR003116; IPR000719; IPR029071; IPR001245; IPR020454; IPR011009;	Protein kinase C-like, phorbol ester/diacylglycerol-binding domain; Raf-like Ras-binding; Protein kinase domain; Ubiquitin-related domain; Serine-threonine/tyrosine-protein kinase catalytic domain; Diacylglycerol/phorbol-ester binding; Protein kinase-like domain;
E2RL65-435	E2RL65	435	S	Splicing factor 3b subunit 2	SF3B2	0.998276	2.81e-13	100.7	GFEEEHKDS(0.002)DDDS(0.998)S(0.999)DDEQEK	3	-0.44707	1	0.881119	0.831976	0.856016	1.08473	1.0583	1.12549	0.000644104	1.27224	0.00920035	0.34737	up	476015	nucleus	GO:0006396 RNA processing; GO:0006725 cellular aromatic compound metabolic process; GO:1901360 organic cyclic compound metabolic process; GO:0006807 nitrogen compound metabolic process; GO:0044238 primary metabolic process; GO:0044237 cellular metabolic process; GO:0071704 organic substance metabolic process; GO:0006397 mRNA processing; GO:0016070 RNA metabolic process; GO:0000398 mRNA splicing, …	GO:0043229 intracellular organelle; GO:0005686 U2 snRNP; GO:0044446 intracellular organelle part; GO:0005684 U2-type spliceosomal complex; GO:0032991 macromolecular complex; GO:0044424 intracellular part; GO:0005681 spliceosomal complex; GO:0005623 cell; GO:0071011 precatalytic spliceosome; GO:0044422 organelle part; GO:0097525 spliceosomal snRNP complex; GO:0043231 intracellular membrane-bounded…	GO:0097159 organic cyclic compound binding; GO:1901363 heterocyclic compound binding; GO:0003723 RNA binding; GO:0005488 binding; GO:0003676 nucleic acid binding;	K12829	SF3B2; splicing factor 3B subunit 2	cfa03040 Spliceosome - Canis familiaris (dog);	IPR006568; IPR003034; IPR007180;	PSP, proline-rich; SAP domain; Domain of unknown function DUF382;
E2RL65-436	E2RL65	436	S	Splicing factor 3b subunit 2	SF3B2	0.999376	2.81e-13	100.7	GFEEEHKDS(0.002)DDDS(0.998)S(0.999)DDEQEK	3	-0.44707	1	0.881119	0.831976	0.856016	1.08473	1.0583	1.12549	0.000644104	1.27224	0.00920035	0.34737	up	476015	nucleus	GO:0006396 RNA processing; GO:0006725 cellular aromatic compound metabolic process; GO:1901360 organic cyclic compound metabolic process; GO:0006807 nitrogen compound metabolic process; GO:0044238 primary metabolic process; GO:0044237 cellular metabolic process; GO:0071704 organic substance metabolic process; GO:0006397 mRNA processing; GO:0016070 RNA metabolic process; GO:0000398 mRNA splicing, …	GO:0043229 intracellular organelle; GO:0005686 U2 snRNP; GO:0044446 intracellular organelle part; GO:0005684 U2-type spliceosomal complex; GO:0032991 macromolecular complex; GO:0044424 intracellular part; GO:0005681 spliceosomal complex; GO:0005623 cell; GO:0071011 precatalytic spliceosome; GO:0044422 organelle part; GO:0097525 spliceosomal snRNP complex; GO:0043231 intracellular membrane-bounded…	GO:0097159 organic cyclic compound binding; GO:1901363 heterocyclic compound binding; GO:0003723 RNA binding; GO:0005488 binding; GO:0003676 nucleic acid binding;	K12829	SF3B2; splicing factor 3B subunit 2	cfa03040 Spliceosome - Canis familiaris (dog);	IPR006568; IPR003034; IPR007180;	PSP, proline-rich; SAP domain; Domain of unknown function DUF382;
E2RL77-1174	E2RL77	1174	S	Tensin 1	TNS1	0.986385	7.29e-08	93.768	TVGTNT(0.014)PPS(0.986)PGFGR	2	-0.7526	2	0.86261	0.794895	0.75188	1.19312	1.16473	1.24255	0.00054794	1.49432	0.00849221	0.579494	up	488519	nucleus	GO:0044085 cellular component biogenesis; GO:0016477 cell migration; GO:0007044 cell-substrate junction assembly; GO:0016043 cellular component organization; GO:0034329 cell junction assembly; GO:0051674 localization of cell; GO:0044763 single-organism cellular process; GO:0044699 single-organism process; GO:0048870 cell motility; GO:0034330 cell junction organization; GO:0022607 cellular compone…	GO:0030055 cell-substrate junction; GO:0005925 focal adhesion; GO:0030054 cell junction; GO:0005912 adherens junction; GO:0005924 cell-substrate adherens junction; GO:0070161 anchoring junction;	GO:0097159 organic cyclic compound binding; GO:1901363 heterocyclic compound binding; GO:0003723 RNA binding; GO:0005515 protein binding; GO:0005488 binding; GO:0003676 nucleic acid binding;	K18080	0	0	IPR013625; IPR033929; IPR003595; IPR029023; IPR006020; IPR029021; IPR000980; IPR011993; IPR014020; IPR000008;	Tensin/EPS8 phosphotyrosine-binding domain; Tensin, phosphotyrosine-binding domain; Protein-tyrosine phosphatase, catalytic; Tensin phosphatase, lipid phosphatase domain; PTB/PI domain; Protein-tyrosine phosphatase-like; SH2 domain; PH domain-like; Tensin phosphatase, C2 domain; C2 domain;
E2RL77-378	E2RL77	378	S	Tensin 1	TNS1	0.860534	1.66e-16	142.23	KKDS(0.011)LHGS(0.861)T(0.129)GAVTR	4	-0.27447	1	0.771344	0.769371	0.817669	1.08493	1.10982	1.09866	5.64e-05	1.39647	0.00298729	0.481787	up	488519	nucleus	GO:0044085 cellular component biogenesis; GO:0016477 cell migration; GO:0007044 cell-substrate junction assembly; GO:0016043 cellular component organization; GO:0034329 cell junction assembly; GO:0051674 localization of cell; GO:0044763 single-organism cellular process; GO:0044699 single-organism process; GO:0048870 cell motility; GO:0034330 cell junction organization; GO:0022607 cellular compone…	GO:0030055 cell-substrate junction; GO:0005925 focal adhesion; GO:0030054 cell junction; GO:0005912 adherens junction; GO:0005924 cell-substrate adherens junction; GO:0070161 anchoring junction;	GO:0097159 organic cyclic compound binding; GO:1901363 heterocyclic compound binding; GO:0003723 RNA binding; GO:0005515 protein binding; GO:0005488 binding; GO:0003676 nucleic acid binding;	K18080	0	0	IPR013625; IPR033929; IPR003595; IPR029023; IPR006020; IPR029021; IPR000980; IPR011993; IPR014020; IPR000008;	Tensin/EPS8 phosphotyrosine-binding domain; Tensin, phosphotyrosine-binding domain; Protein-tyrosine phosphatase, catalytic; Tensin phosphatase, lipid phosphatase domain; PTB/PI domain; Protein-tyrosine phosphatase-like; SH2 domain; PH domain-like; Tensin phosphatase, C2 domain; C2 domain;
E2RL90-300	E2RL90	300	S	Pyruvate dehydrogese E1 component subunit alpha	PDHA1	0.997024	4.19e-06	74.744	Y(0.01)HGHS(0.979)MS(0.012)DPGVS(0.997)Y(0.002)R	2	-0.57859	16	0.622863	0.627244	0.609342	0.983415	1.02262	0.992032	8.34e-06	1.61234	0.00195093	0.689155	up	480858	mitochondria	GO:0051188 cofactor biosynthetic process; GO:0019362 pyridine nucleotide metabolic process; GO:0006725 cellular aromatic compound metabolic process; GO:0046496 nicotinamide nucleotide metabolic process; GO:0009117 nucleotide metabolic process; GO:0044699 single-organism process; GO:0009058 biosynthetic process; GO:0061732 mitochondrial acetyl-CoA biosynthetic process from pyruvate; GO:0072524 pyr…	GO:0043229 intracellular organelle; GO:0043232 intracellular non-membrane-bounded organelle; GO:0044446 intracellular organelle part; GO:0005737 cytoplasm; GO:0031981 nuclear lumen; GO:0032991 macromolecular complex; GO:0044424 intracellular part; GO:0005730 nucleolus; GO:0045254 pyruvate dehydrogenase complex; GO:0005623 cell; GO:0005739 mitochondrion; GO:0044422 organelle part; GO:0043228 non-m…	GO:0016620 oxidoreductase activity, acting on the aldehyde or oxo group of donors, NAD or NADP as acceptor; GO:0034603 pyruvate dehydrogenase [NAD(P)+] activity; GO:0034604 pyruvate dehydrogenase (NAD+) activity; GO:0003824 catalytic activity; GO:0016903 oxidoreductase activity, acting on the aldehyde or oxo group of donors; GO:0004738 pyruvate dehydrogenase activity; GO:0004739 pyruvate dehydrog…	K00161	PDHA; pyruvate dehydrogenase E1 component alpha subunit [EC:1.2.4.1]	cfa04922 Glucagon signaling pathway - Canis familiaris (dog); cfa04066 HIF-1 signaling pathway - Canis familiaris (dog); cfa00620 Pyruvate metabolism - Canis familiaris (dog); cfa00020 Citrate cycle (TCA cycle) - Canis familiaris (dog); cfa00010 Glycolysis / Gluconeogenesis - Canis familiaris (dog); cfa01200 Carbon metabolism - Canis familiaris (dog); cfa01100 Metabolic pathways - Canis familiari…	IPR001017; IPR029061;	Dehydrogenase, E1 component; Thiamin diphosphate-binding fold;
E2RLT4-450	E2RLT4	450	S	TPX2, microtubule nucleation factor	TPX2	0.998228	1.57e-06	92.096	KKS(0.998)EDEHFEFHS(0.002)R	5	0.3834	1	0.848875	0.854474	0.874743	1.12062	1.05382	1.1152	0.000483478	1.276	0.00817842	0.351628	up	477186	nucleus	GO:0044085 cellular component biogenesis; GO:0032270 positive regulation of cellular protein metabolic process; GO:0007067 mitotic nuclear division; GO:0044699 single-organism process; GO:0060236 regulation of mitotic spindle organization; GO:0010564 regulation of cell cycle process; GO:0051783 regulation of nuclear division; GO:0051225 spindle assembly; GO:0022607 cellular component assembly; GO…	GO:0005874 microtubule; GO:0043025 neuronal cell body; GO:0099512 supramolecular fiber; GO:0044424 intracellular part; GO:0099080 supramolecular complex; GO:0005623 cell; GO:0044422 organelle part; GO:0043228 non-membrane-bounded organelle; GO:0031974 membrane-enclosed lumen; GO:0072686 mitotic spindle; GO:0005856 cytoskeleton; GO:0005654 nucleoplasm; GO:0070013 intracellular organelle lumen; GO:…	GO:0061676 importin-alpha family protein binding; GO:0005515 protein binding; GO:0019900 kinase binding; GO:0019899 enzyme binding; GO:0005488 binding; GO:0019901 protein kinase binding;	K16812	0	0	IPR015128; IPR027329; IPR027330;	Aurora-A binding; TPX2, C-terminal; TPX2 central domain;
E2RLZ8-364	E2RLZ8	364	S	Meningioma expressed antigen 5 (hyaluronidase)	OGA	1	2.2e-26	127.24	LENEGS(1)DEDIETDVLYSPQMALK	3	0.17152	2	1.19525	1.17036	1.248	0.978831	0.995927	0.950446	0.000971954	0.809496	0.0115622	-0.304904	down	477802	cytoplasm	GO:1901071 glucosamine-containing compound metabolic process; GO:0006517 protein deglycosylation; GO:0044267 cellular protein metabolic process; GO:0009100 glycoprotein metabolic process; GO:0044238 primary metabolic process; GO:0044237 cellular metabolic process; GO:0071704 organic substance metabolic process; GO:0008152 metabolic process; GO:0006044 N-acetylglucosamine metabolic process; GO:004…	GO:0016020 membrane; GO:0044464 cell part; GO:0005622 intracellular; GO:0005737 cytoplasm; GO:0044424 intracellular part; GO:0005829 cytosol; GO:0005623 cell; GO:0044444 cytoplasmic part;	GO:0003824 catalytic activity; GO:0016798 hydrolase activity, acting on glycosyl bonds; GO:0016231 beta-N-acetylglucosaminidase activity; GO:0004553 hydrolase activity, hydrolyzing O-glycosyl compounds; GO:0004563 beta-N-acetylhexosaminidase activity; GO:0016787 hydrolase activity; GO:0015929 hexosaminidase activity;	K15719	NCOAT; protein O-GlcNAcase / histone acetyltransferase [EC:3.2.1.169 2.3.1.48]	cfa04931 Insulin resistance - Canis familiaris (dog);	IPR017853; IPR016181;	Glycoside hydrolase superfamily; Acyl-CoA N-acyltransferase;
E2RM32-680	E2RM32	680	S	LLGL2, scribble cell polarity complex component	LLGL2	1	7.76e-10	109.5	RPAGPPGEVQEGS(1)AR	2	0.93146	3	0.783925	0.85641	0.882533	1.04485	1.13124	1.06186	0.00383778	1.28344	0.0243291	0.360014	up	609568	nucleus	GO:0060627 regulation of vesicle-mediated transport; GO:0050794 regulation of cellular process; GO:0032878 regulation of establishment or maintenance of cell polarity; GO:0043547 positive regulation of GTPase activity; GO:0051049 regulation of transport; GO:0017157 regulation of exocytosis; GO:0051046 regulation of secretion; GO:1903530 regulation of secretion by cell; GO:0070201 regulation of es…	GO:0016020 membrane; GO:0043231 intracellular membrane-bounded organelle; GO:0043226 organelle; GO:0043229 intracellular organelle; GO:0071944 cell periphery; GO:0044464 cell part; GO:0005622 intracellular; GO:0005737 cytoplasm; GO:0044424 intracellular part; GO:0005829 cytosol; GO:0043227 membrane-bounded organelle; GO:0005623 cell; GO:0005886 plasma membrane; GO:0044444 cytoplasmic part;	GO:0031267 small GTPase binding; GO:0030234 enzyme regulator activity; GO:0017016 Ras GTPase binding; GO:0060589 nucleoside-triphosphatase regulator activity; GO:0005488 binding; GO:0030695 GTPase regulator activity; GO:0005515 protein binding; GO:0019904 protein domain specific binding; GO:0098772 molecular function regulator; GO:0051020 GTPase binding; GO:0030165 PDZ domain binding; GO:0008047 …	K06094	LLGL; lethal(2) giant larvae protein	cfa04390 Hippo signaling pathway - Canis familiaris (dog); cfa04530 Tight junction - Canis familiaris (dog); cfa05165 Human papillomavirus infection - Canis familiaris (dog);	IPR017986; IPR015943; IPR013577;	WD40-repeat-containing domain; WD40/YVTN repeat-like-containing domain; Lethal giant larvae homologue 2;
E2RM84-562	E2RM84	562	S	Ribonucleoprotein, PTB binding 1	RAVER1	0.999998	8.34e-05	108.35	LLS(1)PLASTR	2	0.094789	2	0.89557	0.855497	0.839836	1.1829	1.17837	1.10977	0.000530132	1.3397	0.00843825	0.421912	up	100683988	nucleus	GO:0006396 RNA processing; GO:0006725 cellular aromatic compound metabolic process; GO:1901360 organic cyclic compound metabolic process; GO:0006807 nitrogen compound metabolic process; GO:0044238 primary metabolic process; GO:0044237 cellular metabolic process; GO:0071704 organic substance metabolic process; GO:0006397 mRNA processing; GO:0016070 RNA metabolic process; GO:0000398 mRNA splicing, …	GO:0043226 organelle; GO:0043231 intracellular membrane-bounded organelle; GO:0043229 intracellular organelle; GO:0005634 nucleus; GO:0044464 cell part; GO:0005622 intracellular; GO:0044424 intracellular part; GO:0043227 membrane-bounded organelle; GO:0005623 cell;	GO:0097159 organic cyclic compound binding; GO:1901363 heterocyclic compound binding; GO:1901265 nucleoside phosphate binding; GO:0005488 binding; GO:0003676 nucleic acid binding; GO:0000166 nucleotide binding; GO:0036094 small molecule binding;	0	0	0	IPR000504; IPR012677;	RNA recognition motif domain; Nucleotide-binding alpha-beta plait domain;
E2RMA6-458	E2RMA6	458	S	Solute carrier family 39 member 6	SLC39A6	0.956927	9.33e-50	188.44	YES(0.001)QLS(0.957)T(0.042)NEEKVDAEDRPEGYLR	4	0.33484	2	0.781065	0.953991	0.754322	1.26627	1.11475	1.31931	0.00996773	1.48645	0.0428626	0.57187	up	480159	plasma membrane	GO:0065008 regulation of biological quality; GO:0072511 divalent inorganic cation transport; GO:0034220 ion transmembrane transport; GO:0055076 transition metal ion homeostasis; GO:0072503 cellular divalent inorganic cation homeostasis; GO:0030001 metal ion transport; GO:0030003 cellular cation homeostasis; GO:0044699 single-organism process; GO:0055082 cellular chemical homeostasis; GO:0055069 z…	GO:0031252 cell leading edge; GO:0043229 intracellular organelle; GO:0016020 membrane; GO:0031226 intrinsic component of plasma membrane; GO:0042995 cell projection; GO:0005783 endoplasmic reticulum; GO:0071944 cell periphery; GO:0005737 cytoplasm; GO:0031224 intrinsic component of membrane; GO:0012505 endomembrane system; GO:0044424 intracellular part; GO:0005887 integral component of plasma mem…	GO:0046873 metal ion transmembrane transporter activity; GO:0072509 divalent inorganic cation transmembrane transporter activity; GO:0015075 ion transmembrane transporter activity; GO:0005385 zinc ion transmembrane transporter activity; GO:0046915 transition metal ion transmembrane transporter activity; GO:0022892 substrate-specific transporter activity; GO:0022890 inorganic cation transmembrane …	K14712	0	0	0	0
E2RMD8-441	E2RMD8	441	S	Ribosomal protein S6 kise	RPS6KB1	1	0.00173094	90.761	RFIGS(1)PR	2	0.41974	2	0.755383	0.922156	0.842487	1.26884	1.20233	1.3122	0.00188528	1.50132	0.0163936	0.586234	up	480580	nucleus	GO:0044700 single organism signaling; GO:0010941 regulation of cell death; GO:0032270 positive regulation of cellular protein metabolic process; GO:0022414 reproductive process; GO:0010608 posttranscriptional regulation of gene expression; GO:0071384 cellular response to corticosteroid stimulus; GO:0009891 positive regulation of biosynthetic process; GO:0044237 cellular metabolic process; GO:0007…	GO:0043229 intracellular organelle; GO:0044446 intracellular organelle part; GO:0005737 cytoplasm; GO:0031981 nuclear lumen; GO:0044424 intracellular part; GO:0005623 cell; GO:0044422 organelle part; GO:0005739 mitochondrion; GO:0031974 membrane-enclosed lumen; GO:0043231 intracellular membrane-bounded organelle; GO:0043226 organelle; GO:0005654 nucleoplasm; GO:0005634 nucleus; GO:0070013 intrace…	GO:0005524 ATP binding; GO:1901265 nucleoside phosphate binding; GO:0016773 phosphotransferase activity, alcohol group as acceptor; GO:0001882 nucleoside binding; GO:0043167 ion binding; GO:0004672 protein kinase activity; GO:0000166 nucleotide binding; GO:0097159 organic cyclic compound binding; GO:1901363 heterocyclic compound binding; GO:0004712 protein serine/threonine/tyrosine kinase activit…	K04688	RPS6KB; ribosomal protein S6 kinase beta [EC:2.7.11.1]	cfa04151 PI3K-Akt signaling pathway - Canis familiaris (dog); cfa05212 Pancreatic cancer - Canis familiaris (dog); cfa04211 Longevity regulating pathway - Canis familiaris (dog); cfa04066 HIF-1 signaling pathway - Canis familiaris (dog); cfa04350 TGF-beta signaling pathway - Canis familiaris (dog); cfa04666 Fc gamma R-mediated phagocytosis - Canis familiaris (dog); cfa05165 Human papillomavirus i…	IPR000719; IPR000961; IPR011009; IPR017892;	Protein kinase domain; AGC-kinase, C-terminal; Protein kinase-like domain; Protein kinase, C-terminal;
E2RMH1-332	E2RMH1	332	S	Pleckstrin homology domain containing A1	PLEKHA1	0.78264	0.000390435	63.681	S(0.21)NS(0.783)LVS(0.007)SFTMEK	3	0.86194	1	0.636459	0.813291	0.751029	1.30494	1.31244	1.26204	0.000493642	1.76275	0.00817842	0.817827	up	477851	cytoplasm	GO:0044700 single organism signaling; GO:0065008 regulation of biological quality; GO:0048008 platelet-derived growth factor receptor signaling pathway; GO:0051896 regulation of protein kinase B signaling; GO:0022414 reproductive process; GO:0007166 cell surface receptor signaling pathway; GO:0008584 male gonad development; GO:0044237 cellular metabolic process; GO:0008152 metabolic process; GO:0…	GO:0016020 membrane; GO:0044421 extracellular region part; GO:0071944 cell periphery; GO:0032587 ruffle membrane; GO:0031982 vesicle; GO:0005737 cytoplasm; GO:0044424 intracellular part; GO:0005623 cell; GO:0044422 organelle part; GO:0031974 membrane-enclosed lumen; GO:0070062 extracellular exosome; GO:0005654 nucleoplasm; GO:0070013 intracellular organelle lumen; GO:0098590 plasma membrane regio…	GO:1901981 phosphatidylinositol phosphate binding; GO:0005488 binding; GO:0005543 phospholipid binding; GO:0035091 phosphatidylinositol binding; GO:0043167 ion binding; GO:0008289 lipid binding; GO:0005515 protein binding; GO:0019904 protein domain specific binding; GO:0043168 anion binding; GO:0030165 PDZ domain binding; GO:0043325 phosphatidylinositol-3,4-bisphosphate binding; GO:1902936 phosph…	0	0	0	IPR011993; IPR001849;	PH domain-like; Pleckstrin homology domain;
E2RMI1-231	E2RMI1	231	S	Abl interactor 1	ABI1	0.999605	0.00437146	65.179	TAS(1)LNQRPR	2	-0.15129	1	0.616718	0.667984	0.56721	1.14912	1.30071	1.08687	0.0012988	1.90976	0.0133577	0.933393	up	607247	cytoplasm,nucleus	GO:0050794 regulation of cellular process; GO:0045859 regulation of protein kinase activity; GO:0050731 positive regulation of peptidyl-tyrosine phosphorylation; GO:0016043 cellular component organization; GO:0032270 positive regulation of cellular protein metabolic process; GO:0050730 regulation of peptidyl-tyrosine phosphorylation; GO:0060255 regulation of macromolecule metabolic process; GO:00…	GO:0044424 intracellular part; GO:0005623 cell; GO:0044464 cell part; GO:0005622 intracellular; GO:0005737 cytoplasm;	GO:0019209 kinase activator activity; GO:0030234 enzyme regulator activity; GO:0030295 protein kinase activator activity; GO:0005488 binding; GO:0030296 protein tyrosine kinase activator activity; GO:0005515 protein binding; GO:0019207 kinase regulator activity; GO:0019887 protein kinase regulator activity; GO:0098772 molecular function regulator; GO:0008047 enzyme activator activity;	K05751	ABI2; abl interactor 2	cfa04810 Regulation of actin cytoskeleton - Canis familiaris (dog);	IPR000727; IPR001452; IPR012849;	Target SNARE coiled-coil homology domain; SH3 domain; Abl-interactor, homeo-domain homologous domain;
E2RMM3-116	E2RMM3	116	S	Microfibril associated protein 1	MFAP1	1	3.72e-29	150.14	KIVEPEVVGES(1)DS(1)EVEGDAWR	3	0.064977	5	1.26378	1.14634	1.19342	0.915392	0.944842	0.953299	0.00185895	0.780768	0.0163089	-0.357033	down	478281	nucleus	0	GO:0031012 extracellular matrix; GO:0044421 extracellular region part; GO:0099512 supramolecular fiber; GO:0001527 microfibril; GO:0099080 supramolecular complex; GO:0044420 extracellular matrix component; GO:0005576 extracellular region; GO:0099081 supramolecular polymer;	GO:0097159 organic cyclic compound binding; GO:1901363 heterocyclic compound binding; GO:0003723 RNA binding; GO:0005488 binding; GO:0003676 nucleic acid binding;	K13110	0	0	IPR009730;	Micro-fibrillar-associated protein 1, C-terminal;
E2RMM3-361	E2RMM3	361	S	Microfibril associated protein 1	MFAP1	0.794195	5.24e-06	86.497	DFS(0.794)APT(0.206)LEDHFNK	3	-0.43039	1	0.813976	0.813659	0.848162	1.08257	1.01634	1.04467	0.000569976	1.26973	0.00866963	0.344516	up	478281	nucleus	0	GO:0031012 extracellular matrix; GO:0044421 extracellular region part; GO:0099512 supramolecular fiber; GO:0001527 microfibril; GO:0099080 supramolecular complex; GO:0044420 extracellular matrix component; GO:0005576 extracellular region; GO:0099081 supramolecular polymer;	GO:0097159 organic cyclic compound binding; GO:1901363 heterocyclic compound binding; GO:0003723 RNA binding; GO:0005488 binding; GO:0003676 nucleic acid binding;	K13110	0	0	IPR009730;	Micro-fibrillar-associated protein 1, C-terminal;
E2RMN1-118	E2RMN1	118	T	Cullin 4B	CUL4B	0.840968	8.34e-10	114.03	SATDGNT(0.004)S(0.022)T(0.132)T(0.841)PPT(0.001)SAK	2	0.24735	1	1.19615	1.24068	1.28514	0.908524	0.899	0.86987	0.000247162	0.719346	0.00615096	-0.475242	down	492102	nucleus	GO:2000045 regulation of G1/S transition of mitotic cell cycle; GO:0034644 cellular response to UV; GO:0044237 cellular metabolic process; GO:0010564 regulation of cell cycle process; GO:0008152 metabolic process; GO:0009893 positive regulation of metabolic process; GO:1902806 regulation of cell cycle G1/S phase transition; GO:1901990 regulation of mitotic cell cycle phase transition; GO:0009314 …	GO:0080008 Cul4-RING E3 ubiquitin ligase complex; GO:0044421 extracellular region part; GO:0005737 cytoplasm; GO:0031982 vesicle; GO:0032991 macromolecular complex; GO:0044424 intracellular part; GO:0005623 cell; GO:0044422 organelle part; GO:0031974 membrane-enclosed lumen; GO:0070062 extracellular exosome; GO:1902494 catalytic complex; GO:0005654 nucleoplasm; GO:0070013 intracellular organelle …	GO:0097159 organic cyclic compound binding; GO:1901363 heterocyclic compound binding; GO:0003677 DNA binding; GO:0031625 ubiquitin protein ligase binding; GO:0005488 binding; GO:0003676 nucleic acid binding; GO:0003684 damaged DNA binding; GO:0005515 protein binding; GO:0044389 ubiquitin-like protein ligase binding; GO:0019899 enzyme binding;	K10609	CUL4; cullin 4	cfa03420 Nucleotide excision repair - Canis familiaris (dog); cfa04120 Ubiquitin mediated proteolysis - Canis familiaris (dog); cfa05170 Human immunodeficiency virus 1 infection - Canis familiaris (dog);	IPR011991; IPR016158; IPR019559; IPR001373; IPR016159;	Winged helix-turn-helix DNA-binding domain; Cullin homology; Cullin protein, neddylation domain; Cullin, N-terminal; Cullin repeat-like-containing domain;
E2RMN6-197	E2RMN6	197	S	SERPINE1 mR binding protein 1	SERBP1	0.998126	6.66e-08	126.09	REFDRHS(0.998)GS(0.002)DR	4	-0.13111	16	0.701547	0.695167	0.689128	1.02905	1.05711	1.09667	5.2e-05	1.52592	0.00292204	0.609679	up	479535	nucleus	0	GO:0016020 membrane; GO:0044421 extracellular region part; GO:0005737 cytoplasm; GO:0031982 vesicle; GO:0044424 intracellular part; GO:0005623 cell; GO:0005829 cytosol; GO:0005576 extracellular region; GO:0043226 organelle; GO:0070062 extracellular exosome; GO:0005622 intracellular; GO:0044464 cell part; GO:1903561 extracellular vesicle; GO:0043227 membrane-bounded organelle; GO:0043230 extracell…	GO:0097159 organic cyclic compound binding; GO:1901363 heterocyclic compound binding; GO:0050839 cell adhesion molecule binding; GO:0003729 mRNA binding; GO:0003723 RNA binding; GO:0003730 mRNA 3'-UTR binding; GO:0005488 binding; GO:0045296 cadherin binding; GO:0003676 nucleic acid binding; GO:0005515 protein binding;	K13199	0	0	IPR006861; IPR032381;	Hyaluronan/mRNA-binding protein; Intracellular hyaluronan-binding protein 4, N-terminal domain;
E2RMN6-234	E2RMN6	234	S	SERPINE1 mR binding protein 1	SERBP1	0.892024	1.41e-12	93.166	GGSGSHNWGTVKDELT(0.108)ES(0.892)PK	3	-0.21383	1	0.747953	0.700743	0.694519	1.20228	1.3541	1.25886	0.000299336	1.78015	0.00674267	0.831999	up	479535	nucleus	0	GO:0016020 membrane; GO:0044421 extracellular region part; GO:0005737 cytoplasm; GO:0031982 vesicle; GO:0044424 intracellular part; GO:0005623 cell; GO:0005829 cytosol; GO:0005576 extracellular region; GO:0043226 organelle; GO:0070062 extracellular exosome; GO:0005622 intracellular; GO:0044464 cell part; GO:1903561 extracellular vesicle; GO:0043227 membrane-bounded organelle; GO:0043230 extracell…	GO:0097159 organic cyclic compound binding; GO:1901363 heterocyclic compound binding; GO:0050839 cell adhesion molecule binding; GO:0003729 mRNA binding; GO:0003723 RNA binding; GO:0003730 mRNA 3'-UTR binding; GO:0005488 binding; GO:0045296 cadherin binding; GO:0003676 nucleic acid binding; GO:0005515 protein binding;	K13199	0	0	IPR006861; IPR032381;	Hyaluronan/mRNA-binding protein; Intracellular hyaluronan-binding protein 4, N-terminal domain;
E2RN45-149	E2RN45	149	S	G3BP stress granule assembly factor 1	G3BP1	0.99644	1.45e-21	106.11	Y(0.003)QDEVFGGFVTEPQEES(0.996)EEEVEEPEER	3	-0.38233	9	1.20933	1.22287	1.06471	0.880435	0.920537	0.840319	0.00686745	0.755322	0.0340462	-0.404836	down	479322	cytoplasm	GO:0050794 regulation of cellular process; GO:0030178 negative regulation of Wnt signaling pathway; GO:0009968 negative regulation of signal transduction; GO:0023051 regulation of signaling; GO:0090090 negative regulation of canonical Wnt signaling pathway; GO:0060828 regulation of canonical Wnt signaling pathway; GO:0048519 negative regulation of biological process; GO:0048523 negative regulatio…	GO:0010494 cytoplasmic stress granule; GO:0043229 intracellular organelle; GO:0043232 intracellular non-membrane-bounded organelle; GO:0030054 cell junction; GO:0005737 cytoplasm; GO:0070161 anchoring junction; GO:0032991 macromolecular complex; GO:0044424 intracellular part; GO:0005829 cytosol; GO:0005623 cell; GO:0036464 cytoplasmic ribonucleoprotein granule; GO:0043228 non-membrane-bounded org…	GO:0097159 organic cyclic compound binding; GO:1901363 heterocyclic compound binding; GO:0003729 mRNA binding; GO:0003723 RNA binding; GO:1901265 nucleoside phosphate binding; GO:0005488 binding; GO:0003676 nucleic acid binding; GO:0000166 nucleotide binding; GO:0036094 small molecule binding;	K17265	0	0	IPR002075; IPR018222; IPR000504; IPR012677; IPR032710;	Nuclear transport factor 2; Nuclear transport factor 2, eukaryote; RNA recognition motif domain; Nucleotide-binding alpha-beta plait domain; NTF2-like domain;
E2RN50-156	E2RN50	156	S	Sigl transducing adaptor molecule	STAM	1	0.00870371	60.102	AS(1)PALVAK	2	-0.10903	1	0.87169	0.850622	0.819556	1.07708	1.13767	1.12023	0.000357395	1.31202	0.00714732	0.391788	up	477990	nucleus	GO:0050794 regulation of cellular process; GO:0060627 regulation of vesicle-mediated transport; GO:0046907 intracellular transport; GO:0051046 regulation of secretion; GO:0017157 regulation of exocytosis; GO:0044087 regulation of cellular component biogenesis; GO:1902115 regulation of organelle assembly; GO:1903541 regulation of exosomal secretion; GO:0015031 protein transport; GO:0051234 establi…	GO:0005623 cell; GO:0005622 intracellular; GO:0044464 cell part;	GO:0005515 protein binding; GO:0005488 binding;	K04705	STAM; signal transducing adaptor molecule	cfa04630 JAK-STAT signaling pathway - Canis familiaris (dog); cfa04144 Endocytosis - Canis familiaris (dog);	IPR002014; IPR001452; IPR008942;	VHS domain; SH3 domain; ENTH/VHS;
E2RN56-329	E2RN56	329	S	Zinc finger CCCH-type containing 13	ZC3H13	0.734514	0.000228743	57.806	S(0.29)T(0.333)S(0.377)PVGQHHS(0.124)PIS(0.735)S(0.142)R	3	-0.20369	1	0.828396	0.813659	0.874749	1.13258	1.08024	1.08405	0.000479005	1.30994	0.00817842	0.389504	up	485453	nucleus	0	GO:0043229 intracellular organelle; GO:0044446 intracellular organelle part; GO:0031981 nuclear lumen; GO:0044424 intracellular part; GO:0016604 nuclear body; GO:0005623 cell; GO:0044422 organelle part; GO:0043226 organelle; GO:0043231 intracellular membrane-bounded organelle; GO:0031974 membrane-enclosed lumen; GO:0005654 nucleoplasm; GO:0005634 nucleus; GO:0070013 intracellular organelle lumen;…	GO:0097159 organic cyclic compound binding; GO:1901363 heterocyclic compound binding; GO:0003723 RNA binding; GO:0005488 binding; GO:0003676 nucleic acid binding; GO:0043167 ion binding; GO:0043169 cation binding; GO:0046872 metal ion binding;	K22909	0	0	IPR000571;	Zinc finger, CCCH-type;
E2RN70-140	E2RN70	140	S	Periphilin 1	PPHLN1	1	2.06e-06	106.42	DTPFFRES(1)PVGR	3	-0.6624	2	0.700518	0.723258	0.743175	1.05662	1.11448	1.14641	0.000189499	1.53096	0.00570544	0.614436	up	477639	nucleus	0	GO:0043229 intracellular organelle; GO:0005737 cytoplasm; GO:0044446 intracellular organelle part; GO:0012505 endomembrane system; GO:0031981 nuclear lumen; GO:0044424 intracellular part; GO:0005829 cytosol; GO:0005623 cell; GO:0044422 organelle part; GO:0043226 organelle; GO:0043231 intracellular membrane-bounded organelle; GO:0031974 membrane-enclosed lumen; GO:0005654 nucleoplasm; GO:0005634 n…	GO:0097159 organic cyclic compound binding; GO:1901363 heterocyclic compound binding; GO:0003723 RNA binding; GO:0005488 binding; GO:0003676 nucleic acid binding;	K21872	0	0	0	0
E2RNM4-129	E2RNM4	129	S	ArfGAP with FG repeats 1	AGFG1	0.993942	0.00175338	69.03	ERS(0.994)MS(0.006)EVR	2	-2.0422	2	0.850449	0.689725	0.877432	1.07903	1.11677	1.07038	0.0093706	1.351	0.0412155	0.434027	up	477396	nucleus	GO:0044085 cellular component biogenesis; GO:0000003 reproduction; GO:0006997 nucleus organization; GO:0016043 cellular component organization; GO:0010256 endomembrane system organization; GO:0045109 intermediate filament organization; GO:0022414 reproductive process; GO:0048869 cellular developmental process; GO:0001675 acrosome assembly; GO:0032989 cellular component morphogenesis; GO:0044699 s…	GO:0097708 intracellular vesicle; GO:0043229 intracellular organelle; GO:0042995 cell projection; GO:0031410 cytoplasmic vesicle; GO:0005737 cytoplasm; GO:0031982 vesicle; GO:0043025 neuronal cell body; GO:0044424 intracellular part; GO:0005623 cell; GO:0043226 organelle; GO:0043231 intracellular membrane-bounded organelle; GO:0036477 somatodendritic compartment; GO:0005622 intracellular; GO:0044…	GO:0098772 molecular function regulator; GO:0030234 enzyme regulator activity; GO:0008047 enzyme activator activity; GO:0060589 nucleoside-triphosphatase regulator activity; GO:0005096 GTPase activator activity; GO:0030695 GTPase regulator activity;	K15044	AGFG1; Arf-GAP domain and FG repeats-containing protein 1	cfa05164 Influenza A - Canis familiaris (dog);	0	0
E2RNM4-272	E2RNM4	272	S	ArfGAP with FG repeats 1	AGFG1	0.884224	0.000273067	83.877	GT(0.013)PS(0.103)QS(0.884)PVVGR	2	0.48757	1	0.610169	0.508647	0.568093	1.32561	1.42569	1.41642	4.48e-05	2.47062	0.00278452	1.30487	up	477396	nucleus	GO:0044085 cellular component biogenesis; GO:0000003 reproduction; GO:0006997 nucleus organization; GO:0016043 cellular component organization; GO:0010256 endomembrane system organization; GO:0045109 intermediate filament organization; GO:0022414 reproductive process; GO:0048869 cellular developmental process; GO:0001675 acrosome assembly; GO:0032989 cellular component morphogenesis; GO:0044699 s…	GO:0097708 intracellular vesicle; GO:0043229 intracellular organelle; GO:0042995 cell projection; GO:0031410 cytoplasmic vesicle; GO:0005737 cytoplasm; GO:0031982 vesicle; GO:0043025 neuronal cell body; GO:0044424 intracellular part; GO:0005623 cell; GO:0043226 organelle; GO:0043231 intracellular membrane-bounded organelle; GO:0036477 somatodendritic compartment; GO:0005622 intracellular; GO:0044…	GO:0098772 molecular function regulator; GO:0030234 enzyme regulator activity; GO:0008047 enzyme activator activity; GO:0060589 nucleoside-triphosphatase regulator activity; GO:0005096 GTPase activator activity; GO:0030695 GTPase regulator activity;	K15044	AGFG1; Arf-GAP domain and FG repeats-containing protein 1	cfa05164 Influenza A - Canis familiaris (dog);	0	0
E2RNN2-296	E2RNN2	296	S	Nucleolar protein 8	NOL8	0.660905	2.08e-05	64.906	S(0.003)RDHMS(0.661)DDDT(0.331)DS(0.005)EEEIR	3	-0.04848	1	0.652015	0.829579	0.741784	1.23053	1.09553	1.43354	0.00986968	1.69094	0.0426075	0.757823	up	100684289	nucleus	GO:0044085 cellular component biogenesis; GO:0022613 ribonucleoprotein complex biogenesis; GO:0006725 cellular aromatic compound metabolic process; GO:0044237 cellular metabolic process; GO:1902570 protein localization to nucleolus; GO:0071704 organic substance metabolic process; GO:0008152 metabolic process; GO:0046483 heterocycle metabolic process; GO:0006139 nucleobase-containing compound meta…	GO:0043229 intracellular organelle; GO:0043232 intracellular non-membrane-bounded organelle; GO:0044446 intracellular organelle part; GO:0031981 nuclear lumen; GO:0044424 intracellular part; GO:0005730 nucleolus; GO:0005623 cell; GO:0044422 organelle part; GO:0043228 non-membrane-bounded organelle; GO:0043226 organelle; GO:0043231 intracellular membrane-bounded organelle; GO:0031974 membrane-encl…	GO:0097159 organic cyclic compound binding; GO:1901363 heterocyclic compound binding; GO:0003723 RNA binding; GO:1901265 nucleoside phosphate binding; GO:0005488 binding; GO:0003676 nucleic acid binding; GO:0000166 nucleotide binding; GO:0036094 small molecule binding;	0	0	0	IPR034138; IPR000504; IPR012677;	Nucleolar protein 8, RNA recognition motif; RNA recognition motif domain; Nucleotide-binding alpha-beta plait domain;
E2RNN2-862	E2RNN2	862	S	Nucleolar protein 8	NOL8	1	2.36e-28	168.3	FLES(1)DS(1)EEEQEEVNEK	2	-0.21935	4	1.18223	1.19882	1.18028	0.978947	0.949187	0.916155	0.000232904	0.798657	0.00597244	-0.324352	down	100684289	nucleus	GO:0044085 cellular component biogenesis; GO:0022613 ribonucleoprotein complex biogenesis; GO:0006725 cellular aromatic compound metabolic process; GO:0044237 cellular metabolic process; GO:1902570 protein localization to nucleolus; GO:0071704 organic substance metabolic process; GO:0008152 metabolic process; GO:0046483 heterocycle metabolic process; GO:0006139 nucleobase-containing compound meta…	GO:0043229 intracellular organelle; GO:0043232 intracellular non-membrane-bounded organelle; GO:0044446 intracellular organelle part; GO:0031981 nuclear lumen; GO:0044424 intracellular part; GO:0005730 nucleolus; GO:0005623 cell; GO:0044422 organelle part; GO:0043228 non-membrane-bounded organelle; GO:0043226 organelle; GO:0043231 intracellular membrane-bounded organelle; GO:0031974 membrane-encl…	GO:0097159 organic cyclic compound binding; GO:1901363 heterocyclic compound binding; GO:0003723 RNA binding; GO:1901265 nucleoside phosphate binding; GO:0005488 binding; GO:0003676 nucleic acid binding; GO:0000166 nucleotide binding; GO:0036094 small molecule binding;	0	0	0	IPR034138; IPR000504; IPR012677;	Nucleolar protein 8, RNA recognition motif; RNA recognition motif domain; Nucleotide-binding alpha-beta plait domain;
E2RP27-804	E2RP27	804	S	HAUS augmin like complex subunit 6	HAUS6	0.94722	2.41e-75	187.85	LEPS(0.053)S(0.947)PLHSSIFPEDVGERPATPGSDCNLQAICR	4	-0.23575	1	0.715271	0.576887	0.985415	1.41208	1.34192	1.37143	0.00716834	1.81133	0.035008	0.857046	up	100856608	nucleus	GO:0044085 cellular component biogenesis; GO:0016043 cellular component organization; GO:0044763 single-organism cellular process; GO:0051297 centrosome organization; GO:0007051 spindle organization; GO:0044699 single-organism process; GO:0007017 microtubule-based process; GO:0000226 microtubule cytoskeleton organization; GO:0051225 spindle assembly; GO:0070925 organelle assembly; GO:0022607 cell…	GO:0005737 cytoplasm; GO:0032991 macromolecular complex; GO:0044424 intracellular part; GO:0016604 nuclear body; GO:0005623 cell; GO:0044422 organelle part; GO:0043228 non-membrane-bounded organelle; GO:0031974 membrane-enclosed lumen; GO:0005856 cytoskeleton; GO:0005654 nucleoplasm; GO:0005815 microtubule organizing center; GO:0070013 intracellular organelle lumen; GO:0015630 microtubule cytoske…	0	K16589	0	0	IPR028163;	HAUS augmin-like complex subunit 6, N-terminal;
E2RP92-22	E2RP92	22	S	Serine/threonine-protein kise RIO1	RIOK1	0.776682	1.35e-12	92.474	VVPGQFDDADS(0.184)S(0.777)DS(0.039)ES(0.001)IDLK	3	-0.33013	1	0.789174	0.869444	0.905571	1.19829	1.19136	1.25708	0.0008542	1.42218	0.0108722	0.508102	up	478713	cytoplasm	GO:0050794 regulation of cellular process; GO:0044085 cellular component biogenesis; GO:0016310 phosphorylation; GO:0022613 ribonucleoprotein complex biogenesis; GO:0006725 cellular aromatic compound metabolic process; GO:0060255 regulation of macromolecule metabolic process; GO:0019219 regulation of nucleobase-containing compound metabolic process; GO:0044267 cellular protein metabolic process; …	GO:0044464 cell part; GO:0005622 intracellular; GO:0032991 macromolecular complex; GO:0044424 intracellular part; GO:1990904 ribonucleoprotein complex; GO:0030529 intracellular ribonucleoprotein complex; GO:0005623 cell; GO:0030688 preribosome, small subunit precursor; GO:0030684 preribosome;	GO:0005524 ATP binding; GO:1901265 nucleoside phosphate binding; GO:0016773 phosphotransferase activity, alcohol group as acceptor; GO:0001882 nucleoside binding; GO:0043167 ion binding; GO:0004672 protein kinase activity; GO:0000166 nucleotide binding; GO:0097159 organic cyclic compound binding; GO:1901363 heterocyclic compound binding; GO:0032549 ribonucleoside binding; GO:0097367 carbohydrate …	K07178	RIOK1; RIO kinase 1 [EC:2.7.11.1]	cfa03008 Ribosome biogenesis in eukaryotes - Canis familiaris (dog);	IPR000687; IPR011009;	RIO kinase; Protein kinase-like domain;
E2RPA3-46	E2RPA3	46	T	Eukaryotic translation initiation factor 4E binding protein 2	EIF4EBP2	0.532068	2.43e-06	53.886	TVPISDAAQLPHDY(0.06)CT(0.443)T(0.483)PGGT(0.119)LFS(0.098)T(0.214)T(0.532)PGGT(0.052)R	3	-0.6163	1	0.892061	0.965426	0.861928	1.21902	1.19407	1.23337	0.000708263	1.3409	0.00974705	0.4232	up	489027	mitochondria	GO:0044700 single organism signaling; GO:0065008 regulation of biological quality; GO:0008286 insulin receptor signaling pathway; GO:0007166 cell surface receptor signaling pathway; GO:0010608 posttranscriptional regulation of gene expression; GO:0023051 regulation of signaling; GO:0044699 single-organism process; GO:0050877 neurological system process; GO:0007610 behavior; GO:0031929 TOR signali…	GO:0044424 intracellular part; GO:0005623 cell; GO:0044464 cell part; GO:0005622 intracellular; GO:0005737 cytoplasm;	GO:0008190 eukaryotic initiation factor 4E binding; GO:0005515 protein binding; GO:0045182 translation regulator activity; GO:0030371 translation repressor activity; GO:0005488 binding; GO:0031369 translation initiation factor binding;	K18644	EIF4EBP2; eukaryotic translation initiation factor 4E binding protein 2	cfa04213 Longevity regulating pathway - multiple species - Canis familiaris (dog); cfa03013 RNA transport - Canis familiaris (dog);	0	0
E2RPA3-65	E2RPA3	65	S	Eukaryotic translation initiation factor 4E binding protein 2	EIF4EBP2	0.951568	8.77e-14	82.331	RNS(0.952)PMAQT(0.048)PPCHLPNIPGVTSPGTLIEDSK	4	-1.1994	2	0.835861	0.835106	0.801471	1.44231	1.26482	1.42477	0.000656981	1.67118	0.00932876	0.74087	up	489027	mitochondria	GO:0044700 single organism signaling; GO:0065008 regulation of biological quality; GO:0008286 insulin receptor signaling pathway; GO:0007166 cell surface receptor signaling pathway; GO:0010608 posttranscriptional regulation of gene expression; GO:0023051 regulation of signaling; GO:0044699 single-organism process; GO:0050877 neurological system process; GO:0007610 behavior; GO:0031929 TOR signali…	GO:0044424 intracellular part; GO:0005623 cell; GO:0044464 cell part; GO:0005622 intracellular; GO:0005737 cytoplasm;	GO:0008190 eukaryotic initiation factor 4E binding; GO:0005515 protein binding; GO:0045182 translation regulator activity; GO:0030371 translation repressor activity; GO:0005488 binding; GO:0031369 translation initiation factor binding;	K18644	EIF4EBP2; eukaryotic translation initiation factor 4E binding protein 2	cfa04213 Longevity regulating pathway - multiple species - Canis familiaris (dog); cfa03013 RNA transport - Canis familiaris (dog);	0	0
E2RPN3-440	E2RPN3	440	S	Citron rho-interacting serine/threonine kise	CIT	0.999856	2.19e-09	122.63	SESIVSSLDS(1)PAK	3	-1.2128	1	0.72675	0.908818	0.737835	1.17445	1.19231	1.40808	0.00807537	1.59047	0.0376375	0.669457	up	100683247	nucleus	GO:0050794 regulation of cellular process; GO:0044700 single organism signaling; GO:0016310 phosphorylation; GO:0070997 neuron death; GO:0044267 cellular protein metabolic process; GO:0044699 single-organism process; GO:0050896 response to stimulus; GO:0032465 regulation of cytokinesis; GO:0010564 regulation of cell cycle process; GO:1903047 mitotic cell cycle process; GO:0044237 cellular metabol…	GO:0016020 membrane; GO:0005623 cell; GO:0005622 intracellular; GO:0044464 cell part;	GO:1901265 nucleoside phosphate binding; GO:0016773 phosphotransferase activity, alcohol group as acceptor; GO:0097110 scaffold protein binding; GO:0005515 protein binding; GO:0004672 protein kinase activity; GO:0097159 organic cyclic compound binding; GO:1901363 heterocyclic compound binding; GO:0016301 kinase activity; GO:0003824 catalytic activity; GO:0032553 ribonucleotide binding; GO:0005488…	K16308	0	0	IPR002219; IPR000719; IPR011993; IPR001180; IPR011009; IPR000961; IPR001849;	Protein kinase C-like, phorbol ester/diacylglycerol-binding domain; Protein kinase domain; PH domain-like; Citron homology (CNH) domain; Protein kinase-like domain; AGC-kinase, C-terminal; Pleckstrin homology domain;
E2RPP4-1694	E2RPP4	1694	S	CDC42 binding protein kise beta	CDC42BPB	0.999808	3.06e-07	72.073	HSTPSNSSNPS(0.002)GPPS(0.997)PNS(1)PHR	3	-0.072836	4	1.151	1.25446	1.23593	0.871531	0.890688	0.787908	0.00125499	0.700317	0.0130454	-0.513919	down	490868	nucleus	GO:0050794 regulation of cellular process; GO:0044700 single organism signaling; GO:0051716 cellular response to stimulus; GO:0016310 phosphorylation; GO:0035556 intracellular signal transduction; GO:0044267 cellular protein metabolic process; GO:0044699 single-organism process; GO:0023052 signaling; GO:0050896 response to stimulus; GO:0044238 primary metabolic process; GO:0044237 cellular metabo…	GO:0005623 cell; GO:0005622 intracellular; GO:0044464 cell part;	GO:0005524 ATP binding; GO:1901265 nucleoside phosphate binding; GO:0016773 phosphotransferase activity, alcohol group as acceptor; GO:0001882 nucleoside binding; GO:0043167 ion binding; GO:0004672 protein kinase activity; GO:0000166 nucleotide binding; GO:0097159 organic cyclic compound binding; GO:1901363 heterocyclic compound binding; GO:0032549 ribonucleoside binding; GO:0097367 carbohydrate …	K16307	0	0	IPR001180; IPR014930; IPR020454; IPR000961; IPR001849; IPR011009; IPR002219; IPR000719; IPR011993; IPR000095; IPR031597;	Citron homology (CNH) domain; Myotonic dystrophy protein kinase, coiled coil; Diacylglycerol/phorbol-ester binding; AGC-kinase, C-terminal; Pleckstrin homology domain; Protein kinase-like domain; Protein kinase C-like, phorbol ester/diacylglycerol-binding domain; Protein kinase domain; PH domain-like; CRIB domain; KELK-motif containing domain;
E2RPT4-42	E2RPT4	42	S	DExD-box helicase 50	DDX50	0.994085	9.52e-06	89.624	HHY(0.006)DS(0.994)DEKSETR	4	0.68641	8	1.21021	1.16066	1.08789	0.809109	0.893145	0.642085	0.0105264	0.677797	0.0443914	-0.561075	down	612801	nucleus	0	GO:0043226 organelle; GO:0043231 intracellular membrane-bounded organelle; GO:0043229 intracellular organelle; GO:0005634 nucleus; GO:0044464 cell part; GO:0005622 intracellular; GO:0044424 intracellular part; GO:0043227 membrane-bounded organelle; GO:0005623 cell;	GO:0003723 RNA binding; GO:0005524 ATP binding; GO:1901265 nucleoside phosphate binding; GO:0004386 helicase activity; GO:0001882 nucleoside binding; GO:0043167 ion binding; GO:0016817 hydrolase activity, acting on acid anhydrides; GO:0016787 hydrolase activity; GO:0000166 nucleotide binding; GO:0017111 nucleoside-triphosphatase activity; GO:1901363 heterocyclic compound binding; GO:0097159 organ…	K13183	0	0	IPR011545; IPR014014; IPR000504; IPR012562; IPR027417; IPR014001; IPR001650;	DEAD/DEAH box helicase domain; RNA helicase, DEAD-box type, Q motif; RNA recognition motif domain; GUCT; P-loop containing nucleoside triphosphate hydrolase; Helicase superfamily 1/2, ATP-binding domain; Helicase, C-terminal;
E2RPV8-572	E2RPV8	572	S	R binding motif protein 15B	RBM15B	0.998126	0.000669918	82.85	RNS(0.998)LEGY(0.002)SR	2	-0.056889	2	1.15124	1.06718	1.09015	0.776077	0.867275	0.743381	0.00235794	0.721379	0.0184166	-0.471171	down	100855610	nucleus	GO:0050794 regulation of cellular process; GO:0000381 regulation of alternative mRNA splicing, via spliceosome; GO:0006725 cellular aromatic compound metabolic process; GO:0060255 regulation of macromolecule metabolic process; GO:0019219 regulation of nucleobase-containing compound metabolic process; GO:0044237 cellular metabolic process; GO:0071704 organic substance metabolic process; GO:0000398…	GO:0043229 intracellular organelle; GO:0044446 intracellular organelle part; GO:0031981 nuclear lumen; GO:0044424 intracellular part; GO:0005623 cell; GO:0044422 organelle part; GO:0043226 organelle; GO:0043231 intracellular membrane-bounded organelle; GO:0031974 membrane-enclosed lumen; GO:0005654 nucleoplasm; GO:0005634 nucleus; GO:0070013 intracellular organelle lumen; GO:0044464 cell part; GO…	GO:0097159 organic cyclic compound binding; GO:1901363 heterocyclic compound binding; GO:0003723 RNA binding; GO:1901265 nucleoside phosphate binding; GO:0005488 binding; GO:0003676 nucleic acid binding; GO:0000166 nucleotide binding; GO:0036094 small molecule binding;	K13190	0	0	IPR012921; IPR000504; IPR010912; IPR012677; IPR016194;	Spen paralogue and orthologue SPOC, C-terminal; RNA recognition motif domain; Spen paralogue/orthologue C-terminal, metazoa; Nucleotide-binding alpha-beta plait domain; SPOC-like, C-terminal domain;
E2RPZ2-353	E2RPZ2	353	S	Eukaryotic translation initiation factor 4E nuclear import factor 1	EIF4ENIF1	0.992264	2.78e-15	143.83	SS(0.004)S(0.992)LGS(0.003)TPHEELER	2	0.63577	4	1.06256	1.0466	0.99435	0.813861	0.910803	0.835882	0.00723806	0.82505	0.0351737	-0.277447	down	486366	nucleus	GO:0051093 negative regulation of developmental process; GO:0010608 posttranscriptional regulation of gene expression; GO:0048869 cellular developmental process; GO:0051241 negative regulation of multicellular organismal process; GO:0044699 single-organism process; GO:0022008 neurogenesis; GO:0010558 negative regulation of macromolecule biosynthetic process; GO:0045596 negative regulation of cell…	GO:0016020 membrane; GO:0043229 intracellular organelle; GO:0043232 intracellular non-membrane-bounded organelle; GO:0000932 P-body; GO:0005737 cytoplasm; GO:0032991 macromolecular complex; GO:0044424 intracellular part; GO:0005829 cytosol; GO:0005623 cell; GO:0036464 cytoplasmic ribonucleoprotein granule; GO:0043228 non-membrane-bounded organelle; GO:0043226 organelle; GO:0043231 intracellular m…	GO:0097159 organic cyclic compound binding; GO:1901363 heterocyclic compound binding; GO:0003729 mRNA binding; GO:0003723 RNA binding; GO:0005488 binding; GO:0003676 nucleic acid binding;	K18728	0	0	0	0
E2RQE3-1015	E2RQE3	1015	S	Proline rich coiled-coil 2A	PRRC2A	0.99989	1.02e-05	83.292	ETPPSGNLS(1)PAPR	3	0.72614	4	0.866105	0.914669	0.90121	1.14803	1.167	1.14744	8.04e-05	1.29101	0.00360921	0.368502	up	481713	nucleus	GO:0032502 developmental process; GO:0030154 cell differentiation; GO:0044767 single-organism developmental process; GO:0048869 cellular developmental process; GO:0044763 single-organism cellular process; GO:0044699 single-organism process; GO:0009987 cellular process;	GO:0016020 membrane; GO:0070062 extracellular exosome; GO:0043226 organelle; GO:0044421 extracellular region part; GO:0031982 vesicle; GO:1903561 extracellular vesicle; GO:0043227 membrane-bounded organelle; GO:0005576 extracellular region; GO:0043230 extracellular organelle;	GO:0097159 organic cyclic compound binding; GO:1901363 heterocyclic compound binding; GO:0003723 RNA binding; GO:0005488 binding; GO:0003676 nucleic acid binding;	0	0	0	IPR009738;	BAT2, N-terminal;
E2RQE3-1098	E2RQE3	1098	S	Proline rich coiled-coil 2A	PRRC2A	0.808723	7.38e-19	140.2	TAS(0.001)ET(0.048)RS(0.809)EGS(0.142)EYEEIPK	3	1.2171	3	1.06742	1.11697	1.06552	0.854037	0.766798	0.787362	0.000852348	0.741004	0.0108722	-0.432446	down	481713	nucleus	GO:0032502 developmental process; GO:0030154 cell differentiation; GO:0044767 single-organism developmental process; GO:0048869 cellular developmental process; GO:0044763 single-organism cellular process; GO:0044699 single-organism process; GO:0009987 cellular process;	GO:0016020 membrane; GO:0070062 extracellular exosome; GO:0043226 organelle; GO:0044421 extracellular region part; GO:0031982 vesicle; GO:1903561 extracellular vesicle; GO:0043227 membrane-bounded organelle; GO:0005576 extracellular region; GO:0043230 extracellular organelle;	GO:0097159 organic cyclic compound binding; GO:1901363 heterocyclic compound binding; GO:0003723 RNA binding; GO:0005488 binding; GO:0003676 nucleic acid binding;	0	0	0	IPR009738;	BAT2, N-terminal;
E2RQE3-1101	E2RQE3	1101	S	Proline rich coiled-coil 2A	PRRC2A	0.974623	4.2e-05	97.463	S(0.025)EGS(0.975)EYEEIPK	3	-0.64135	2	0.805243	0.763183	0.811492	1.34161	1.22727	1.39719	0.000537589	1.66648	0.00843825	0.736801	up	481713	nucleus	GO:0032502 developmental process; GO:0030154 cell differentiation; GO:0044767 single-organism developmental process; GO:0048869 cellular developmental process; GO:0044763 single-organism cellular process; GO:0044699 single-organism process; GO:0009987 cellular process;	GO:0016020 membrane; GO:0070062 extracellular exosome; GO:0043226 organelle; GO:0044421 extracellular region part; GO:0031982 vesicle; GO:1903561 extracellular vesicle; GO:0043227 membrane-bounded organelle; GO:0005576 extracellular region; GO:0043230 extracellular organelle;	GO:0097159 organic cyclic compound binding; GO:1901363 heterocyclic compound binding; GO:0003723 RNA binding; GO:0005488 binding; GO:0003676 nucleic acid binding;	0	0	0	IPR009738;	BAT2, N-terminal;
E2RQE3-1115	E2RQE3	1115	S	Proline rich coiled-coil 2A	PRRC2A	0.975636	6.2e-40	180.04	GS(0.976)ET(0.008)GS(0.016)ET(0.001)HESDLAPSDK	3	-0.60664	4	1.11142	1.11697	1.1623	0.845756	0.853755	0.77332	0.000536771	0.7293	0.00843825	-0.455416	down	481713	nucleus	GO:0032502 developmental process; GO:0030154 cell differentiation; GO:0044767 single-organism developmental process; GO:0048869 cellular developmental process; GO:0044763 single-organism cellular process; GO:0044699 single-organism process; GO:0009987 cellular process;	GO:0016020 membrane; GO:0070062 extracellular exosome; GO:0043226 organelle; GO:0044421 extracellular region part; GO:0031982 vesicle; GO:1903561 extracellular vesicle; GO:0043227 membrane-bounded organelle; GO:0005576 extracellular region; GO:0043230 extracellular organelle;	GO:0097159 organic cyclic compound binding; GO:1901363 heterocyclic compound binding; GO:0003723 RNA binding; GO:0005488 binding; GO:0003676 nucleic acid binding;	0	0	0	IPR009738;	BAT2, N-terminal;
E2RQE3-456	E2RQE3	456	S	Proline rich coiled-coil 2A	PRRC2A	0.871206	0.000890979	54.964	RKQS(0.871)S(0.08)S(0.025)EIS(0.024)LAVER	3	0.15687	1	0.532772	0.669223	0.774194	1.38509	1.3498	1.52056	0.000953126	2.15337	0.0114212	1.10659	up	481713	nucleus	GO:0032502 developmental process; GO:0030154 cell differentiation; GO:0044767 single-organism developmental process; GO:0048869 cellular developmental process; GO:0044763 single-organism cellular process; GO:0044699 single-organism process; GO:0009987 cellular process;	GO:0016020 membrane; GO:0070062 extracellular exosome; GO:0043226 organelle; GO:0044421 extracellular region part; GO:0031982 vesicle; GO:1903561 extracellular vesicle; GO:0043227 membrane-bounded organelle; GO:0005576 extracellular region; GO:0043230 extracellular organelle;	GO:0097159 organic cyclic compound binding; GO:1901363 heterocyclic compound binding; GO:0003723 RNA binding; GO:0005488 binding; GO:0003676 nucleic acid binding;	0	0	0	IPR009738;	BAT2, N-terminal;
E2RQE3-771	E2RQE3	771	S	Proline rich coiled-coil 2A	PRRC2A	0.883392	1.88e-05	84.712	ERS(0.02)DS(0.883)GGS(0.087)NS(0.009)EPFER	2	-0.74144	3	0.830524	0.908917	0.938508	1.17702	1.14427	1.16951	0.00129961	1.30353	0.0133577	0.382428	up	481713	nucleus	GO:0032502 developmental process; GO:0030154 cell differentiation; GO:0044767 single-organism developmental process; GO:0048869 cellular developmental process; GO:0044763 single-organism cellular process; GO:0044699 single-organism process; GO:0009987 cellular process;	GO:0016020 membrane; GO:0070062 extracellular exosome; GO:0043226 organelle; GO:0044421 extracellular region part; GO:0031982 vesicle; GO:1903561 extracellular vesicle; GO:0043227 membrane-bounded organelle; GO:0005576 extracellular region; GO:0043230 extracellular organelle;	GO:0097159 organic cyclic compound binding; GO:1901363 heterocyclic compound binding; GO:0003723 RNA binding; GO:0005488 binding; GO:0003676 nucleic acid binding;	0	0	0	IPR009738;	BAT2, N-terminal;
E2RQE3-792	E2RQE3	792	T	Proline rich coiled-coil 2A	PRRC2A	1	0.00374228	64.244	DRGT(1)PPVDPK	3	-0.29235	4	0.782772	0.790029	0.84375	1.25466	1.11759	1.26881	0.00141418	1.50672	0.0139133	0.591407	up	481713	nucleus	GO:0032502 developmental process; GO:0030154 cell differentiation; GO:0044767 single-organism developmental process; GO:0048869 cellular developmental process; GO:0044763 single-organism cellular process; GO:0044699 single-organism process; GO:0009987 cellular process;	GO:0016020 membrane; GO:0070062 extracellular exosome; GO:0043226 organelle; GO:0044421 extracellular region part; GO:0031982 vesicle; GO:1903561 extracellular vesicle; GO:0043227 membrane-bounded organelle; GO:0005576 extracellular region; GO:0043230 extracellular organelle;	GO:0097159 organic cyclic compound binding; GO:1901363 heterocyclic compound binding; GO:0003723 RNA binding; GO:0005488 binding; GO:0003676 nucleic acid binding;	0	0	0	IPR009738;	BAT2, N-terminal;
E2RQG4-231	E2RQG4	231	T	Dihydrolipoamide acetyltransferase component of pyruvate dehydrogese complex	DBT	1	0.00027461	82.651	AELVPPPPT(1)PK	3	-0.052265	2	0.516981	0.595602	0.535826	1.20632	1.39807	1.31127	0.000233026	2.37542	0.00597244	1.24818	up	479929	mitochondria	GO:0008152 metabolic process;	GO:0043229 intracellular organelle; GO:0005759 mitochondrial matrix; GO:0042645 mitochondrial nucleoid; GO:0044429 mitochondrial part; GO:0043232 intracellular non-membrane-bounded organelle; GO:0005737 cytoplasm; GO:0044446 intracellular organelle part; GO:0044424 intracellular part; GO:0005623 cell; GO:0044422 organelle part; GO:0005739 mitochondrion; GO:0043228 non-membrane-bounded organelle; …	GO:0016746 transferase activity, transferring acyl groups; GO:0031625 ubiquitin protein ligase binding; GO:0003824 catalytic activity; GO:0005488 binding; GO:0005515 protein binding; GO:0044389 ubiquitin-like protein ligase binding; GO:0016740 transferase activity; GO:0019899 enzyme binding;	K09699	DBT; 2-oxoisovalerate dehydrogenase E2 component (dihydrolipoyl transacylase) [EC:2.3.1.168]	cfa00640 Propanoate metabolism - Canis familiaris (dog); cfa00280 Valine, leucine and isoleucine degradation - Canis familiaris (dog); cfa01100 Metabolic pathways - Canis familiaris (dog);	IPR004167; IPR001078; IPR011053; IPR000089; IPR023213;	E3-binding domain; 2-oxoacid dehydrogenase acyltransferase, catalytic domain; Single hybrid motif; Biotin/lipoyl attachment; Chloramphenicol acetyltransferase-like domain;
E2RQP6-11	E2RQP6	11	S	Eukaryotic translation initiation factor 3 subunit C	EIF3C	0.533159	4.8e-14	97.049	FFT(0.008)T(0.031)GS(0.423)DS(0.533)ES(0.005)ESSLSGEELVTK	3	-1.2251	1	0.660213	0.732673	0.708333	1.1507	1.0674	1.11035	0.00021893	1.58406	0.0059191	0.663626	up		nucleus	GO:0050794 regulation of cellular process; GO:0044085 cellular component biogenesis; GO:0016043 cellular component organization; GO:0022613 ribonucleoprotein complex biogenesis; GO:0006518 peptide metabolic process; GO:0022618 ribonucleoprotein complex assembly; GO:0060255 regulation of macromolecule metabolic process; GO:0010608 posttranscriptional regulation of gene expression; GO:0044267 cellu…	GO:0044464 cell part; GO:0005622 intracellular; GO:0070993 translation preinitiation complex; GO:0005737 cytoplasm; GO:0016282 eukaryotic 43S preinitiation complex; GO:0071541 eukaryotic translation initiation factor 3 complex, eIF3m; GO:0032991 macromolecular complex; GO:0044424 intracellular part; GO:1990904 ribonucleoprotein complex; GO:0030529 intracellular ribonucleoprotein complex; GO:00432…	GO:0097159 organic cyclic compound binding; GO:1901363 heterocyclic compound binding; GO:0008135 translation factor activity, RNA binding; GO:0003723 RNA binding; GO:0031369 translation initiation factor binding; GO:0005488 binding; GO:0003676 nucleic acid binding; GO:0003743 translation initiation factor activity; GO:0005515 protein binding;	K03252	EIF3C; translation initiation factor 3 subunit C	cfa03013 RNA transport - Canis familiaris (dog);	IPR000717; IPR011991; IPR008905;	Proteasome component (PCI) domain; Winged helix-turn-helix DNA-binding domain; Eukaryotic translation initiation factor 3 subunit C, N-terminal domain;
E2RQP6-18	E2RQP6	18	S	Eukaryotic translation initiation factor 3 subunit C	EIF3C	0.886398	4.23e-26	123.65	FFTTGSDSES(0.001)ES(0.023)S(0.089)LS(0.886)GEELVTK	3	0.17159	1	0.670862	0.655446	0.802579	1.14471	1.07344	1.21289	0.00214495	1.61166	0.0177111	0.688548	up		nucleus	GO:0050794 regulation of cellular process; GO:0044085 cellular component biogenesis; GO:0016043 cellular component organization; GO:0022613 ribonucleoprotein complex biogenesis; GO:0006518 peptide metabolic process; GO:0022618 ribonucleoprotein complex assembly; GO:0060255 regulation of macromolecule metabolic process; GO:0010608 posttranscriptional regulation of gene expression; GO:0044267 cellu…	GO:0044464 cell part; GO:0005622 intracellular; GO:0070993 translation preinitiation complex; GO:0005737 cytoplasm; GO:0016282 eukaryotic 43S preinitiation complex; GO:0071541 eukaryotic translation initiation factor 3 complex, eIF3m; GO:0032991 macromolecular complex; GO:0044424 intracellular part; GO:1990904 ribonucleoprotein complex; GO:0030529 intracellular ribonucleoprotein complex; GO:00432…	GO:0097159 organic cyclic compound binding; GO:1901363 heterocyclic compound binding; GO:0008135 translation factor activity, RNA binding; GO:0003723 RNA binding; GO:0031369 translation initiation factor binding; GO:0005488 binding; GO:0003676 nucleic acid binding; GO:0003743 translation initiation factor activity; GO:0005515 protein binding;	K03252	EIF3C; translation initiation factor 3 subunit C	cfa03013 RNA transport - Canis familiaris (dog);	IPR000717; IPR011991; IPR008905;	Proteasome component (PCI) domain; Winged helix-turn-helix DNA-binding domain; Eukaryotic translation initiation factor 3 subunit C, N-terminal domain;
E2RQU4-742	E2RQU4	742	T	Ribosomal protein S6 kise	RPS6KA1	0.829665	0.0599714	43.442	KLPS(0.126)T(0.83)T(0.044)L	2	0.28304	1	0.80744	0.823586	0.765869	1.39171	1.28279	1.39718	0.000168908	1.69873	0.00561987	0.764456	up	487353	nucleus	GO:0050794 regulation of cellular process; GO:0044700 single organism signaling; GO:0051716 cellular response to stimulus; GO:0016310 phosphorylation; GO:0035556 intracellular signal transduction; GO:0044267 cellular protein metabolic process; GO:0044699 single-organism process; GO:0023052 signaling; GO:0050896 response to stimulus; GO:0044238 primary metabolic process; GO:0044237 cellular metabo…	GO:0005623 cell; GO:0005622 intracellular; GO:0044464 cell part;	GO:0000287 magnesium ion binding; GO:0005524 ATP binding; GO:1901265 nucleoside phosphate binding; GO:0016773 phosphotransferase activity, alcohol group as acceptor; GO:0001882 nucleoside binding; GO:0043167 ion binding; GO:0004672 protein kinase activity; GO:0000166 nucleotide binding; GO:0097159 organic cyclic compound binding; GO:1901363 heterocyclic compound binding; GO:0032549 ribonucleoside…	K04373	RPS6KA; ribosomal protein S6 kinase alpha-1/2/3/6 [EC:2.7.11.1]	cfa04722 Neurotrophin signaling pathway - Canis familiaris (dog); cfa04150 mTOR signaling pathway - Canis familiaris (dog); cfa04914 Progesterone-mediated oocyte maturation - Canis familiaris (dog); cfa04931 Insulin resistance - Canis familiaris (dog); cfa04114 Oocyte meiosis - Canis familiaris (dog); cfa04720 Long-term potentiation - Canis familiaris (dog); cfa04714 Thermogenesis - Canis familia…	IPR000719; IPR017892; IPR000961; IPR011009;	Protein kinase domain; Protein kinase, C-terminal; AGC-kinase, C-terminal; Protein kinase-like domain;
E2RQV5-221	E2RQV5	221	S	LIM domains containing 1	LIMD1	0.965945	2.21e-08	89.468	DHPLY(0.002)QPPLS(0.966)PS(0.027)S(0.005)AK	3	0.35595	6	0.794333	0.872568	0.89669	1.26807	1.06142	1.30056	0.0117995	1.416	0.048029	0.501824	up	100856566	nucleus	GO:0044085 cellular component biogenesis; GO:0044700 single organism signaling; GO:0001649 osteoblast differentiation; GO:0022613 ribonucleoprotein complex biogenesis; GO:0065008 regulation of biological quality; GO:0022618 ribonucleoprotein complex assembly; GO:0010608 posttranscriptional regulation of gene expression; GO:0044237 cellular metabolic process; GO:0008152 metabolic process; GO:00650…	GO:0016020 membrane; GO:0071944 cell periphery; GO:0030054 cell junction; GO:0000932 P-body; GO:0005737 cytoplasm; GO:0032991 macromolecular complex; GO:0044424 intracellular part; GO:0005911 cell-cell junction; GO:0005623 cell; GO:0036464 cytoplasmic ribonucleoprotein granule; GO:0043228 non-membrane-bounded organelle; GO:0005925 focal adhesion; GO:0005622 intracellular; GO:0044464 cell part; GO…	GO:0003714 transcription corepressor activity; GO:0046914 transition metal ion binding; GO:0005488 binding; GO:0043167 ion binding; GO:0000989 transcription factor activity, transcription factor binding; GO:0046872 metal ion binding; GO:0043169 cation binding; GO:0008270 zinc ion binding; GO:0003712 transcription cofactor activity; GO:0000988 transcription factor activity, protein binding;	K16682	AJUBA; LIM domain-containing protein	cfa04390 Hippo signaling pathway - Canis familiaris (dog); cfa04392 Hippo signaling pathway - multiple species - Canis familiaris (dog);	IPR001781;	Zinc finger, LIM-type;
E2RR55-90	E2RR55	90	S	Nuclear factor of activated T cells 2 interacting protein	NFATC2IP	0.954494	1.29e-29	160.3	GDS(0.017)DS(0.954)DS(0.028)EGADARPAGAPR	3	-0.61039	2	0.436709	0.461538	0.435341	1.15539	1.19406	1	0.00679285	2.51161	0.0339504	1.32861	up	100856245	nucleus	GO:0050794 regulation of cellular process; GO:0044707 single-multicellular organism process; GO:0016925 protein sumoylation; GO:0060255 regulation of macromolecule metabolic process; GO:0019219 regulation of nucleobase-containing compound metabolic process; GO:0009891 positive regulation of biosynthetic process; GO:0044267 cellular protein metabolic process; GO:0044699 single-organism process; GO…	GO:0043226 organelle; GO:0043231 intracellular membrane-bounded organelle; GO:0043229 intracellular organelle; GO:0005634 nucleus; GO:0044464 cell part; GO:0005622 intracellular; GO:0044424 intracellular part; GO:0043227 membrane-bounded organelle; GO:0005623 cell;	GO:0031386 protein tag; GO:0005515 protein binding; GO:0005488 binding;	0	0	0	IPR029071; IPR000626; IPR022617;	Ubiquitin-related domain; Ubiquitin domain; Rad60/SUMO-like domain;
E2RR55-92	E2RR55	92	S	Nuclear factor of activated T cells 2 interacting protein	NFATC2IP	0.991748	2.01e-43	180.16	GDSDS(0.008)DS(0.992)EGADARPAGAPR	3	-0.37004	3	0.537975	0.541459	0.565647	1.13002	1.11877	1.04393	4.21e-05	2.00155	0.00278452	1.00112	up	100856245	nucleus	GO:0050794 regulation of cellular process; GO:0044707 single-multicellular organism process; GO:0016925 protein sumoylation; GO:0060255 regulation of macromolecule metabolic process; GO:0019219 regulation of nucleobase-containing compound metabolic process; GO:0009891 positive regulation of biosynthetic process; GO:0044267 cellular protein metabolic process; GO:0044699 single-organism process; GO…	GO:0043226 organelle; GO:0043231 intracellular membrane-bounded organelle; GO:0043229 intracellular organelle; GO:0005634 nucleus; GO:0044464 cell part; GO:0005622 intracellular; GO:0044424 intracellular part; GO:0043227 membrane-bounded organelle; GO:0005623 cell;	GO:0031386 protein tag; GO:0005515 protein binding; GO:0005488 binding;	0	0	0	IPR029071; IPR000626; IPR022617;	Ubiquitin-related domain; Ubiquitin domain; Rad60/SUMO-like domain;
E2RRA1-113	E2RRA1	113	S	Protein kise cAMP-dependent type II regulatory subunit beta	PRKAR2B	0.94036	2e-13	98.225	RAS(0.94)VCAEAY(0.06)NPDEEEDDAESR	3	-1.0443	1	0.78373	0.846457	0.867458	1.2256	1.08219	1.03777	0.0103527	1.33949	0.0441136	0.421682	up	475887	cytoplasm,nucleus	GO:0044699 single-organism process; GO:0044255 cellular lipid metabolic process; GO:0044237 cellular metabolic process; GO:0050877 neurological system process; GO:0031400 negative regulation of protein modification process; GO:0007610 behavior; GO:0071900 regulation of protein serine/threonine kinase activity; GO:0008152 metabolic process; GO:0071901 negative regulation of protein serine/threonin…	GO:0016020 membrane; GO:0030425 dendrite; GO:0044421 extracellular region part; GO:0071944 cell periphery; GO:0031982 vesicle; GO:0005737 cytoplasm; GO:0032991 macromolecular complex; GO:0044424 intracellular part; GO:0005623 cell; GO:0044422 organelle part; GO:0043197 dendritic spine; GO:0043228 non-membrane-bounded organelle; GO:0005856 cytoskeleton; GO:0070062 extracellular exosome; GO:0005815…	GO:0030291 protein serine/threonine kinase inhibitor activity; GO:0051018 protein kinase A binding; GO:1901265 nucleoside phosphate binding; GO:0031625 ubiquitin protein ligase binding; GO:0019901 protein kinase binding; GO:0004860 protein kinase inhibitor activity; GO:0005515 protein binding; GO:0019207 kinase regulator activity; GO:0004857 enzyme inhibitor activity; GO:0098772 molecular functio…	K04739	PRKAR; cAMP-dependent protein kinase regulator	cfa04910 Insulin signaling pathway - Canis familiaris (dog);	IPR000595; IPR018490; IPR003117; IPR014710;	Cyclic nucleotide-binding domain; Cyclic nucleotide-binding-like; cAMP-dependent protein kinase regulatory subunit, dimerization-anchoring domain; RmlC-like jelly roll fold;
E2RRA9-1215	E2RRA9	1215	S	Rho GTPase activating protein 29	ARHGAP29	0.740543	9.63e-21	118.05	T(0.183)GS(0.741)DS(0.076)ET(0.001)APAASTQPTGKPK	3	1.0493	1	1.21577	1.1423	1.24948	0.986402	0.892756	0.901593	0.00317811	0.770816	0.0218684	-0.375542	down	479940	nucleus	GO:0050794 regulation of cellular process; GO:0044700 single organism signaling; GO:0051716 cellular response to stimulus; GO:0007165 signal transduction; GO:0050789 regulation of biological process; GO:0007154 cell communication; GO:0035556 intracellular signal transduction; GO:0044699 single-organism process; GO:0023052 signaling; GO:0050896 response to stimulus; GO:0009987 cellular process; GO…	GO:0044424 intracellular part; GO:0005623 cell; GO:0044464 cell part; GO:0005622 intracellular; GO:0005737 cytoplasm;	GO:0046872 metal ion binding; GO:0043169 cation binding; GO:0005515 protein binding; GO:0019904 protein domain specific binding; GO:0030165 PDZ domain binding; GO:0005488 binding; GO:0043167 ion binding;	K20644	0	0	IPR002219; IPR031160; IPR008936; IPR000198;	Protein kinase C-like, phorbol ester/diacylglycerol-binding domain; F-BAR domain; Rho GTPase activation protein; Rho GTPase-activating protein domain;
E2RRA9-179	E2RRA9	179	S	Rho GTPase activating protein 29	ARHGAP29	0.999608	8.28e-06	70.345	S(0.011)FENVS(0.989)VES(1)VDS(0.812)S(0.188)NEK	3	-0.22838	1	1.28942	1.14328	1.24948	0.978033	0.934149	1	0.00577079	0.790886	0.0305187	-0.338458	down	479940	nucleus	GO:0050794 regulation of cellular process; GO:0044700 single organism signaling; GO:0051716 cellular response to stimulus; GO:0007165 signal transduction; GO:0050789 regulation of biological process; GO:0007154 cell communication; GO:0035556 intracellular signal transduction; GO:0044699 single-organism process; GO:0023052 signaling; GO:0050896 response to stimulus; GO:0009987 cellular process; GO…	GO:0044424 intracellular part; GO:0005623 cell; GO:0044464 cell part; GO:0005622 intracellular; GO:0005737 cytoplasm;	GO:0046872 metal ion binding; GO:0043169 cation binding; GO:0005515 protein binding; GO:0019904 protein domain specific binding; GO:0030165 PDZ domain binding; GO:0005488 binding; GO:0043167 ion binding;	K20644	0	0	IPR002219; IPR031160; IPR008936; IPR000198;	Protein kinase C-like, phorbol ester/diacylglycerol-binding domain; F-BAR domain; Rho GTPase activation protein; Rho GTPase-activating protein domain;
E2RRA9-182	E2RRA9	182	S	Rho GTPase activating protein 29	ARHGAP29	0.8122	8.28e-06	70.345	S(0.011)FENVS(0.989)VES(1)VDS(0.812)S(0.188)NEK	3	-0.22838	1	1.28942	1.14328	1.24948	0.978033	0.934149	1	0.00577079	0.790886	0.0305187	-0.338458	down	479940	nucleus	GO:0050794 regulation of cellular process; GO:0044700 single organism signaling; GO:0051716 cellular response to stimulus; GO:0007165 signal transduction; GO:0050789 regulation of biological process; GO:0007154 cell communication; GO:0035556 intracellular signal transduction; GO:0044699 single-organism process; GO:0023052 signaling; GO:0050896 response to stimulus; GO:0009987 cellular process; GO…	GO:0044424 intracellular part; GO:0005623 cell; GO:0044464 cell part; GO:0005622 intracellular; GO:0005737 cytoplasm;	GO:0046872 metal ion binding; GO:0043169 cation binding; GO:0005515 protein binding; GO:0019904 protein domain specific binding; GO:0030165 PDZ domain binding; GO:0005488 binding; GO:0043167 ion binding;	K20644	0	0	IPR002219; IPR031160; IPR008936; IPR000198;	Protein kinase C-like, phorbol ester/diacylglycerol-binding domain; F-BAR domain; Rho GTPase activation protein; Rho GTPase-activating protein domain;
E2RRB7-158	E2RRB7	158	S	VAMP associated protein B and C	VAPB	0.846679	2.92e-07	107.74	ALS(0.847)S(0.14)S(0.013)LDDTEVKK	4	-0.42528	2	0.833843	0.8002	0.842799	1.17931	1.07087	1.18047	0.00118298	1.38509	0.0127956	0.469983	up	477274	cytoplasm	GO:0044700 single organism signaling; GO:0010256 endomembrane system organization; GO:0065008 regulation of biological quality; GO:0072503 cellular divalent inorganic cation homeostasis; GO:0032270 positive regulation of cellular protein metabolic process; GO:0044699 single-organism process; GO:0044764 multi-organism cellular process; GO:0035821 modification of morphology or physiology of other o…	GO:0043229 intracellular organelle; GO:0016020 membrane; GO:0042175 nuclear outer membrane-endoplasmic reticulum membrane network; GO:0005783 endoplasmic reticulum; GO:0098588 bounding membrane of organelle; GO:0031090 organelle membrane; GO:0044446 intracellular organelle part; GO:0005737 cytoplasm; GO:0000139 Golgi membrane; GO:0031224 intrinsic component of membrane; GO:0012505 endomembrane sy…	GO:0050839 cell adhesion molecule binding; GO:0042802 identical protein binding; GO:0008092 cytoskeletal protein binding; GO:0046982 protein heterodimerization activity; GO:0008017 microtubule binding; GO:0042803 protein homodimerization activity; GO:0005488 binding; GO:0045296 cadherin binding; GO:0033149 FFAT motif binding; GO:0046983 protein dimerization activity; GO:0015631 tubulin binding; G…	K10707	VAPB; vesicle-associated membrane protein-associated protein B	cfa04979 Cholesterol metabolism - Canis familiaris (dog);	IPR008962; IPR000535;	PapD-like; Major sperm protein (MSP) domain;
E2RRD1-77	E2RRD1	77	S	Protein kise cAMP-dependent type II regulatory subunit alpha	PRKAR2A	1	7.46e-62	205.92	ADS(1)ES(1)EDDEDLDVPIPSR	3	0.77727	7	0.928645	0.847953	0.884538	1.02122	1.07389	1.1202	0.00746018	1.20824	0.0359092	0.27291	up	100685147	cytoplasm	GO:0045859 regulation of protein kinase activity; GO:0050794 regulation of cellular process; GO:0060255 regulation of macromolecule metabolic process; GO:0031399 regulation of protein modification process; GO:0031324 negative regulation of cellular metabolic process; GO:0048519 negative regulation of biological process; GO:0048523 negative regulation of cellular process; GO:0031400 negative regul…	GO:0016020 membrane; GO:0044421 extracellular region part; GO:0061695 transferase complex, transferring phosphorus-containing groups; GO:0098857 membrane microdomain; GO:0030054 cell junction; GO:0071944 cell periphery; GO:0031982 vesicle; GO:0005737 cytoplasm; GO:0032991 macromolecular complex; GO:0044424 intracellular part; GO:0005623 cell; GO:1902911 protein kinase complex; GO:0044422 organell…	GO:0030291 protein serine/threonine kinase inhibitor activity; GO:0051018 protein kinase A binding; GO:1901265 nucleoside phosphate binding; GO:0031625 ubiquitin protein ligase binding; GO:0019901 protein kinase binding; GO:0004860 protein kinase inhibitor activity; GO:0005515 protein binding; GO:0019207 kinase regulator activity; GO:0004857 enzyme inhibitor activity; GO:0098772 molecular functio…	K04739	PRKAR; cAMP-dependent protein kinase regulator	cfa04910 Insulin signaling pathway - Canis familiaris (dog);	IPR000595; IPR018490; IPR003117; IPR014710;	Cyclic nucleotide-binding domain; Cyclic nucleotide-binding-like; cAMP-dependent protein kinase regulatory subunit, dimerization-anchoring domain; RmlC-like jelly roll fold;
E2RRF1-485	E2RRF1	485	S	Family with sequence similarity 126 member B	FAM126B	1	9.07e-06	93.478	HLS(1)LPAGQVVPK	4	-0.21665	3	0.923596	0.930159	0.797804	1.21586	1.35788	1.42926	0.00407547	1.50968	0.0253148	0.594243	up	488469	nucleus	0	GO:0005623 cell; GO:0005622 intracellular; GO:0044464 cell part;	0	K21844	0	0	0	0
[truncated: 664 more rows]

## Sheet: DPPs 30min
ID	Protein.accession	Position	Amino.acid	Protein.description	Gene.me	Localization.probability	PEP	Score	Modified.sequence	Charge	Mass.error..ppm.	MS.MS.Count	X0min_1	X0min_2	X0min_3	X10min_1	X30min_2	X30min_3	Pvalue30	FC30	FDR30	log2FC30	type30	ENTREZID	Subcellular localization	Biological Process	Cellular Component	Molecular Function	KEGG KO No.	KEGG Gene	KEGG pathway	IPR ID	Domain description
[truncated: 761 more rows]

## Sheet: DEPs 10 min
Protein accession	Protein.description	Gene.me	MW..kDa.	Score	Coverage....	Peptides	PSMs	Unique.peptides	X0min_1	X0min_2	X0min_3	X10min_1	X10min_2	X10min_3	FC10	Pvalue10	FDR10	log2FC10	type10	ENTREZID	Subcellular localization	Biological Process	Cellular Component	Molecular Function	KEGG KO No.	KEGG Gene	KEGG pathway	IPR ID	Domain description
[truncated: 44 more rows]

## Sheet: DEPs 30min
Protein accession	Protein.description	Gene.me	MW..kDa.	Score	Coverage....	Peptides	PSMs	Unique.peptides	X0min_1	X0min_2	X0min_3	X30min_1	X30min_2	X30min_3	FC30	Pvalue30	FDR30	log2FC30	type30	ENTREZID	Subcellular localization	Biological Process	Cellular Component	Molecular Function	KEGG KO No.	KEGG Gene	KEGG pathway	IPR ID	Domain description
[truncated: 73 more rows]
