# Supplementary material for: Proteome and Phosphoproteome Profiling Reveal the Toxic Mechanism of Clostridium perfringens Epsilon Toxin in MDCK Cells
Source: Toxins (Basel). 2024 Sep 14;16(9):394. doi: 10.3390/toxins16090394 (PMC11435651; doi:10.3390/toxins16090394)
Supplement: Supplementary file 1 [file toxins-16-00394-s001.zip › Table S4.xlsx]

## Sheet: proteomics 10
	ID	Description	setSize	enrichmentScore	NES	pvalue	p.adjust	qvalues	rank	leading_edge	core_enrichment
cfa05171	cfa05171	Coronavirus disease - COVID-19	90	-0.26851	-3.21717	4.81874e-07	0.00012866	0.000103983	2515	tags=78%, list=50%, signal=40%	442952/481111/475381/475991/477024/485132/100684296/479949/477046/403856/488449/476206/476804/490672/610668/477746/477912/479109/486601/476450/475662/403691/403893/488084/609491/483729/403680/100687749/611398/476366/477031/485874/490967/477575/612576/403677/475130/403634/476412/479412/403685/100855668/476387/475649/609159/474395/403688/403682/403683/487235/479612/403678/102155201/478547/403684/47…
cfa04714	cfa04714	Thermogenesis	105	0.266557	2.79875	6.2544e-06	0.000834963	0.000674817	2402	tags=71%, list=48%, signal=38%	611656/477944/403871/475739/475094/608530/608455/403580/487505/608597/478629/475631/475121/403735/478217/608244/478634/478577/100846976/482193/477792/476794/475001/403583/476756/476004/478981/610413/479815/100855975/480741/100683871/403669/475428/478880/403556/479887/477625/478637/489585/474695/480204/481018/478927/477798/475978/477718/480149/476659/474567/476735/486407/478393/100688544/478421/47…
cfa04727	cfa04727	GABAergic synapse	18	0.55666	2.68467	1.25911e-05	0.00112061	0.000905675	1225	tags=78%, list=24%, signal=59%	486596/100683432/611810/488448/479479/479733/100534634/490739/403912/442957/403556/100686332/477633/477625
cfa05014	cfa05014	Amyotrophic lateral sclerosis	194	0.196652	2.61015	2.07848e-05	0.00138739	0.00112129	3031	tags=77%, list=60%, signal=32%	100856395/475040/477944/474873/100856719/475739/475094/403955/608530/403567/608455/478234/403580/478629/475121/478217/608244/479619/478634/478577/607948/480513/481587/474772/476794/480213/476470/608074/478059/474681/479208/476756/480610/475506/484370/476004/478981/100855659/474440/610413/491909/479815/100855975/475445/480537/486535/474700/480741/100683871/403669/484700/475428/478880/476822/403791…
cfa00190	cfa00190	Oxidative phosphorylation	66	0.299899	2.55242	4.89408e-05	0.00261344	0.00211218	2488	tags=77%, list=49%, signal=40%	477944/475739/475094/608530/608455/478629/475121/478217/608244/478634/478577/477792/476794/610922/479877/476756/476004/478981/610413/479815/100855975/480741/100683871/403669/486953/475428/478880/479887/478500/486245/477740/480204/477798/475978/477718/480149/479238/476659/474567/476735/478393/478421/609744/478410/479623/479685/476686/478032/480360/476754/486137
cfa04978	cfa04978	Mineral absorption	13	0.576136	2.38626	0.000131996	0.00587384	0.00474724	1792	tags=92%, list=35%, signal=60%	406185/477098/442987/403480/403966/403731/477042/403992/477072/403713/479864/403631
cfa05412	cfa05412	Arrhythmogenic right ventricular cardiomyopathy	21	0.460889	2.37616	0.000196474	0.00673161	0.00544049	1223	tags=67%, list=24%, signal=51%	489208/403580/492249/477021/491074/477956/403878/476623/474698/490500/477032/480522/488368/100856563
cfa04976	cfa04976	Bile secretion	18	0.499662	2.40978	0.000201696	0.00673161	0.00544049	1225	tags=72%, list=24%, signal=55%	488390/477098/475538/486241/403966/100683160/482437/403556/403992/485523/403879/479182/477625
cfa00100	cfa00100	Steroid biosynthesis	12	0.588118	2.34121	0.000245095	0.00727117	0.00587656	1288	tags=83%, list=25%, signal=62%	100856363/609364/491611/608021/489573/475225/475491/483675/481079/490391
cfa04520	cfa04520	Adherens junction	35	0.352526	2.29961	0.000383111	0.0087715	0.00708913	1409	tags=60%, list=28%, signal=44%	100684945/403955/403580/403438/442858/403473/483617/477953/442951/403917/403883/476948/479050/477185/404306/474698/403934/477263/477032/478108/476196
cfa04514	cfa04514	Cell adhesion molecules	23	0.443146	2.3743	0.000387508	0.0087715	0.00708913	1803	tags=78%, list=36%, signal=51%	609832/608207/485893/477021/482986/442858/403975/489466/477956/479654/492244/100856563/476439/485794/403648/611060/480088/611010
cfa03008	cfa03008	Ribosome biogenesis in eukaryotes	60	-0.248191	-2.4302	0.000394225	0.0087715	0.00708913	1992	tags=67%, list=39%, signal=41%	484183/474644/483780/100685258/480933/481978/477763/612775/488137/477760/475329/607017/403592/479192/479147/480117/483431/479061/480616/478021/490064/492128/481586/483143/489738/488875/489733/491088/487656/477100/481582/475203/475713/478713/477515/488443/111096540/478098/487790/612945
cfa00020	cfa00020	Citrate cycle (TCA cycle)	26	0.401502	2.2785	0.000604146	0.0124082	0.0100283	2310	tags=85%, list=46%, signal=46%	478217/478634/475499/480858/476574/474403/479066/482945/480255/479043/475775/480092/477177/474487/489406/485448/481081/483704/607852/403978/100856446/476562
cfa05012	cfa05012	Parkinson disease	136	0.192933	2.23642	0.000657313	0.0125359	0.0101315	3057	tags=77%, list=60%, signal=31%	100856395/475040/477944/474873/475739/474519/475094/608530/403567/608455/611581/611810/478629/475121/478217/608244/479255/478634/478577/476794/480213/476470/474681/476756/480610/606963/476004/480416/478981/100855659/610413/479815/100855975/480537/442957/480741/100683871/403669/484700/475428/478880/403556/488660/489042/479887/102153194/480726/488086/477572/480204/477798/475978/477718/480149/480465…
cfa05022	cfa05022	Pathways of neurodegeneration - multiple diseases	214	0.156924	2.13722	0.00100741	0.0169904	0.0137316	2281	tags=57%, list=45%, signal=33%	100856395/475040/477944/442942/403871/474873/100856719/475739/475094/403955/608530/403567/608455/611581/478234/478629/475121/403735/478217/608244/479619/479255/478634/478577/480513/481587/476794/480213/442859/476470/478059/474681/476756/480610/606963/476004/480416/481744/478981/100855659/480229/610413/479815/100855975/480537/486535/480741/403878/100683871/403669/477185/484700/475428/478880/403791…
cfa04723	cfa04723	Retrograde endocannabinoid signaling	52	0.292952	2.24374	0.00115282	0.0169904	0.0137316	1781	tags=62%, list=35%, signal=40%	100683432/479756/442942/475094/611810/478629/608244/478577/476794/476004/478981/479733/100534634/610413/100855975/403912/442957/480741/475428/478880/403556/100686332/479887/477625/403928/480204/477798/475978/477718/476659/476735/490904
cfa04972	cfa04972	Pancreatic secretion	24	0.395747	2.1746	0.00117333	0.0169904	0.0137316	2323	tags=83%, list=46%, signal=45%	403955/477098/475538/608981/403480/403966/403957/403731/481490/483225/403878/403992/476708/477625/403928/490904/403954/481746/476034/403943
cfa04142	cfa04142	Lysosome	68	0.248472	2.15106	0.00118773	0.0169904	0.0137316	1516	tags=51%, list=30%, signal=37%	474391/481266/486077/479065/403929/100856363/608602/403458/490965/100688000/484016/474429/403403/610922/475983/483662/479877/482897/481226/485498/609840/486953/484067/403873/484932/477700/482833/478100/479915/611146/611211/486245/487633/475443/476995
cfa04970	cfa04970	Salivary secretion	19	0.455779	2.26488	0.00120905	0.0169904	0.0137316	2323	tags=89%, list=46%, signal=49%	477098/475538/403480/403966/480416/403731/481490/403556/403992/477625/403928/484464/490904/481746/479975/476034/403943
cfa00280	cfa00280	Valine, leucine and isoleucine degradation	37	0.315533	2.10664	0.00154277	0.020596	0.0166457	2450	tags=78%, list=48%, signal=41%	479018/100856316/607040/476975/100856745/490207/484488/484394/479386/489421/477856/486633/477517/478506/607926/479347/477023/488110/477076/480930/478091/479610/479344/403978/100855521/490568/478645/486240/490779
cfa00071	cfa00071	Fatty acid degradation	25	0.387553	2.16979	0.00163183	0.0207476	0.0167682	1573	tags=68%, list=31%, signal=47%	475631/483322/478706/476696/403583/100856745/490207/489421/477856/477517/489585/478506/607926/481018/478927/477023/488110
cfa05415	cfa05415	Diabetic cardiomyopathy	95	0.215715	2.18685	0.00173949	0.0211111	0.017062	2959	tags=78%, list=59%, signal=33%	477944/475739/475094/403955/608530/608455/478629/475121/478217/608244/479255/478634/478577/476794/442859/483662/480858/474681/476756/606963/476574/476004/482437/478981/610413/479815/100855975/480741/403878/100683871/403669/475428/478880/479887/491303/494005/489585/480204/477798/475978/477718/480149/476659/474567/476735/478393/490904/403755/478421/609744/403558/480086/610764/478410/479623/475630/4…
cfa05020	cfa05020	Prion disease	130	0.18703	2.13069	0.00238416	0.0271809	0.0219676	3028	tags=76%, list=60%, signal=31%	100856395/475040/477944/475739/475094/403955/608530/403567/608455/478629/475121/478217/608244/479255/478634/478577/476794/480213/476470/474681/476756/480610/606963/476004/478981/100855659/475294/610413/479815/100855975/480537/480741/100683871/403669/477185/484700/475428/478880/403556/489042/479887/480726/478108/494005/480204/477798/475978/477718/480149/480465/476659/100688636/479406/100855613/404…
cfa05016	cfa05016	Huntington disease	162	0.170365	2.1341	0.00248245	0.0271809	0.0219676	2959	tags=73%, list=59%, signal=31%	100856395/475040/477944/100684945/475739/475094/608530/403567/608455/612620/475035/478629/475121/478217/608244/479255/478634/478577/476476/480513/476794/480213/476470/478059/474681/476756/480610/606963/476004/478981/100855659/610413/479815/100855975/480537/486535/476258/480741/100683871/403669/484700/475428/478880/475994/403791/487309/479887/474415/611859/403928/476052/483106/480428/480605/489814…
cfa05414	cfa05414	Dilated cardiomyopathy	21	0.398457	2.05429	0.00254931	0.0271809	0.0219676	1225	tags=62%, list=24%, signal=47%	489208/403580/492249/478332/477021/491074/477956/403878/476623/403556/488368/100856563/477625
cfa04020	cfa04020	Calcium signaling pathway	35	0.309176	2.01683	0.00264683	0.0271809	0.0219676	2323	tags=74%, list=46%, signal=40%	403914/403438/479255/608643/403480/474681/403883/606963/480416/403731/403878/403556/404306/485586/489042/403727/403928/403846/490904/610764/475630/481746/492093/479975/476034/403943
cfa04260	cfa04260	Cardiac muscle contraction	20	0.402457	2.03181	0.00293426	0.0290166	0.0234512	2113	tags=80%, list=42%, signal=47%	477944/475739/608530/608455/477098/478332/475121/403966/479815/403878/403992/480137/474567/403846/609744/479623
cfa00030	cfa00030	Pentose phosphate pathway	17	-0.39629	-1.9547	0.00363439	0.0340444	0.0275147	2430	tags=88%, list=48%, signal=46%	479116/481088/477684/478236/403849/481011/479787/610090/479545/100856455/478019/475937/480622/476855/478893
cfa04146	cfa04146	Peroxisome	40	0.292367	2.00638	0.00369771	0.0340444	0.0275147	2316	tags=72%, list=46%, signal=40%	100683930/477247/475631/100856425/483322/478706/611056/476258/478000/479043/475826/403474/608947/486309/480254/481018/488421/478927/477023/474630/488110/475375/484015/474498/479564/100855521/488881/482283/475518
cfa00513	cfa00513	Various types of N-glycan biosynthesis	20	0.387315	1.95536	0.00479746	0.0426974	0.0345081	2174	tags=80%, list=43%, signal=46%	478653/404012/489300/480238/477223/481458/490017/478100/476516/491674/481579/487633/480312/100682632/485628/488878

## Sheet: proteomics 30
	ID	Description	setSize	enrichmentScore	NES	pvalue	p.adjust	qvalues	rank	leading_edge	core_enrichment
cfa01200	cfa01200	Carbon metabolism	74	0.412212	3.69542	2.03128e-10	5.42353e-08	3.67769e-08	1967	tags=75%, list=36%, signal=48%	477205/480964/480622/483322/100856683/403474/484063/479597/483800/477786/487797/489421/479787/478889/479043/100856448/403709/477711/607040/477441/479234/474614/480858/478217/403874/482945/479633/607890/478236/479018/481576/475775/403978/477002/479066/478634/486834/476975/100856446/403755/477076/610090/477517/490779/476588/475937/607116/481088/100856455/489406/474403/478103/474487/480092/476574/48…
cfa03008	cfa03008	Ribosome biogenesis in eukaryotes	60	-0.387174	-3.6386	1.02689e-08	1.3709e-06	9.29608e-07	2173	tags=80%, list=40%, signal=48%	474844/474995/481978/474609/612775/100856234/477708/612945/607017/477185/489832/477100/489395/477515/483780/489733/477763/480933/479061/488137/478713/100685258/475329/480117/612871/475713/481586/479192/483431/492128/477760/489738/481582/478021/484183/487656/488875/490064/479147/491088/111096540/475203/483143/478098/487790/488443/480616/403592
cfa00010	cfa00010	Glycolysis / Gluconeogenesis	34	0.484171	3.14813	2.01319e-07	1.79174e-05	1.21498e-05	1920	tags=82%, list=36%, signal=53%	477205/480964/480622/483039/100856683/479597/477786/487797/479787/100856448/477711/476882/477441/479234/480858/403874/481486/479545/476483/403978/477002/610267/480255/403755/478991/610537/489406/476574
cfa04961	cfa04961	Endocrine and other factor-regulated calcium reabsorption	23	0.549832	2.95122	7.93314e-07	5.29537e-05	3.59079e-05	2241	tags=92%, list=42%, signal=54%	490904/403731/476427/477568/403943/607139/475994/476034/403957/403966/403556/480605/477625/480578/403928/100856559/477098/484375/403480/484949/403992/489104
cfa00071	cfa00071	Fatty acid degradation	25	0.507088	2.83572	4.80864e-06	0.000253013	0.000171568	1855	tags=84%, list=34%, signal=55%	483322/482506/484063/478706/489421/481018/475631/490568/481486/100856745/478506/607926/477023/610267/477517/489463/478991/490207/478927/476696/489585
cfa04144	cfa04144	Endocytosis	141	0.232326	2.68602	5.68568e-06	0.000253013	0.000171568	3327	tags=83%, list=62%, signal=33%	475206/403773/100688110/476364/612505/610902/480037/612856/490679/479667/480144/476150/476816/475857/403864/503863/484642/476423/476427/475356/477568/541592/612498/484417/475833/488167/489656/489369/100683160/478209/607139/474394/480355/475095/484849/475994/481396/478595/608738/474657/404306/476674/403702/486746/479744/608924/607442/403957/491306/475213/485842/608795/404008/475346/490648/403954/4…
cfa03010	cfa03010	Ribosome	92	-0.240527	-2.9322	8.90863e-06	0.000332913	0.000225748	3598	tags=91%, list=67%, signal=31%	476753/609623/477887/478597/611180/612007/611273/475869/479612/476012/491078/475746/476206/100855464/476450/474917/100687749/482029/476378/610200/100683775/480061/403678/100683775/475649/476260/474545/611398/475780/609491/477912/477029/102155201/403691/610139/479569/106559787/474599/403893/478443/483663/100688077/476804/490407/475130/475381/480716/403680/479412/490672/474908/475333/403685/403688/…
cfa04514	cfa04514	Cell adhesion molecules	23	0.502172	2.6954	9.97492e-06	0.000332913	0.000225748	2053	tags=87%, list=38%, signal=54%	475389/609832/485893/489466/608207/482986/611060/478974/541592/100856563/492244/442858/479654/476439/488437/485794/477956/403648/611010/480088
cfa00280	cfa00280	Valine, leucine and isoleucine degradation	37	0.409368	2.73311	1.29054e-05	0.000356756	0.000241916	1820	tags=73%, list=34%, signal=49%	479344/484063/486240/489421/100855521/607040/484394/490568/481486/479347/486633/100856745/478506/479018/403978/607926/476975/477023/610267/479386/477076/477517/490779/478991/490207/484488/100856316
cfa03013	cfa03013	RNA transport	119	-0.207641	-2.79353	1.33616e-05	0.000356756	0.000241916	2707	tags=73%, list=50%, signal=37%	480045/477534/607268/474539/100856381/490789/486663/479208/477885/607653/479321/489511/474772/491042/475379/478874/479871/476840/487813/480242/478119/612751/481978/476822/486914/474609/483618/475081/479305/478202/490529/477447/484370/480361/487655/612945/478830/480442/100529255/611715/608665/475070/475445/100855511/481234/477197/489832/100684187/491307/475913/477515/483780/403674/612971/479317/48…
cfa00630	cfa00630	Glyoxylate and dicarboxylate metabolism	18	0.551091	2.64714	1.63018e-05	0.00039569	0.000268317	1872	tags=89%, list=35%, signal=58%	477205/403474/484063/489421/474614/482945/479633/479018/612041/481576/403978/477002/476975/477076/474403/474487
cfa04142	cfa04142	Lysosome	68	0.309466	2.67448	1.901e-05	0.000422972	0.000286817	2126	tags=68%, list=39%, signal=42%	479877/608602/100856363/403920/475316/403929/479240/611983/477456/486077/489661/483662/403458/478100/479065/403873/484932/475443/609840/477568/477700/474429/100688000/485498/480253/475983/490965/403403/483352/481226/482897/485337/481266/486344/479685/480578/484067/607705/403831/100856559/482841/486953/484681/479666/484016/474391
cfa04721	cfa04721	Synaptic vesicle cycle	30	0.43359	2.62903	2.1524e-05	0.00044207	0.000299767	2241	tags=83%, list=42%, signal=49%	479877/100683511/609241/480360/477740/476427/477568/474628/607139/475994/490921/475199/480605/479685/480578/484826/607705/100856559/487981/484375/486953/484949/486137/475061/489104
cfa00620	cfa00620	Pyruvate metabolism	26	0.470972	2.67403	3.28185e-05	0.000625896	0.00042442	2283	tags=85%, list=42%, signal=49%	477205/484063/489421/403709/476882/474614/480858/403874/482945/481486/612041/403978/477002/610267/480255/478991/610537/489406/480092/476574/476198/479888/474894
cfa04146	cfa04146	Peroxisome	40	0.388348	2.65661	3.6172e-05	0.000643862	0.000436602	1283	tags=57%, list=24%, signal=44%	611056/483322/403474/486309/478706/475826/481018/478889/100856425/100855521/479564/480254/479043/475631/477247/476258/100683930/474630/482283/478000/488881/475375/475518/477023
cfa03320	cfa03320	PPAR signaling pathway	22	0.48525	2.56413	4.63577e-05	0.000773594	0.000524574	2112	tags=83%, list=39%, signal=50%	479344/483322/482506/481018/479564/403709/475631/476115/100856329/476836/477023/480255/486839/491317/490207/478927/489585/480872/488110
cfa04972	cfa04972	Pancreatic secretion	24	0.468971	2.59397	5.23581e-05	0.000799219	0.00054195	2510	tags=88%, list=47%, signal=47%	403773/490904/403731/476708/403955/403943/476034/486628/403957/477928/403966/403954/477625/403928/483225/403878/477098/403480/403992/608981/481746/475538
cfa00330	cfa00330	Arginine and proline metabolism	18	0.521968	2.50724	5.38799e-05	0.000799219	0.00054195	1807	tags=83%, list=33%, signal=56%	483372/480112/480364/477858/479242/481486/474672/477781/479081/486834/480861/610267/478991/476166/478103
cfa05132	cfa05132	Salmonella infection	137	0.213653	2.45233	6.29382e-05	0.000884447	0.000599743	3212	tags=78%, list=60%, signal=33%	490792/100688110/609395/477024/480037/474519/612856/490679/610530/482250/477441/403523/477032/476423/403955/484713/611888/475875/611939/477700/481245/403567/403505/474394/404019/480569/481396/489508/403435/403670/483106/403702/479744/477575/474415/487503/475213/490477/404008/100856149/482252/403755/481084/403954/480487/403580/476059/403791/403934/485217/611694/476413/403634/100682715/483729/40394…
cfa00020	cfa00020	Citrate cycle (TCA cycle)	26	0.439372	2.49462	0.000145553	0.00190714	0.00129323	2645	tags=92%, list=49%, signal=47%	478889/479043/607852/474614/480858/478217/482945/481576/475775/403978/479066/478634/100856446/480255/489406/474403/474487/480092/476574/485448/475499/476562/478983/483704
cfa05414	cfa05414	Dilated cardiomyopathy	21	0.48155	2.4837	0.00015	0.00190714	0.00129323	1626	tags=77%, list=30%, signal=54%	486493/488368/489208/491074/403943/100856563/609879/478332/480137/488437/478332/403556/403580/477956/477625/478820/403878
cfa00310	cfa00310	Lysine degradation	33	0.371577	2.3708	0.000211243	0.00256372	0.00173846	2335	tags=76%, list=43%, signal=44%	488148/479417/484063/489421/485702/479730/487440/481486/100856745/478506/403978/479077/486558/610267/100856446/475584/478991/476696/480128/489094/488110/489916/484834/483186/100688666/476079
cfa04512	cfa04512	ECM-receptor interaction	25	0.419999	2.34871	0.000298228	0.00346204	0.00234761	2565	tags=88%, list=48%, signal=46%	486493/403496/480173/488368/485893/482986/478552/489208/491074/479574/475882/100856563/488437/480034/477956/442953/403843/403939/442939/477021/478471/403440
cfa05146	cfa05146	Amoebiasis	33	0.359724	2.29517	0.000396501	0.00441108	0.00299115	2183	tags=69%, list=40%, signal=41%	403496/403979/480173/480364/490904/403914/475882/403943/479252/403567/474394/476034/480034/475375/404008/403556/442953/403928/483729/403941/403843/478699/442939/404007
cfa00900	cfa00900	Terpenoid backbone biosynthesis	15	0.515675	2.30661	0.000440344	0.00470288	0.00318902	2009	tags=87%, list=37%, signal=55%	479344/480129/486309/484063/489421/607944/489663/483705/481418/481950/612157/475566/482460
cfa03020	cfa03020	RNA polymerase	17	-0.470908	-2.35622	0.000665958	0.00683888	0.00463744	2533	tags=94%, list=47%, signal=50%	479256/476476/474531/478109/100856298/479483/475766/474767/475152/611859/477143/100686835/474912/100686016/483159/483863
cfa03420	cfa03420	Nucleotide excision repair	32	-0.315268	-2.14416	0.000818236	0.00809145	0.00548681	1945	tags=69%, list=36%, signal=44%	482686/476806/476881/610047/483096/489798/612550/477166/486223/478089/493995/481656/477499/484922/478667/100855690/477308/479842/100856712/481078/476105/479112
cfa00410	cfa00410	beta-Alanine metabolism	13	0.537169	2.238	0.000927539	0.00884475	0.00599762	2112	tags=92%, list=39%, signal=56%	483322/607040/481486/100856745/610267/477517/490779/489688/478991/476166/479935/488110
cfa01212	cfa01212	Fatty acid metabolism	34	0.347542	2.25976	0.00100079	0.00899027	0.0060963	3236	tags=94%, list=60%, signal=38%	483322/475316/484063/489421/481018/479564/475631/490568/100856745/478506/474630/607926/477023/486839/477517/477352/489463/490207/478927/489585/478159/488110/483378/477856/477043/403583/476687/475939/607895/480828/491130/609532
cfa01230	cfa01230	Biosynthesis of amino acids	49	0.296543	2.23286	0.00101338	0.00899027	0.0060963	1872	tags=61%, list=35%, signal=40%	483372/480112/480964/480622/480364/100856683/479704/479597/477786/487797/479787/478889/479043/477711/477441/484394/403874/486633/607890/481576/477781/479066/486834/403755/476588/475937/100856455/474403/478103/474487
cfa00480	cfa00480	Glutathione metabolism	28	0.378653	2.22989	0.00104381	0.00899027	0.0060963	1721	tags=68%, list=32%, signal=46%	479912/476005/478889/611603/479043/609843/477558/474939/476006/478236/475596/479081/475518/480861/609050/482085/480069/481088/477813
cfa00100	cfa00100	Steroid biosynthesis	12	0.545955	2.18707	0.00115172	0.00919559	0.00623553	813	tags=67%, list=15%, signal=57%	475491/608021/477362/100856363/609364/481079/491611/483675
cfa00380	cfa00380	Tryptophan metabolism	15	0.493739	2.20849	0.00115735	0.00919559	0.00623553	1726	tags=80%, list=32%, signal=55%	491310/403474/484063/489421/481486/100856745/478506/403978/610267/100856446/478991/476696
cfa04260	cfa04260	Cardiac muscle contraction	20	0.437528	2.19742	0.00118565	0.00919559	0.00623553	2299	tags=86%, list=43%, signal=49%	608530/477944/609744/609879/478332/480137/478332/475739/475121/403966/612644/479815/403878/608455/477098/403846/403992/476503
cfa05171	cfa05171	Coronavirus disease - COVID-19	90	-0.189023	-2.26225	0.00120541	0.00919559	0.00623553	2641	tags=70%, list=49%, signal=37%	100683775/100855668/488084/474652/403678/100683775/475649/611398/482839/610668/609491/477912/442859/477029/403856/477746/102155201/403691/106559787/474599/403893/486601/476804/475130/475381/480716/403680/479412/490672/403685/403688/403682/403683/609159/481145/442952/485874/485959/403681/477031/403677/479496/403684/474884/477046/100684296/476387/479949/476422/475991/479159/481111/485132/479109/478…
cfa05100	cfa05100	Bacterial invasion of epithelial cells	43	0.315249	2.23988	0.0012871	0.009546	0.00647314	1711	tags=60%, list=32%, signal=42%	486493/608125/479648/480037/612856/477032/477568/403955/479252/489369/442858/481396/486934/476836/403702/479744/100684309/474698/475213/403954/403580/477956/480578/403934/485217/100856559
cfa01240	cfa01240	Biosynthesis of cofactors	71	0.243977	2.1462	0.00143999	0.0103912	0.0070463	2968	tags=76%, list=55%, signal=35%	490778/111089955/486100/609412/490739/480366/480491/487788/480712/610935/481118/484159/490013/480517/475769/484394/100856436/480540/610291/403874/486633/610360/489554/490438/403978/610755/610267/487436/474615/480558/478145/475378/610537/489373/403831/480558/477214/480352/479775/475515/479301/483118/442962/608751/489536/480851/478593/477792/607458/477043/476638/611501/479807/478980/479107/476245
cfa05204	cfa05204	Chemical carcinogenesis - DNA adducts	12	0.530837	2.12651	0.00191625	0.0134642	0.00913006	1721	tags=83%, list=32%, signal=57%	403892/479912/476005/442942/477558/474939/476006/475518/609050/477813
cfa00650	cfa00650	Butanoate metabolism	14	0.497279	2.12143	0.00201444	0.0137912	0.00935179	958	tags=64%, list=18%, signal=53%	479344/484063/486240/489421/100855521/479347/100856745/488037/478506
cfa04727	cfa04727	GABAergic synapse	18	0.425481	2.04378	0.00231088	0.0154251	0.0104598	2314	tags=83%, list=43%, signal=48%	490739/490904/100686332/486596/100683432/100534634/611810/490921/403556/403912/477625/485864/442957/488448/479479
cfa04066	cfa04066	HIF-1 signaling pathway	48	0.280253	2.09313	0.00271219	0.0176623	0.0119768	2431	tags=69%, list=45%, signal=38%	482437/480964/480622/100856683/490904/479597/487797/479787/487139/100856448/487870/476882/477441/479234/480858/488971/611939/490967/610238/403883/404306/477575/403755/483729/610764/476574/480580/442987/477952/100684945/478347/478019/442951/403801
cfa04520	cfa04520	Adherens junction	35	0.316592	2.05161	0.00353971	0.0225025	0.0152589	1534	tags=54%, list=28%, signal=39%	475389/610902/611060/483617/477032/403955/479252/442858/479050/403473/403883/404306/477575/476948/478108/474698/475213/403954/403580/403934
cfa00640	cfa00640	Propanoate metabolism	26	0.366483	2.08077	0.00374002	0.0232229	0.0157475	1683	tags=65%, list=31%, signal=45%	477205/483322/484063/489421/476882/607040/100856745/479018/475775/403978/477002/476975/477076/477517/490779/489688/484488
cfa00051	cfa00051	Fructose and mannose metabolism	17	0.4437	2.09441	0.00400463	0.0243008	0.0164784	620	tags=53%, list=11%, signal=47%	480622/483800/487797/479787/487139/490013/100856448/477711/479234
cfa04810	cfa04810	Regulation of actin cytoskeleton	89	0.203366	1.97447	0.00449139	0.0265148	0.0179797	1854	tags=51%, list=34%, signal=34%	486493/483699/608414/488368/608125/490412/403872/479648/480037/100686332/612856/608060/489208/491074/403955/100856563/479252/611939/479050/403473/481396/486934/474417/404306/476022/403702/488437/479744/477575/100684309/475213/484056/491924/403954/403580/477956/403558/403934/479177/476413/481280/100688336/480181/480193/403871/479497
cfa00980	cfa00980	Metabolism of xenobiotics by cytochrome P450	11	0.513273	1.99829	0.00456809	0.0265148	0.0179797	1721	tags=82%, list=32%, signal=56%	479912/476005/477558/474939/478210/476006/475518/609050/477813
cfa04971	cfa04971	Gastric acid secretion	22	0.375696	1.98523	0.0049808	0.0277319	0.018805	2510	tags=78%, list=47%, signal=42%	490904/403943/611810/476034/486628/484056/477928/403966/403556/403580/477625/403928/477098/610764/442957/403992/481746/475538
cfa04966	cfa04966	Collecting duct acid secretion	13	0.474514	1.97696	0.00498551	0.0277319	0.018805	2468	tags=92%, list=46%, signal=50%	479877/480360/477740/474628/477928/475199/479685/607705/487981/486137/475061/483691
cfa05200	cfa05200	Pathways in cancer	166	0.158924	1.98249	0.00536934	0.0292575	0.0198395	1721	tags=44%, list=32%, signal=31%	490792/403496/482437/480173/442936/479912/100688110/488148/608125/403872/476005/490904/610902/610935/489464/403568/442942/100686332/489208/490548/480144/403914/403523/490882/477032/484185/491074/477558/474939/100683432/475882/403955/488971/403943/100856563/480522/475875/484142/611939/100534634/476006/488167/403567/489369/442858/611810/490967/404019/403883/404306/476034/480137/488437/480034/477575…
cfa05410	cfa05410	Hypertrophic cardiomyopathy	21	0.384115	1.98116	0.0063259	0.0337803	0.0229064	3332	tags=100%, list=62%, signal=38%	486493/488368/489208/491074/100856563/609879/478332/480137/488437/478332/403580/477956/478820/403878/486295/486559/479351/477021/476623/610668/492249/480124
cfa04115	cfa04115	p53 signaling pathway	26	-0.310187	-1.96289	0.00654949	0.0341938	0.0231868	1302	tags=58%, list=24%, signal=44%	481131/100856079/403618/482963/478324/482620/479236/100855704/403869/486338/608420/479883/609767/608855/100856315
cfa04974	cfa04974	Protein digestion and absorption	13	0.461235	1.92163	0.00665947	0.0341938	0.0231868	2213	tags=85%, list=41%, signal=50%	403496/100687767/486596/476788/483777/403966/477098/484464/403843/403992/484425
cfa03430	cfa03430	Mismatch repair	17	-0.394268	-1.97275	0.00693813	0.034693	0.0235253	1945	tags=76%, list=36%, signal=49%	482686/476806/610047/489798/477166/475524/494002/477499/478667/100855690/477308/474585/479112
cfa04976	cfa04976	Bile secretion	18	0.388346	1.8654	0.00701656	0.034693	0.0235253	2810	tags=89%, list=52%, signal=43%	482437/491084/403943/100683160/488390/488171/477928/403966/403556/477625/403879/477098/403992/475538/485523/486241
cfa00512	cfa00512	Mucin type O-glycan biosynthesis	10	0.510117	1.89018	0.00775906	0.0376667	0.0255418	2649	tags=100%, list=49%, signal=51%	607787/102152620/480161/100685864/100682763/482314/480370/482050/478774/474777
cfa04151	cfa04151	PI3K-Akt signaling pathway	93	0.189022	1.87738	0.0093045	0.0443625	0.0300822	2548	tags=63%, list=47%, signal=34%	486493/403496/480173/488368/491313/403872/490904/100686332/475864/487870/489208/608653/484185/491074/100683432/475882/403955/100856563/611939/100534634/479459/489818/404019/610238/484955/403883/404306/488437/609163/480034/477575/477237/480255/477374/610936/403912/477956/442953/609920/483729/100687866/612576/490280/403871/403843/484335/487421/482873/475545/480580/608378/442939/478347/442951/100856…

## Sheet: phospho-proteomics 10
	ID	Description	setSize	enrichmentScore	NES	pvalue	p.adjust	qvalues	rank	leading_edge	core_enrichment
cfa05162	cfa05162	Measles	14	-0.463415	-2.14931	0.00287058	0.427717	0.404903	727	tags=93%, list=45%, signal=52%	490792/477746/449021/490967/480361/403947/490968/488449/479406/478575/482839/100855704/609920
cfa04932	cfa04932	Non-alcoholic fatty liver disease	10	-0.502484	-1.98062	0.0060338	0.449518	0.425542	812	tags=100%, list=50%, signal=50%	476686/490792/477746/449021/486295/480361/476215/478575/482839
cfa04660	cfa04660	T cell receptor signaling pathway	16	0.466039	1.8221	0.0147749	0.483892	0.458083	302	tags=56%, list=19%, signal=46%	488036/485004/477575/484513/608060/612814/485677/611939/484648
cfa00564	cfa00564	Glycerophospholipid metabolism	10	-0.461104	-1.81751	0.0176604	0.483892	0.458083	676	tags=90%, list=42%, signal=53%	480048/485780/478755/100683790/484993/486890/478600/100855691/478460
cfa05016	cfa05016	Huntington disease	33	-0.234298	-1.80189	0.0227262	0.483892	0.458083	836	tags=82%, list=52%, signal=40%	478232/100688636/100683530/476686/476144/100856559/477746/478654/480428/480149/477467/480578/100855651/475035/607466/100192385/476215/479220/607922/487309/479255/476470/474681/100855659/480513/484375/483634
cfa04217	cfa04217	Necroptosis	16	-0.343215	-1.78143	0.0239935	0.483892	0.458083	827	tags=88%, list=51%, signal=43%	480438/474919/480118/481459/480048/477746/490967/490968/488449/610764/403631/479255/474681/481048
cfa05012	cfa05012	Parkinson disease	23	-0.267492	-1.71629	0.0258395	0.483892	0.458083	837	tags=83%, list=52%, signal=41%	481746/100688636/100683530/476686/476144/477746/478654/480149/477467/480361/100855651/610764/607466/100192385/476215/479255/476470/474681/100855659
cfa05135	cfa05135	Yersinia infection	25	0.366579	1.65324	0.0317647	0.483892	0.458083	463	tags=56%, list=29%, signal=41%	403473/487353/475846/485004/477575/608060/490174/611939/479409/485864/485552/486299/479648/486934
cfa04666	cfa04666	Fc gamma R-mediated phagocytosis	20	0.394069	1.67685	0.0352597	0.483892	0.458083	463	tags=60%, list=29%, signal=43%	475846/480580/477575/608060/403936/477886/484648/486363/484401/479473/475659/486934
cfa05020	cfa05020	Prion disease	27	-0.247376	-1.68805	0.0391918	0.483892	0.458083	837	tags=81%, list=52%, signal=40%	481746/100688636/100683530/476686/476144/477746/478654/480149/474837/477467/480361/100855651/475294/607466/100192385/607922/479406/478575/479255/476470/474681/100855659
cfa04720	cfa04720	Long-term potentiation	12	0.479761	1.68352	0.0400517	0.483892	0.458083	314	tags=58%, list=19%, signal=47%	491857/487353/477575/476034/611939/484648/100684945
cfa01240	cfa01240	Biosynthesis of cofactors	14	-0.348373	-1.61575	0.0446646	0.483892	0.458083	919	tags=93%, list=57%, signal=41%	610935/612283/403874/611514/479107/100687720/480558/479807/480352/607458/100856724/478145/480851
cfa00230	cfa00230	Purine metabolism	13	-0.342253	-1.54987	0.0486225	0.483892	0.458083	1071	tags=100%, list=66%, signal=34%	477625/482963/478469/403874/611514/480558/482188/476630/478145/485604/480266/477809
cfa05211	cfa05211	Renal cell carcinoma	12	0.466226	1.63602	0.0490956	0.483892	0.458083	314	tags=58%, list=19%, signal=47%	491857/477575/484513/612814/611939/484648/100684945
cfa04730	cfa04730	Long-term depression	10	0.493417	1.61312	0.0495315	0.483892	0.458083	302	tags=60%, list=19%, signal=49%	491857/477575/477886/476034/611939/484648
cfa04360	cfa04360	Axon guidance	26	0.343948	1.58398	0.0554273	0.483892	0.458083	398	tags=50%, list=25%, signal=38%	488741/477575/478949/484513/482735/612814/485677/477953/484648/479409/487380/486363/485864
cfa04012	cfa04012	ErbB signaling pathway	20	0.362678	1.54328	0.0619048	0.483892	0.458083	302	tags=45%, list=19%, signal=37%	491857/480580/485004/477575/484513/612814/485677/611939/484648
cfa04928	cfa04928	Parathyroid hormone synthesis, secretion and action	15	0.417742	1.59526	0.0628141	0.483892	0.458083	470	tags=60%, list=29%, signal=43%	479032/491857/477575/609409/476034/484648/479473/486628/490413
cfa04540	cfa04540	Gap junction	11	0.460132	1.56257	0.0701058	0.483892	0.458083	785	tags=91%, list=48%, signal=47%	477575/476034/611939/403752/484648/485864/486628/477625/475928/481746
cfa04810	cfa04810	Regulation of actin cytoskeleton	34	0.304766	1.52585	0.0714286	0.483892	0.458083	763	tags=71%, list=47%, signal=38%	403473/491857/475846/477575/484513/608060/100684883/612814/611939/484648/479409/486363/485864/485552/486299/479648/486934/484056/477021/475411/476865/479001/476413/403543
cfa04270	cfa04270	Vascular smooth muscle contraction	13	0.420606	1.52339	0.0792839	0.483892	0.458083	652	tags=77%, list=40%, signal=46%	491857/477575/476034/611939/484648/479409/486628/494005/477625/475411
cfa04659	cfa04659	Th17 cell differentiation	11	-0.363268	-1.52152	0.0800627	0.483892	0.458083	836	tags=91%, list=52%, signal=44%	478232/480438/474919/490792/610902/477746/490967/490968/488449/482839
cfa04370	cfa04370	VEGF signaling pathway	11	0.447188	1.51861	0.0806878	0.483892	0.458083	431	tags=64%, list=27%, signal=47%	477575/611939/403979/484648/485864/484401/486299
cfa05224	cfa05224	Breast cancer	14	0.404697	1.5087	0.0816583	0.483892	0.458083	320	tags=50%, list=20%, signal=40%	474180/491857/480580/477575/611939/484648/490099
cfa01521	cfa01521	EGFR tyrosine kinase inhibitor resistance	12	0.43371	1.52192	0.0839793	0.483892	0.458083	398	tags=58%, list=25%, signal=44%	491857/480580/477575/611939/484648/480618/485864
cfa05017	cfa05017	Spinocerebellar ataxia	27	-0.224447	-1.53158	0.0844376	0.483892	0.458083	837	tags=81%, list=52%, signal=40%	481746/478232/100688636/100683530/477746/478654/480428/403878/449021/607618/477467/607466/100192385/476215/479220/479255/476470/474681/100855659/480513/490904/483634
cfa01200	cfa01200	Carbon metabolism	14	-0.313338	-1.45326	0.0897702	0.495399	0.468975	824	tags=86%, list=51%, signal=42%	403874/478103/479597/477205/607458/474403/485448/476588/489406/483322/477711/487797
cfa05221	cfa05221	Acute myeloid leukemia	12	0.422481	1.48252	0.0968992	0.515642	0.488139	302	tags=50%, list=19%, signal=41%	491857/487641/480580/477575/611939/484648
cfa04110	cfa04110	Cell cycle	28	-0.22301	-1.57039	0.104254	0.521175	0.493377	523	tags=61%, list=32%, signal=42%	481526/479156/481839/100682599/100855917/484622/478868/477857/608350/475035/608441/487309/478575/100855704/610519/487351/609920
cfa04728	cfa04728	Dopaminergic synapse	14	-0.304965	-1.41443	0.107286	0.521175	0.493377	837	tags=86%, list=52%, signal=42%	481746/476144/490792/477746/449021/100855651/610764/481806/607922/478575/100686332/490904
cfa05205	cfa05205	Proteoglycans in cancer	32	0.293725	1.4404	0.11236	0.521175	0.493377	786	tags=72%, list=49%, signal=38%	480472/491857/480580/477575/608060/611939/484648/479409/485864/486299/486628/403980/484713/484056/477600/475411/481084/479875/476865/477032/476413/481746/478232
cfa05170	cfa05170	Human immunodeficiency virus 1 infection	26	0.308292	1.41978	0.117783	0.521175	0.493377	465	tags=50%, list=29%, signal=36%	480580/485004/477575/484513/100855502/612814/611939/485862/609767/484648/486363/486299/486628
cfa04664	cfa04664	Fc epsilon RI signaling pathway	12	0.405306	1.42225	0.118863	0.521175	0.493377	302	tags=50%, list=19%, signal=41%	485004/477575/608060/477886/611939/484648
cfa04520	cfa04520	Adherens junction	13	0.396571	1.43634	0.118926	0.521175	0.493377	398	tags=54%, list=25%, signal=41%	403473/476948/477575/403752/477953/100684945/485864
cfa00310	cfa00310	Lysine degradation	10	0.419255	1.37067	0.135207	0.557873	0.528117	945	tags=100%, list=58%, signal=42%	489094/486558/479077/479417/474851/489916/476643/476079/100688666/480128
cfa05223	cfa05223	Non-small cell lung cancer	14	0.375045	1.39816	0.135678	0.557873	0.528117	302	tags=43%, list=19%, signal=35%	607929/491857/483048/477575/611939/484648
cfa05415	cfa05415	Diabetic cardiomyopathy	16	-0.251677	-1.30631	0.142132	0.557873	0.528117	836	tags=81%, list=52%, signal=40%	478232/476686/610902/477746/403878/480149/449021/610764/478575/479255/611993/474681/490904
cfa05034	cfa05034	Alcoholism	11	-0.31824	-1.33293	0.142276	0.557873	0.528117	319	tags=64%, list=20%, signal=51%	475035/607922/487309/100686332/486263/478799/480907
cfa05163	cfa05163	Human cytomegalovirus infection	26	0.287417	1.32364	0.160508	0.601514	0.56943	465	tags=46%, list=29%, signal=33%	479032/479883/480580/477575/476034/611939/484648/479409/485864/486299/479648/486628
cfa04371	cfa04371	Apelin signaling pathway	21	0.309934	1.32662	0.162455	0.601514	0.56943	810	tags=76%, list=50%, signal=39%	480580/403607/477575/476034/611939/484648/484401/486628/490413/477625/476865/476413/481746/478232/478471/479351
cfa05206	cfa05206	MicroRNAs in cancer	27	0.287577	1.34035	0.165517	0.601514	0.56943	435	tags=44%, list=27%, signal=33%	477991/607929/477575/483038/484513/611939/403537/484648/100684945/100855638/478175/608378
cfa05210	cfa05210	Colorectal cancer	16	0.333864	1.30533	0.192547	0.668707	0.633039	320	tags=44%, list=20%, signal=35%	491857/480580/477575/484716/611939/484648/490099
cfa05418	cfa05418	Fluid shear stress and atherosclerosis	21	-0.201758	-1.23007	0.192982	0.668707	0.633039	919	tags=81%, list=57%, signal=35%	610935/477032/480438/479351/474919/490792/481459/477746/449021/403975/403580/475108/475294/476215/489508/482839/403498
cfa05152	cfa05152	Tuberculosis	14	0.339634	1.26615	0.217337	0.723301	0.684722	400	tags=50%, list=25%, signal=38%	478854/477575/484648/100684945/479409/485864/484401
cfa04150	cfa04150	mTOR signaling pathway	21	0.289308	1.23834	0.22503	0.723301	0.684722	810	tags=71%, list=50%, signal=36%	477461/487353/479883/480580/477575/611939/484648/608378/490076/477600/479875/478232/479653/485211/479351
cfa05235	cfa05235	PD-L1 expression and PD-1 checkpoint pathway in cancer	11	0.36606	1.24311	0.22619	0.723301	0.684722	302	tags=45%, list=19%, signal=37%	483048/480580/477575/611939/484648
cfa05100	cfa05100	Bacterial invasion of epithelial cells	15	-0.247352	-1.22294	0.228155	0.723301	0.684722	1224	tags=100%, list=76%, signal=25%	486299/479648/486934/403980/474928/477032/100684309/100856559/474698/480578/403580/475108/475294/480037
cfa04662	cfa04662	B cell receptor signaling pathway	11	0.361888	1.22894	0.238095	0.739087	0.699666	302	tags=45%, list=19%, signal=37%	477575/608060/477886/611939/484648
cfa04022	cfa04022	cGMP-PKG signaling pathway	18	0.295045	1.21136	0.264059	0.771315	0.730175	470	tags=50%, list=29%, signal=36%	403992/479714/477575/403936/476034/611939/484648/486628/490413
cfa04015	cfa04015	Rap1 signaling pathway	25	0.261276	1.17833	0.267059	0.771315	0.730175	485	tags=48%, list=30%, signal=34%	480379/487188/477575/608060/403936/476034/611939/477953/484648/485864/479648/487421
cfa04916	cfa04916	Melanogenesis	11	0.350506	1.19029	0.268519	0.771315	0.730175	314	tags=45%, list=19%, signal=37%	477575/476034/611939/484648/100684945
cfa05213	cfa05213	Endometrial cancer	11	0.347795	1.18108	0.27381	0.771315	0.730175	320	tags=45%, list=20%, signal=37%	491857/477575/611939/484648/490099
cfa03010	cfa03010	Ribosome	25	0.258701	1.16671	0.282353	0.771315	0.730175	159	tags=24%, list=10%, signal=22%	476422/477046/611398/403682/102155201/476804
cfa01522	cfa01522	Endocrine resistance	15	0.309645	1.18246	0.282663	0.771315	0.730175	953	tags=87%, list=59%, signal=36%	491857/479515/480580/477575/611939/484648/485864/477625/480533/478232/490882/490792/477746
cfa00240	cfa00240	Pyrimidine metabolism	10	-0.292255	-1.15197	0.286275	0.771315	0.730175	941	tags=90%, list=58%, signal=38%	482963/611514/607417/100687720/480558/482188/485604/477809/480851
cfa04611	cfa04611	Platelet activation	19	0.282259	1.17203	0.28989	0.771315	0.730175	1101	tags=95%, list=68%, signal=31%	608643/478268/477575/403936/477886/476034/479409/485864/486628/477625/475411/403543/481746/478686/480048/449021/483225/480193
cfa05169	cfa05169	Epstein-Barr virus infection	25	-0.167861	-1.13587	0.296053	0.773892	0.732614	669	tags=44%, list=41%, signal=26%	475035/100192385/489508/487309/479854/607359/482839/100855704/476470/485604/609920
cfa04390	cfa04390	Hippo signaling pathway	22	0.26022	1.13631	0.321133	0.821954	0.778113	917	tags=77%, list=57%, signal=34%	607929/488036/100685037/100856566/479297/477953/490099/480244/609568/477535/490397/475928/477032/479465/478686/610902/474698
cfa04218	cfa04218	Cellular senescence	24	0.252496	1.12892	0.325472	0.821954	0.778113	302	tags=33%, list=19%, signal=28%	490748/477221/100856710/479883/477575/611939/609767/484648
cfa04072	cfa04072	Phospholipase D signaling pathway	18	0.271646	1.11529	0.334963	0.823421	0.779501	417	tags=44%, list=26%, signal=33%	475846/479883/477575/476034/611939/484648/484401/479473
cfa05231	cfa05231	Choline metabolism in cancer	16	0.280159	1.09536	0.337888	0.823421	0.779501	302	tags=38%, list=19%, signal=31%	475846/479883/480580/477575/611939/484648
cfa04071	cfa04071	Sphingolipid signaling pathway	13	0.304453	1.1027	0.349105	0.823421	0.779501	417	tags=46%, list=26%, signal=35%	477575/476034/611939/484648/484401/479473
cfa04550	cfa04550	Signaling pathways regulating pluripotency of stem cells	12	0.30924	1.08515	0.360465	0.823421	0.779501	320	tags=42%, list=20%, signal=34%	609234/477575/611939/484648/490099
cfa05203	cfa05203	Viral carcinogenesis	27	0.236532	1.10244	0.364368	0.823421	0.779501	431	tags=41%, list=27%, signal=30%	477221/488036/477714/477575/100685037/477886/609767/100684945/485864/100855638/486299
cfa05200	cfa05200	Pathways in cancer	53	0.192984	1.09685	0.371672	0.823421	0.779501	340	tags=30%, list=21%, signal=25%	607929/474180/491857/487641/483048/403927/480580/477575/480045/484716/476034/611939/484648/100684945/490099/479409
cfa05226	cfa05226	Gastric cancer	16	0.272021	1.06354	0.385093	0.823421	0.779501	320	tags=38%, list=20%, signal=30%	491857/480580/477575/611939/484648/490099
cfa04912	cfa04912	GnRH signaling pathway	17	0.265368	1.06479	0.392593	0.823421	0.779501	645	tags=59%, list=40%, signal=36%	485004/477575/476034/611939/484648/485864/479473/486628/494005/477625
cfa03420	cfa03420	Nucleotide excision repair	14	-0.226913	-1.05242	0.393204	0.823421	0.779501	1077	tags=93%, list=66%, signal=31%	476521/484922/481078/481656/479842/486223/479156/476806/480346/100686967/608441/477308/492102
cfa03015	cfa03015	mRNA surveillance pathway	22	-0.173309	-1.07976	0.393548	0.823421	0.779501	590	tags=64%, list=36%, signal=41%	474772/612751/100170671/479832/479880/475922/489859/480528/476200/481806/474839/480430/475948/475827
cfa04918	cfa04918	Thyroid hormone synthesis	10	0.319706	1.04521	0.400268	0.823421	0.779501	465	tags=50%, list=29%, signal=36%	403992/403927/476034/100684320/486628
cfa05202	cfa05202	Transcriptional misregulation in cancer	18	0.254715	1.04578	0.400978	0.823421	0.779501	575	tags=50%, list=35%, signal=33%	480472/487641/403927/479515/487819/479077/479417/483758/610063
cfa03030	cfa03030	DNA replication	11	-0.251322	-1.05265	0.406504	0.823421	0.779501	478	tags=64%, list=30%, signal=45%	481839/484622/607281/476806/100686967/610519/477308
cfa04510	cfa04510	Focal adhesion	36	0.208824	1.0617	0.410596	0.823421	0.779501	956	tags=75%, list=59%, signal=31%	475846/477575/484513/608060/100684883/612814/403936/484648/485864/486299/479648/486934/403980/484713/490642/477021/475411/481084/479875/477032/403543/482736/478471/480118/100684309/477746/491286
cfa04024	cfa04024	cAMP signaling pathway	23	0.237838	1.05023	0.414201	0.823421	0.779501	314	tags=35%, list=19%, signal=28%	403992/403607/487188/477575/608060/611939/484648/100684945
cfa05165	cfa05165	Human papillomavirus infection	39	0.201147	1.0494	0.414474	0.823421	0.779501	320	tags=31%, list=20%, signal=25%	477221/488036/479883/480580/477714/477575/100685037/611939/477953/484648/100684945/490099
cfa05171	cfa05171	Coronavirus disease - COVID-19	32	0.204189	1.00132	0.455056	0.865508	0.819344	253	tags=25%, list=16%, signal=22%	476422/477046/611398/403682/102155201/476804/477575/475662
cfa04380	cfa04380	Osteoclast differentiation	12	-0.221818	-0.960939	0.464912	0.865508	0.819344	732	tags=75%, list=45%, signal=41%	483724/490792/481459/477746/449021/488449/100856456/607922/482839
cfa04934	cfa04934	Cushing syndrome	20	0.235631	1.00266	0.466667	0.865508	0.819344	785	tags=65%, list=48%, signal=34%	486558/477575/476034/611939/100683160/490099/479417/486628/483758/477625/477032/478299/481746
cfa04621	cfa04621	NOD-like receptor signaling pathway	17	0.245685	0.985805	0.467901	0.865508	0.819344	830	tags=71%, list=51%, signal=35%	477575/490174/476034/485789/486628/477649/478274/494005/100856398/481746/480438/474919
cfa01230	cfa01230	Biosynthesis of amino acids	10	-0.244633	-0.964258	0.490196	0.865508	0.819344	824	tags=80%, list=51%, signal=40%	403874/478103/479597/607458/474403/476588/477711/487797
cfa04062	cfa04062	Chemokine signaling pathway	21	0.228914	0.979834	0.495788	0.865508	0.819344	443	tags=43%, list=27%, signal=32%	477575/608060/477886/476034/477953/484648/485864/486299/479648
cfa05161	cfa05161	Hepatitis B	21	0.22832	0.977291	0.496992	0.865508	0.819344	398	tags=38%, list=25%, signal=29%	491857/485004/477575/611939/484648/100684945/485789/485864
cfa04724	cfa04724	Glutamatergic synapse	11	0.28451	0.96617	0.498677	0.865508	0.819344	946	tags=82%, list=58%, signal=34%	477575/476034/477633/479473/486628/477625/481746/483701/480048
cfa05207	cfa05207	Chemical carcinogenesis - receptor activation	18	0.233181	0.957371	0.502445	0.865508	0.819344	398	tags=39%, list=25%, signal=30%	487353/480580/477575/483038/611939/484648/485864
cfa04066	cfa04066	HIF-1 signaling pathway	14	0.254784	0.949828	0.503769	0.865508	0.819344	314	tags=36%, list=19%, signal=29%	480580/477575/611939/403755/100684945
cfa04926	cfa04926	Relaxin signaling pathway	15	0.245771	0.938542	0.520101	0.865508	0.819344	398	tags=40%, list=25%, signal=30%	485004/477575/476034/611939/484648/485864
cfa04919	cfa04919	Thyroid hormone signaling pathway	26	0.207862	0.957267	0.52194	0.865508	0.819344	314	tags=31%, list=19%, signal=25%	403992/479515/479883/477575/476034/611939/484648/100684945
cfa04914	cfa04914	Progesterone-mediated oocyte maturation	16	0.240057	0.938567	0.531677	0.865508	0.819344	1162	tags=94%, list=72%, signal=27%	489121/491857/487353/477575/484648/475750/491236/477625/480438/474919/609673/477746/449021/481526/100682599
cfa05215	cfa05215	Prostate cancer	16	0.238651	0.933068	0.536646	0.865508	0.819344	830	tags=69%, list=51%, signal=34%	491857/477575/611939/484648/100684945/476006/479875/477032/478232/480438/474919
cfa03008	cfa03008	Ribosome biogenesis in eukaryotes	20	-0.156181	-0.916869	0.537037	0.865508	0.819344	339	tags=45%, list=21%, signal=36%	492263/483143/483431/492128/474995/100856234/491088/476460/475713
cfa04668	cfa04668	TNF signaling pathway	14	-0.199676	-0.926093	0.543689	0.865508	0.819344	727	tags=43%, list=45%, signal=24%	476215/100856456/489508/607922/482839/612349
cfa04925	cfa04925	Aldosterone synthesis and secretion	11	0.270536	0.918714	0.55291	0.865508	0.819344	307	tags=36%, list=19%, signal=30%	403992/403607/476034/100683160
cfa04010	cfa04010	MAPK signaling pathway	33	0.18453	0.913387	0.558296	0.865508	0.819344	325	tags=30%, list=20%, signal=25%	491857/487353/485004/477575/609409/612814/611939/403979/484648/480618
cfa04910	cfa04910	Insulin signaling pathway	26	0.199161	0.917194	0.560046	0.865508	0.819344	435	tags=38%, list=27%, signal=29%	491857/479883/480580/403607/477575/611939/484648/475887/491130/608378
cfa05132	cfa05132	Salmonella infection	41	0.173989	0.923496	0.56013	0.865508	0.819344	306	tags=24%, list=19%, signal=20%	476059/607247/483715/476804/485004/477575/477038/611939/484648/403755
cfa04915	cfa04915	Estrogen signaling pathway	18	0.220235	0.904216	0.562347	0.865508	0.819344	895	tags=72%, list=55%, signal=33%	100685481/477575/476034/611939/484648/485864/486628/494005/477625/481746/480438/474919/490792
cfa04922	cfa04922	Glucagon signaling pathway	16	-0.178304	-0.925478	0.563452	0.865508	0.819344	1335	tags=100%, list=82%, signal=18%	100684945/491130/489410/486628/477786/481746/403874/479351/449021/486295/489012/610764/607922/611993/487797
cfa05212	cfa05212	Pancreatic cancer	16	0.230057	0.89947	0.570186	0.866916	0.820676	302	tags=31%, list=19%, signal=26%	474180/491857/480580/477575/484648
cfa05220	cfa05220	Chronic myeloid leukemia	12	0.24853	0.872113	0.581395	0.875029	0.828357	302	tags=33%, list=19%, signal=27%	491857/477575/611939/484648
cfa00562	cfa00562	Inositol phosphate metabolism	10	0.273659	0.89467	0.587684	0.875649	0.828944	362	tags=40%, list=22%, signal=31%	475846/483196/476034/477336
cfa04137	cfa04137	Mitophagy - animal	13	0.237496	0.860184	0.604859	0.885114	0.837904	953	tags=77%, list=59%, signal=32%	484372/478003/485864/474599/476865/478299/476413/474451/481459/477746
cfa04014	cfa04014	Ras signaling pathway	23	0.200234	0.884183	0.605917	0.885114	0.837904	325	tags=30%, list=20%, signal=25%	607929/477575/484513/612814/611939/484648/480618
cfa04935	cfa04935	Growth hormone synthesis, secretion and action	23	-0.135254	-0.867817	0.624204	0.897357	0.849494	1405	tags=100%, list=87%, signal=13%	476034/611939/484648/100684945/479648/486628/477625/481746/478232/100684309/490792/477746/449021/490967/490968/488449/475108/100856456/489508/607922/478575/490904
cfa05160	cfa05160	Hepatitis C	17	0.214514	0.860732	0.62716	0.897357	0.849494	387	tags=35%, list=24%, signal=27%	491857/477575/611939/484648/100683160/485789
cfa04120	cfa04120	Ubiquitin mediated proteolysis	15	0.221361	0.845326	0.635678	0.897357	0.849494	832	tags=67%, list=51%, signal=33%	487641/479603/483330/475750/475055/474599/491236/474993/480931/475718
cfa03013	cfa03013	RNA transport	54	0.148288	0.846882	0.638388	0.897357	0.849494	122	tags=11%, list=8%, signal=11%	100855511/480247/474556/474440/474539/489027
cfa04931	cfa04931	Insulin resistance	16	-0.168945	-0.876898	0.64467	0.897718	0.849836	836	tags=75%, list=52%, signal=37%	478232/479351/477746/477802/449021/486295/490967/607922/477263/478575/482839/611993
cfa04750	cfa04750	Inflammatory mediator regulation of TRP channels	10	0.254818	0.833075	0.661312	0.905454	0.857159	953	tags=80%, list=59%, signal=33%	476034/485864/486628/494005/477625/481746/480048/477746
cfa03040	cfa03040	Spliceosome	52	0.146484	0.827579	0.662379	0.905454	0.857159	600	tags=40%, list=37%, signal=26%	488456/480247/102152026/480472/490754/100856058/481063/403667/608074/607102/481417/477817/100855638/476015/475730/480651/477510/474921/477538/610237/475767
cfa04714	cfa04714	Thermogenesis	21	0.19183	0.8211	0.683514	0.925304	0.87595	206	tags=24%, list=13%, signal=21%	487353/478067/479883/480580/403607
cfa04310	cfa04310	Wnt signaling pathway	14	-0.178082	-0.825943	0.68932	0.925304	0.87595	1335	tags=100%, list=82%, signal=18%	100684945/490099/475401/477032/487624/483724/610902/477746/474682/610764/478575/483133/490904
cfa04141	cfa04141	Protein processing in endoplasmic reticulum	24	0.1758	0.78601	0.71934	0.94431	0.893942	1131	tags=83%, list=70%, signal=26%	476055/485004/479603/404018/484922/477482/474993/476130/481656/609416/480438/474919/480118/490268/477746/404006/474682/478453/476381/480361
cfa04210	cfa04210	Apoptosis	20	0.184519	0.785171	0.728571	0.94431	0.893942	302	tags=30%, list=19%, signal=25%	480124/477575/403662/611939/403537/484648
cfa05167	cfa05167	Kaposi sarcoma-associated herpesvirus infection	26	-0.119197	-0.80778	0.742647	0.94431	0.893942	1431	tags=100%, list=88%, signal=12%	477575/477886/611939/484648/100684945/485864/486628/474599/477032/481746/478232/490792/477746/449021/490967/403975/488449/489508/607922/478575/482839/607887/100686332/609920/480513
cfa04068	cfa04068	FoxO signaling pathway	17	0.182318	0.731548	0.766667	0.94431	0.893942	314	tags=29%, list=19%, signal=24%	491857/477575/611939/484648/100684945
cfa04613	cfa04613	Neutrophil extracellular trap formation	15	0.187569	0.716282	0.772613	0.94431	0.893942	398	tags=33%, list=25%, signal=25%	477575/476034/611939/484648/485864
cfa05168	cfa05168	Herpes simplex virus 1 infection	23	0.162948	0.719536	0.778698	0.94431	0.893942	514	tags=39%, list=32%, signal=27%	487641/490754/479883/100856058/403667/485789/485864/475730/477510
cfa05225	cfa05225	Hepatocellular carcinoma	23	0.162638	0.718171	0.782249	0.94431	0.893942	1143	tags=83%, list=71%, signal=25%	491857/480580/477575/611939/484648/490099/476640/476006/610935/477032/476593/478232/484047/610902/476710/481107/449021/475037/100688573
cfa04933	cfa04933	AGE-RAGE signaling pathway in diabetic complications	13	-0.172722	-0.782162	0.786364	0.94431	0.893942	724	tags=69%, list=45%, signal=39%	610902/477746/449021/490967/403975/490968/488449/403496/490904
cfa04657	cfa04657	IL-17 signaling pathway	12	0.202552	0.71077	0.793282	0.94431	0.893942	953	tags=75%, list=59%, signal=31%	477575/609409/611201/480438/474919/483724/490792/609693/477746
cfa04151	cfa04151	PI3K-Akt signaling pathway	31	0.14377	0.695035	0.796822	0.94431	0.893942	830	tags=58%, list=51%, signal=29%	479883/480580/477575/490174/611939/403537/484648/608378/487421/477021/477600/479875/100856398/478232/480438/478471/479351/474919
cfa04145	cfa04145	Phagosome	10	-0.188646	-0.743575	0.8	0.94431	0.893942	412	tags=50%, list=25%, signal=38%	403580/480437/483987/474394/403908
cfa04670	cfa04670	Leukocyte transendothelial migration	17	-0.143481	-0.75304	0.802083	0.94431	0.893942	1391	tags=100%, list=86%, signal=14%	403936/486299/479648/490642/484056/477032/403543/474698/483225/480193/403975/403580/475108/489466/490904/403648
cfa04070	cfa04070	Phosphatidylinositol signaling system	14	0.184052	0.68614	0.807789	0.94431	0.893942	959	tags=71%, list=59%, signal=29%	475846/483196/476034/477336/486628/485399/100856311/481746/486443/485780
cfa04722	cfa04722	Neurotrophin signaling pathway	18	0.169805	0.697165	0.809291	0.94431	0.893942	302	tags=28%, list=19%, signal=23%	487353/485004/477575/611939/484648
cfa04140	cfa04140	Autophagy - animal	24	0.15789	0.705934	0.813679	0.94431	0.893942	1052	tags=75%, list=65%, signal=27%	479883/480580/477575/611939/484648/608378/494005/403774/479875/476865/476413/100856311/478232/479351/481459/477746/480428/449021
cfa05164	cfa05164	Influenza A	21	0.156838	0.671324	0.820698	0.94431	0.893942	432	tags=33%, list=27%, signal=25%	487641/477575/611939/484648/100684945/485789/403957
cfa05010	cfa05010	Alzheimer disease	41	0.128969	0.684539	0.823402	0.94431	0.893942	320	tags=24%, list=20%, signal=20%	483715/491857/485004/477575/475662/476034/611939/484648/403755/490099
cfa04625	cfa04625	C-type lectin receptor signaling pathway	15	0.175494	0.670171	0.826633	0.94431	0.893942	785	tags=60%, list=48%, signal=31%	477575/484648/479409/485864/486628/494005/476865/476413/481746
cfa04917	cfa04917	Prolactin signaling pathway	11	0.19437	0.660064	0.839947	0.94431	0.893942	398	tags=36%, list=25%, signal=28%	477575/611939/484648/485864
cfa04620	cfa04620	Toll-like receptor signaling pathway	10	0.205775	0.672737	0.846051	0.94431	0.893942	288	tags=30%, list=18%, signal=25%	485004/477575/611939
cfa01100	cfa01100	Metabolic pathways	97	-0.0687277	-0.895928	0.851976	0.94431	0.893942	1336	tags=93%, list=82%, signal=17%	484488/476034/403755/486434/477336/491130/484401/483009/479473/479077/479417/474851/489916/476006/487139/482093/100855769/476449/476643/477786/612558/483378/485399/477625/482963/475867/610935/489663/478469/612283/100856311/403874/476079/479344/477301/478103/611514/100688666/476686/479107/479597/486443/480128/480048/482833/485780/607417/100687720/480558/479807/476715/480149/480352/477205/481960/10…
cfa04211	cfa04211	Longevity regulating pathway	13	0.182218	0.659976	0.852941	0.94431	0.893942	810	tags=62%, list=50%, signal=31%	479883/480580/484716/608378/474851/477625/478232/479351
cfa04530	cfa04530	Tight junction	34	0.127876	0.640229	0.854911	0.94431	0.893942	291	tags=24%, list=18%, signal=20%	488036/485004/100685037/403854/403936/485669/403752/477953
cfa05417	cfa05417	Lipid and atherosclerosis	28	0.138093	0.651849	0.860571	0.94431	0.893942	307	tags=25%, list=19%, signal=21%	478854/485004/477575/608060/477886/476034/100683160
cfa05022	cfa05022	Pathways of neurodegeneration - multiple diseases	47	0.114569	0.630963	0.86192	0.94431	0.893942	335	tags=23%, list=21%, signal=19%	489951/483715/491857/485004/477575/476034/611939/477274/484648/490099/478003
cfa04971	cfa04971	Gastric acid secretion	10	0.199235	0.651358	0.871486	0.94782	0.897266	785	tags=60%, list=48%, signal=31%	403992/476034/486628/484056/477625/481746
cfa04921	cfa04921	Oxytocin signaling pathway	20	0.1406	0.598287	0.90119	0.972955	0.92106	1066	tags=75%, list=66%, signal=26%	477575/476034/611939/484648/485864/486628/477625/475411/481746/479351/490792/479812/480048/476744/486295
cfa04261	cfa04261	Adrenergic signaling in cardiomyocytes	12	0.169403	0.594449	0.913437	0.972955	0.92106	287	tags=25%, list=18%, signal=21%	403992/477575/476034
cfa03018	cfa03018	RNA degradation	17	0.142158	0.570404	0.917284	0.972955	0.92106	1185	tags=82%, list=73%, signal=22%	487647/478854/607346/609696/474446/477117/476093/489751/479597/607950/612751/481720/485491/481611
cfa04972	cfa04972	Pancreatic secretion	13	0.160045	0.579668	0.920716	0.972955	0.92106	1077	tags=77%, list=66%, signal=26%	403992/476034/403957/486628/481490/477625/481746/403480/403878/483225
cfa04144	cfa04144	Endocytosis	46	0.0953787	0.521534	0.940347	0.97522	0.923204	537	tags=35%, list=33%, signal=24%	487641/475846/484642/487188/483627/477953/100683160/477990/485864/489656/479473/403957/475659/403980/607073/477256
cfa04114	cfa04114	Oocyte meiosis	15	0.134212	0.512524	0.951005	0.97522	0.923204	645	tags=47%, list=40%, signal=28%	487353/477575/475750/486628/607879/491236/477625
cfa05014	cfa05014	Amyotrophic lateral sclerosis	53	0.0912548	0.51866	0.956337	0.97522	0.923204	121	tags=9%, list=7%, signal=9%	489951/102152026/474440/483715/474539
cfa05166	cfa05166	Human T-cell leukemia virus 1 infection	31	0.10321	0.498951	0.959137	0.97522	0.923204	1456	tags=100%, list=90%, signal=10%	488036/479747/477575/611939/609767/100684945/475750/607879/477563/491236/477625/476734/474609/609673/483724/490792/610902/477746/449021/481526/403975/490968/477857/608350/489508/607922/479255/482839/100855704/403908/474681
cfa04725	cfa04725	Cholinergic synapse	11	-0.134245	-0.562275	0.95935	0.97522	0.923204	1405	tags=100%, list=87%, signal=13%	476034/486628/477625/481746/490792/449021/610764/607922/100686332/490904
cfa04152	cfa04152	AMPK signaling pathway	23	0.116424	0.514099	0.96213	0.97522	0.923204	276	tags=22%, list=17%, signal=18%	479883/480580/403607/479182/611201
cfa04020	cfa04020	Calcium signaling pathway	12	0.145144	0.509321	0.971576	0.978036	0.92587	465	tags=33%, list=29%, signal=24%	608643/476034/484401/486628
cfa04213	cfa04213	Longevity regulating pathway - multiple species	12	0.139303	0.488827	0.978036	0.978036	0.92587	1396	tags=100%, list=86%, signal=14%	489027/480580/608378/477625/478232/479351/449021/486295/489012/475035/487309/479406

## Sheet: phospho-proteomics 30
	ID	Description	setSize	enrichmentScore	NES	pvalue	p.adjust	qvalues	rank	leading_edge	core_enrichment
cfa05168	cfa05168	Herpes simplex virus 1 infection	23	0.45787	2.10113	0.00160777	0.18163	0.177075	367	tags=57%, list=23%, signal=44%	490754/479883/487641/100856058/477510/485789/403667/475730/478160/607948/609693/478232/474887
cfa04932	cfa04932	Non-alcoholic fatty liver disease	10	-0.532919	-2.14699	0.00243799	0.18163	0.177075	763	tags=100%, list=47%, signal=53%	477746/479351/449021/478575/486295/480361/476215/476686/490792
cfa04728	cfa04728	Dopaminergic synapse	14	-0.435808	-2.02836	0.00388516	0.192963	0.188124	736	tags=93%, list=45%, signal=51%	481746/477746/449021/478575/100686332/607922/610764/486628/481806/490904/476144/100855651/490792
cfa03040	cfa03040	Spliceosome	52	0.301744	1.82115	0.0101443	0.343721	0.335101	308	tags=37%, list=19%, signal=31%	488456/475767/490754/102152026/613001/480247/100856058/477510/481063/100855638/403667/475730/478160/607948/475827/480472/476152/474772/609693
cfa04217	cfa04217	Necroptosis	16	-0.349127	-1.76468	0.0115343	0.343721	0.335101	1061	tags=100%, list=65%, signal=35%	489656/481459/477746/474681/480438/480118/403631/610764/477649/488449/490967/481048/479255/480048/490968
cfa03010	cfa03010	Ribosome	25	0.365073	1.72664	0.0191584	0.458072	0.446584	149	tags=32%, list=9%, signal=30%	477046/476422/403682/480751/611398/476804/479612/102155201
cfa05012	cfa05012	Parkinson disease	23	-0.27792	-1.72164	0.0251319	0.458072	0.446584	752	tags=78%, list=46%, signal=43%	474993/481746/477746/100688636/474681/480149/476470/607466/610764/100192385/480361/486628/476215/479255/476144/100855659/100855651/476686
cfa05171	cfa05171	Coronavirus disease - COVID-19	32	0.320509	1.65666	0.0278682	0.458072	0.446584	149	tags=28%, list=9%, signal=26%	477046/476422/403682/480751/611398/485789/476804/479612/102155201
cfa05020	cfa05020	Prion disease	27	-0.248577	-1.69947	0.0286467	0.458072	0.446584	736	tags=74%, list=45%, signal=41%	481746/477746/100688636/474681/480149/477575/476470/479406/474837/478575/607922/607466/100192385/480361/486628/479255/476144/100855659/100855651/476686
cfa05162	cfa05162	Measles	14	-0.345163	-1.60648	0.0327456	0.458072	0.446584	763	tags=86%, list=47%, signal=46%	482839/477746/479406/449021/478575/403947/480361/488449/490967/490968/609920/490792
cfa05418	cfa05418	Fluid shear stress and atherosclerosis	21	-0.274153	-1.62739	0.0338174	0.458072	0.446584	1084	tags=95%, list=67%, signal=32%	610935/403580/474919/475294/403980/403975/481459/482839/477746/477032/479351/480438/475108/476006/403498/449021/476215/489508/485864/490792
cfa00310	cfa00310	Lysine degradation	10	0.451798	1.52819	0.0610465	0.757994	0.738984	226	tags=50%, list=14%, signal=43%	476643/489094/486558/479417/100688666
cfa04144	cfa04144	Endocytosis	46	-0.162734	-1.37326	0.07551	0.865461	0.843756	1128	tags=89%, list=70%, signal=28%	477990/100856559/476423/479473/477953/478686/475294/489656/403957/403980/478299/483701/487188/483870/484849/484642/612498/474657/485926/480578/486746/475356/475659/479406/477256/477903/474394/403864/484375/476144/608964/100855651/483627/403773/485207/610902/475346/479233/484067/485864/478336
cfa04620	cfa04620	Toll-like receptor signaling pathway	10	-0.349496	-1.40803	0.0987261	0.984607	0.959914	844	tags=90%, list=52%, signal=43%	611939/482839/477746/477575/478471/449021/488449/489508/490792
cfa05206	cfa05206	MicroRNAs in cancer	27	0.296883	1.44273	0.112306	0.984607	0.959914	289	tags=37%, list=18%, signal=31%	477991/483038/484648/607929/100855638/476715/484056/478175/403879/484513
cfa03420	cfa03420	Nucleotide excision repair	14	-0.289961	-1.34955	0.128514	0.984607	0.959914	351	tags=57%, list=22%, signal=45%	480346/486223/477308/481656/476806/100686967/479156/492102
cfa04917	cfa04917	Prolactin signaling pathway	11	-0.328269	-1.35944	0.13355	0.984607	0.959914	844	tags=91%, list=52%, signal=44%	611939/477746/477575/449021/478575/488449/490967/490968/485864/490792
cfa04935	cfa04935	Growth hormone synthesis, secretion and action	23	-0.221849	-1.3743	0.155771	0.984607	0.959914	736	tags=74%, list=45%, signal=41%	481746/477746/475108/477575/449021/478575/479648/607922/486628/488449/490967/489508/100684309/490904/490968/100856456/490792
cfa04659	cfa04659	Th17 cell differentiation	11	-0.310453	-1.28566	0.166124	0.984607	0.959914	763	tags=82%, list=47%, signal=44%	482839/477746/480438/477575/488449/490967/490968/610902/490792
cfa04725	cfa04725	Cholinergic synapse	11	-0.305723	-1.26607	0.175896	0.984607	0.959914	736	tags=82%, list=45%, signal=45%	481746/477575/449021/100686332/607922/610764/486628/490904/490792
cfa04120	cfa04120	Ubiquitin mediated proteolysis	15	0.336403	1.31683	0.176393	0.984607	0.959914	545	tags=60%, list=34%, signal=40%	487641/475055/480931/474682/479863/483330/475718/475750/474599
cfa04140	cfa04140	Autophagy - animal	24	-0.20275	-1.30313	0.178414	0.984607	0.959914	984	tags=88%, list=61%, signal=35%	480428/494005/481459/480580/611939/477746/479351/476865/477575/479875/403774/449021/476413/100856311/608378/480361/486263/403773/480513/479220/483634
cfa04020	cfa04020	Calcium signaling pathway	12	-0.29318	-1.25109	0.189964	0.984607	0.959914	792	tags=83%, list=49%, signal=43%	403480/481746/474681/484401/608643/610764/486628/479255/490904/479120
cfa04933	cfa04933	AGE-RAGE signaling pathway in diabetic complications	13	-0.278893	-1.23706	0.190114	0.984607	0.959914	979	tags=92%, list=60%, signal=37%	494005/403975/100684883/477746/477575/449021/488449/490967/490904/490968/610902/403496
cfa05417	cfa05417	Lipid and atherosclerosis	28	-0.18258	-1.23177	0.190789	0.984607	0.959914	763	tags=71%, list=47%, signal=38%	482839/477746/480438/475108/477575/479875/479406/474680/449021/490360/478575/483225/610764/480361/476215/490967/489508/490904/485864/490792
cfa04931	cfa04931	Insulin resistance	16	-0.240323	-1.21472	0.199153	0.984607	0.959914	979	tags=88%, list=60%, signal=35%	494005/480580/487353/482839/477746/479351/479875/449021/478575/607922/486295/477263/490967/477802
cfa04114	cfa04114	Oocyte meiosis	15	-0.250382	-1.23258	0.205645	0.984607	0.959914	1088	tags=93%, list=67%, signal=31%	475750/477625/100855704/487353/607879/481746/477575/481526/491236/610764/486628/481806/609673/100682599
cfa04668	cfa04668	TNF signaling pathway	14	-0.27054	-1.25916	0.208835	0.984607	0.959914	763	tags=79%, list=47%, signal=42%	482839/477746/612349/477575/449021/607922/477649/476215/489508/100856456/490792
cfa04390	cfa04390	Hippo signaling pathway	22	0.284104	1.28093	0.211634	0.984607	0.959914	655	tags=64%, list=40%, signal=38%	607929/479297/609568/477535/490099/488036/480244/100856566/403580/477953/478686/479465/100685037/475045
cfa04928	cfa04928	Parathyroid hormone synthesis, secretion and action	15	0.31288	1.22475	0.238727	0.984607	0.959914	96	tags=27%, list=6%, signal=25%	484648/609409/491857/476034
cfa05100	cfa05100	Bacterial invasion of epithelial cells	15	-0.230357	-1.134	0.270161	0.984607	0.959914	1112	tags=93%, list=69%, signal=30%	100856559/403580/475294/403980/486299/477032/475108/480578/479648/100684309/486934/474698/474928/485864
cfa04730	cfa04730	Long-term depression	10	0.346591	1.17233	0.273256	0.984607	0.959914	96	tags=30%, list=6%, signal=28%	484648/491857/476034
cfa00562	cfa00562	Inositol phosphate metabolism	10	0.340982	1.15336	0.290698	0.984607	0.959914	101	tags=30%, list=6%, signal=28%	485399/476034/475846
cfa04722	cfa04722	Neurotrophin signaling pathway	18	-0.208078	-1.13899	0.299107	0.984607	0.959914	844	tags=78%, list=52%, signal=38%	611939/487353/482839/477746/491286/477575/479875/449021/478575/483225/475924/610764/476215/100684309
cfa04810	cfa04810	Regulation of actin cytoskeleton	34	0.220681	1.16796	0.30257	0.984607	0.959914	369	tags=35%, list=23%, signal=28%	403473/484648/491857/475846/403543/486363/484056/608060/480037/484513/612814/479409
cfa04660	cfa04660	T cell receptor signaling pathway	16	0.283832	1.14125	0.308094	0.984607	0.959914	478	tags=50%, list=30%, signal=36%	484648/608060/485004/484513/485677/612814/488036/490183
cfa04010	cfa04010	MAPK signaling pathway	33	0.218051	1.141	0.316959	0.984607	0.959914	349	tags=33%, list=22%, signal=27%	403979/484648/609409/491857/481331/481084/478175/485004/487421/612814/612105
cfa04921	cfa04921	Oxytocin signaling pathway	20	-0.190546	-1.10545	0.320388	0.984607	0.959914	1066	tags=90%, list=66%, signal=31%	403580/479812/477625/475411/607887/611939/481746/479351/477575/476744/486295/610764/486628/486263/480048/490904/485864/490792
cfa01200	cfa01200	Carbon metabolism	14	-0.23098	-1.07504	0.337349	0.984607	0.959914	362	tags=50%, list=22%, signal=39%	474403/489406/476588/403874/477711/487797/483322
cfa04110	cfa04110	Cell cycle	28	-0.1555	-1.04908	0.342105	0.984607	0.959914	1296	tags=96%, list=80%, signal=20%	609767/481839/474682/477221/487351/477871/475035/475750/100684945/100855704/608441/478868/484622/607879/100855917/485674/481526/491236/478575/487309/609673/608350/610519/609920/610902/100682599/479156
cfa04150	cfa04150	mTOR signaling pathway	21	0.246362	1.09255	0.344099	0.984607	0.959914	79	tags=19%, list=5%, signal=18%	479883/477600/484648/477461
cfa03018	cfa03018	RNA degradation	17	-0.208853	-1.08148	0.345455	0.984607	0.959914	612	tags=65%, list=38%, signal=41%	481720/474446/477117/489751/476093/485491/487797/607950/612751/484312/479839
cfa05215	cfa05215	Prostate cancer	16	0.27182	1.09295	0.355091	0.984607	0.959914	1184	tags=100%, list=73%, signal=27%	484648/491857/478232/474919/100684945/100855704/611939/482839/477032/480438/477575/479875/476006/449021/478575/607922
cfa04072	cfa04072	Phospholipase D signaling pathway	18	0.259865	1.09439	0.358612	0.984607	0.959914	101	tags=22%, list=6%, signal=21%	479883/484648/476034/475846
cfa05202	cfa05202	Transcriptional misregulation in cancer	18	0.257014	1.08238	0.372751	0.984607	0.959914	623	tags=56%, list=38%, signal=35%	487641/487819/403927/479417/480472/483758/479515/475035/100855805/610063
cfa05221	cfa05221	Acute myeloid leukemia	12	0.295611	1.06234	0.381743	0.984607	0.959914	86	tags=25%, list=5%, signal=24%	484648/487641/491857
cfa04720	cfa04720	Long-term potentiation	12	0.290278	1.04317	0.405256	0.984607	0.959914	96	tags=25%, list=6%, signal=24%	484648/491857/476034
cfa04625	cfa04625	C-type lectin receptor signaling pathway	15	-0.207254	-1.02027	0.423387	0.984607	0.959914	763	tags=73%, list=47%, signal=39%	482839/481746/477746/476865/612349/477575/449021/476413/486628/488449/485864
cfa05132	cfa05132	Salmonella infection	41	0.183703	1.03385	0.424658	0.984607	0.959914	272	tags=24%, list=17%, signal=21%	476059/607247/484648/485399/483715/476804/481084/480037/485004/403755
cfa04666	cfa04666	Fc gamma R-mediated phagocytosis	20	0.231005	1.00776	0.434673	0.984607	0.959914	254	tags=30%, list=16%, signal=26%	484648/475846/403936/486363/608060/480037
cfa05223	cfa05223	Non-small cell lung cancer	14	0.263064	1.00554	0.450199	0.984607	0.959914	86	tags=21%, list=5%, signal=20%	484648/607929/491857
cfa04918	cfa04918	Thyroid hormone synthesis	10	0.292841	0.990524	0.468023	0.984607	0.959914	167	tags=30%, list=10%, signal=27%	403992/476034/403927
cfa04213	cfa04213	Longevity regulating pathway - multiple species	12	-0.225146	-0.960766	0.505376	0.984607	0.959914	1096	tags=67%, list=68%, signal=22%	479351/479406/449021/608378/486295/489027/487309/489012
cfa04270	cfa04270	Vascular smooth muscle contraction	13	0.258558	0.955366	0.518268	0.984607	0.959914	96	tags=23%, list=6%, signal=22%	484648/491857/476034
cfa04657	cfa04657	IL-17 signaling pathway	12	0.263735	0.947783	0.520055	0.984607	0.959914	997	tags=83%, list=62%, signal=32%	609409/609693/611201/474919/483724/482839/100688511/477746/480438/477575
cfa04540	cfa04540	Gap junction	11	0.274329	0.95332	0.520863	0.984607	0.959914	163	tags=27%, list=10%, signal=25%	484648/476034/403752
cfa03030	cfa03030	DNA replication	11	-0.229656	-0.951059	0.52443	0.984607	0.959914	277	tags=45%, list=17%, signal=38%	486223/477308/476806/610519/100686967
cfa04068	cfa04068	FoxO signaling pathway	17	-0.179127	-0.927552	0.540909	0.984607	0.959914	1041	tags=76%, list=64%, signal=28%	611939/482839/477746/479351/477575/479875/449021/486295/490967/479854/489012/476079/610902
cfa01230	cfa01230	Biosynthesis of amino acids	10	-0.227531	-0.91666	0.541401	0.984607	0.959914	362	tags=50%, list=22%, signal=39%	474403/476588/403874/477711/487797
cfa05166	cfa05166	Human T-cell leukemia virus 1 infection	31	-0.131062	-0.945116	0.543624	0.984607	0.959914	1088	tags=84%, list=67%, signal=28%	475750/477625/100684945/403975/100855704/483724/474609/611939/482839/607879/477746/477563/474681/477575/449021/481526/491236/607922/489508/479255/490968/609673/476734/608350/610902/490792
cfa04012	cfa04012	ErbB signaling pathway	20	0.212261	0.925989	0.546482	0.984607	0.959914	363	tags=35%, list=22%, signal=27%	484648/491857/485004/484513/485677/612814/478232
cfa04714	cfa04714	Thermogenesis	21	0.207198	0.918868	0.546584	0.984607	0.959914	625	tags=52%, list=39%, signal=33%	479883/478067/476710/478232/403607/476640/481107/481018/403580/477625/478193
cfa04910	cfa04910	Insulin signaling pathway	26	0.190685	0.918782	0.547962	0.984607	0.959914	1005	tags=77%, list=62%, signal=30%	479883/484648/491857/611993/491130/478232/475887/483378/403607/100685147/478686/480580/480459/611939/482839/477746/479351/491286/477575/479875
cfa04530	cfa04530	Tight junction	34	0.174546	0.923791	0.550234	0.984607	0.959914	692	tags=53%, list=43%, signal=31%	403936/403752/484056/403854/480037/609521/485004/403648/609568/477535/488036/610716/403580/477953/478686/100685037/487240/483299
cfa04070	cfa04070	Phosphatidylinositol signaling system	14	0.2428	0.928082	0.552457	0.984607	0.959914	101	tags=21%, list=6%, signal=20%	485399/476034/475846
cfa04015	cfa04015	Rap1 signaling pathway	25	0.192069	0.908404	0.555825	0.984607	0.959914	1167	tags=88%, list=72%, signal=25%	480379/484648/476034/403936/608060/609521/487421/403580/477953/478686/477625/487188/611939/477032/491286/475875/477575/485926/449021/476413/483225/479648
cfa05205	cfa05205	Proteoglycans in cancer	32	0.177825	0.919148	0.557261	0.984607	0.959914	1005	tags=75%, list=62%, signal=29%	477600/484648/491857/481084/484056/608060/480472/478232/479409/484713/403580/475294/475411/403980/486299/480580/611939/481746/477032/476865/479215/475108/477575/479875
cfa04022	cfa04022	cGMP-PKG signaling pathway	18	0.216956	0.913685	0.560411	0.984607	0.959914	145	tags=22%, list=9%, signal=20%	484648/403992/476034/403936
cfa04370	cfa04370	VEGF signaling pathway	11	0.263914	0.917127	0.564029	0.984607	0.959914	69	tags=18%, list=4%, signal=18%	403979/484648
cfa04145	cfa04145	Phagosome	10	0.269617	0.911971	0.565407	0.984607	0.959914	1050	tags=90%, list=65%, signal=32%	475816/404018/404006/403908/403580/478797/477038/483987/480437
cfa05231	cfa05231	Choline metabolism in cancer	16	0.226113	0.909166	0.567885	0.984607	0.959914	101	tags=19%, list=6%, signal=18%	479883/484648/475846
cfa00564	cfa00564	Glycerophospholipid metabolism	10	-0.222891	-0.897966	0.573248	0.984607	0.959914	1055	tags=90%, list=65%, signal=32%	479473/478600/486890/100683790/478755/100855691/484993/480048/485780
cfa04914	cfa04914	Progesterone-mediated oocyte maturation	16	0.22037	0.886076	0.590078	0.984607	0.959914	86	tags=19%, list=5%, signal=18%	489121/484648/491857
cfa04024	cfa04024	cAMP signaling pathway	23	0.190756	0.875368	0.591584	0.984607	0.959914	1222	tags=91%, list=75%, signal=23%	484648/403992/608060/403607/403878/479473/477625/100684945/475411/487188/611939/403480/477746/476865/477575/449021/476413/483225/607922/485523/610764
cfa05210	cfa05210	Colorectal cancer	16	0.219829	0.883899	0.5953	0.984607	0.959914	1134	tags=88%, list=70%, signal=27%	484648/491857/478232/490099/477019/484716/480580/611939/477746/477032/475875/477575/449021/478575
cfa04670	cfa04670	Leukocyte transendothelial migration	17	0.211098	0.870375	0.607417	0.984607	0.959914	646	tags=53%, list=40%, signal=32%	403936/403543/484056/608060/490642/403648/403580/486299/403975
cfa04611	cfa04611	Platelet activation	19	0.200601	0.862043	0.60864	0.984607	0.959914	647	tags=53%, list=40%, signal=32%	476034/403936/403543/477886/479409/403580/478686/477625/475411/478268
cfa04662	cfa04662	B cell receptor signaling pathway	11	0.250932	0.872014	0.611511	0.984607	0.959914	1134	tags=91%, list=70%, signal=27%	484648/608060/477886/490183/611939/482839/608653/477575/449021/478575
cfa04915	cfa04915	Estrogen signaling pathway	18	0.205394	0.864992	0.611825	0.984607	0.959914	96	tags=17%, list=6%, signal=16%	100685481/484648/476034
cfa04971	cfa04971	Gastric acid secretion	10	0.258387	0.873988	0.613372	0.984607	0.959914	214	tags=30%, list=13%, signal=26%	403992/476034/484056
cfa04371	cfa04371	Apelin signaling pathway	21	-0.15377	-0.912793	0.619289	0.984607	0.959914	884	tags=76%, list=55%, signal=35%	480580/611939/481746/479351/476865/477575/484401/478471/449021/476413/100686332/486295/486628/490413/610902/480513
cfa04919	cfa04919	Thyroid hormone signaling pathway	26	0.176039	0.848211	0.636691	0.984607	0.959914	96	tags=15%, list=6%, signal=15%	479883/484648/403992/476034
cfa05167	cfa05167	Kaposi sarcoma-associated herpesvirus infection	26	-0.134861	-0.889769	0.642857	0.984607	0.959914	1077	tags=85%, list=66%, signal=29%	474599/100684945/403975/607887/611939/482839/481746/477746/477032/477575/449021/478575/100686332/607922/486628/488449/490967/489508/609920/480513/485864/490792
cfa05165	cfa05165	Human papillomavirus infection	39	0.150388	0.833578	0.647059	0.984607	0.959914	1013	tags=72%, list=63%, signal=28%	477714/479883/484648/481581/477221/478232/609568/490099/488036/475035/477953/478686/100684945/100685037/477021/486299/100855704/483299/480580/611939/478211/482839/477032/100688636/489538/475108/477575/485926
cfa04520	cfa04520	Adherens junction	13	0.227164	0.839367	0.654939	0.984607	0.959914	163	tags=23%, list=10%, signal=21%	403473/476948/403752
cfa04510	cfa04510	Focal adhesion	36	0.153957	0.829396	0.656977	0.984607	0.959914	1167	tags=83%, list=72%, signal=24%	484648/475846/403936/403543/481084/608060/484513/490642/612814/484713/403580/475294/475411/403980/477021/486299/100684883/477746/477032/475108/491286/477575/479875/482736/480118/478471/449021/478575/483225/479648
cfa01240	cfa01240	Biosynthesis of cofactors	14	-0.180445	-0.839836	0.662651	0.984607	0.959914	912	tags=79%, list=56%, signal=35%	480558/483009/612283/607458/100856724/478145/480352/403874/479107/479807/480851
cfa04750	cfa04750	Inflammatory mediator regulation of TRP channels	10	-0.207511	-0.836006	0.66879	0.984607	0.959914	1042	tags=90%, list=64%, signal=32%	477625/494005/481746/477746/610764/486628/480048/490904/485864
cfa03013	cfa03013	RNA transport	54	0.135431	0.824598	0.675468	0.984607	0.959914	352	tags=26%, list=22%, signal=21%	474556/100855511/100688785/477600/480247/608534/403907/607948/475827/474772/474539/479360/479079/478830
cfa04141	cfa04141	Protein processing in endoplasmic reticulum	24	0.173135	0.806123	0.675676	0.984607	0.959914	374	tags=33%, list=23%, signal=26%	609416/404018/485004/477482/404006/478453/474682/403908
cfa04152	cfa04152	AMPK signaling pathway	23	0.177838	0.816085	0.675743	0.984607	0.959914	471	tags=39%, list=29%, signal=28%	479883/611993/491130/479182/478232/483378/487139/403607/611201
cfa04151	cfa04151	PI3K-Akt signaling pathway	31	0.159184	0.816353	0.677608	0.984607	0.959914	1205	tags=87%, list=74%, signal=23%	479883/477600/484648/611993/487421/478232/490174/474919/477021/100855704/403537/480580/611939/482839/608653/479351/480438/475108/477575/479875/478471/449021/100856398/478575/100686332/607922/608378
cfa04014	cfa04014	Ras signaling pathway	23	0.175213	0.804039	0.689356	0.984607	0.959914	1166	tags=87%, list=72%, signal=25%	484648/607929/611928/484513/487421/612814/490548/479473/480618/486271/611939/482839/477746/476865/475875/477575/449021/476413/483225/100686332
cfa03015	cfa03015	mRNA surveillance pathway	22	0.176982	0.797955	0.701733	0.984607	0.959914	298	tags=27%, list=18%, signal=23%	480247/403907/607948/475827/612980/474772
cfa05211	cfa05211	Renal cell carcinoma	12	0.219967	0.790493	0.702628	0.984607	0.959914	1159	tags=92%, list=72%, signal=26%	484648/491857/484513/612814/100684945/610063/611939/491286/477575/449021/483225
cfa05224	cfa05224	Breast cancer	14	0.206095	0.78778	0.709163	0.984607	0.959914	403	tags=36%, list=25%, signal=27%	484648/491857/474180/478232/490099
cfa05213	cfa05213	Endometrial cancer	11	0.228607	0.794432	0.716547	0.984607	0.959914	1134	tags=91%, list=70%, signal=27%	484648/491857/490099/477019/611939/477032/477575/479875/449021/478575
cfa04934	cfa04934	Cushing syndrome	20	0.178038	0.77669	0.718593	0.984607	0.959914	1272	tags=95%, list=79%, signal=21%	476034/486558/479417/483758/490099/100683160/477625/100855704/478299/611939/481746/477032/477575/478575/483225/607922/610764/486628/475589
cfa05161	cfa05161	Hepatitis B	21	-0.142076	-0.843375	0.720812	0.984607	0.959914	343	tags=43%, list=21%, signal=34%	480886/488449/490967/489508/490904/490968/610902/485864/490792
cfa05014	cfa05014	Amyotrophic lateral sclerosis	53	0.126199	0.767938	0.728869	0.984607	0.959914	363	tags=26%, list=22%, signal=21%	489951/102152026/478003/608534/483715/475730/607948/474772/474539/100683530/479360/478830/477467/478232
cfa05164	cfa05164	Influenza A	21	-0.137318	-0.815128	0.736041	0.984607	0.959914	1066	tags=86%, list=66%, signal=30%	403580/100684945/403957/403975/474609/611939/482839/474681/100170671/477575/476822/449021/480361/489859/488449/485942/490904/609920
cfa05170	cfa05170	Human immunodeficiency virus 1 infection	26	0.158255	0.762522	0.73741	0.984607	0.959914	363	tags=31%, list=22%, signal=24%	484648/486363/485004/484513/609767/612814/474682/478232
cfa05034	cfa05034	Alcoholism	11	0.222536	0.773337	0.741007	0.984607	0.959914	86	tags=18%, list=5%, signal=17%	484648/491857
cfa05225	cfa05225	Hepatocellular carcinoma	23	0.164933	0.756868	0.741337	0.984607	0.959914	556	tags=43%, list=34%, signal=29%	484648/491857/476710/478232/490099/476640/100688573/481107/610935/403580
cfa04380	cfa04380	Osteoclast differentiation	12	-0.182706	-0.779661	0.749104	0.984607	0.959914	947	tags=83%, list=58%, signal=35%	481459/483724/482839/477746/477575/449021/607922/488449/100856456/490792
cfa04360	cfa04360	Axon guidance	26	0.156299	0.753097	0.7494	0.984607	0.959914	369	tags=31%, list=23%, signal=24%	484648/486363/478949/484513/485677/487421/612814/479409
cfa05022	cfa05022	Pathways of neurodegeneration - multiple diseases	47	0.126531	0.74067	0.751678	0.984607	0.959914	117	tags=13%, list=7%, signal=12%	489951/478003/484648/491857/476034/483715
cfa04066	cfa04066	HIF-1 signaling pathway	14	-0.168742	-0.78537	0.759036	0.984607	0.959914	1350	tags=100%, list=83%, signal=17%	478232/487139/479597/100684945/480580/611939/477072/477575/449021/610764/490967/487797/490904
cfa04664	cfa04664	Fc epsilon RI signaling pathway	12	0.204082	0.733407	0.769018	0.984607	0.959914	344	tags=33%, list=21%, signal=26%	484648/608060/485004/477886
cfa00230	cfa00230	Purine metabolism	13	-0.170216	-0.755011	0.771863	0.984607	0.959914	1042	tags=54%, list=64%, signal=19%	480266/482963/478145/485604/403874/476630/477809
cfa05160	cfa05160	Hepatitis C	17	0.175377	0.723096	0.777494	0.984607	0.959914	128	tags=18%, list=8%, signal=16%	484648/491857/485789
cfa05220	cfa05220	Chronic myeloid leukemia	12	0.200438	0.720314	0.782849	0.984607	0.959914	86	tags=17%, list=5%, signal=16%	484648/491857
cfa01521	cfa01521	EGFR tyrosine kinase inhibitor resistance	12	0.192984	0.693524	0.811895	0.984607	0.959914	86	tags=17%, list=5%, signal=16%	484648/491857
cfa04916	cfa04916	Melanogenesis	11	0.203183	0.70608	0.814388	0.984607	0.959914	96	tags=18%, list=6%, signal=17%	484648/476034
cfa04621	cfa04621	NOD-like receptor signaling pathway	17	0.164691	0.679036	0.815857	0.984607	0.959914	1356	tags=100%, list=84%, signal=16%	476034/485789/490174/478274/474919/494005/482839/481746/477746/474681/480438/477575/100856398/477649/486628/488449/479255
cfa04310	cfa04310	Wnt signaling pathway	14	0.180278	0.689096	0.818061	0.984607	0.959914	935	tags=71%, list=58%, signal=30%	476034/474682/490099/100684945/483724/483133/487624/477746/477032/475401
cfa04724	cfa04724	Glutamatergic synapse	11	0.199383	0.692875	0.834532	0.984607	0.959914	96	tags=18%, list=6%, signal=17%	477633/476034
cfa05200	cfa05200	Pathways in cancer	53	0.107952	0.656901	0.84303	0.984607	0.959914	649	tags=43%, list=40%, signal=27%	484648/607929/487641/491857/476034/403927/474180/474682/478232/479409/490099/483048/475035/610935/490548/477019/474919/479473/477625/100684945/480045/484716/100855704
cfa04925	cfa04925	Aldosterone synthesis and secretion	11	0.194968	0.677535	0.847482	0.984607	0.959914	96	tags=18%, list=6%, signal=17%	403992/476034
cfa04550	cfa04550	Signaling pathways regulating pluripotency of stem cells	12	-0.160702	-0.685764	0.856631	0.984607	0.959914	844	tags=75%, list=52%, signal=36%	611939/477032/477575/481520/449021/478575/100856284/490967/610902
cfa04261	cfa04261	Adrenergic signaling in cardiomyocytes	12	0.182039	0.654194	0.860304	0.984607	0.959914	96	tags=17%, list=6%, signal=16%	403992/476034
cfa05203	cfa05203	Viral carcinogenesis	27	0.129235	0.628028	0.875747	0.984607	0.959914	649	tags=44%, list=40%, signal=27%	477714/100855638/609767/477886/477221/480405/488036/475035/100684945/100685037/486299/100855704
cfa04071	cfa04071	Sphingolipid signaling pathway	13	0.172845	0.63866	0.88092	0.984607	0.959914	96	tags=15%, list=6%, signal=15%	484648/476034
cfa04922	cfa04922	Glucagon signaling pathway	16	0.156303	0.62847	0.889034	0.984607	0.959914	379	tags=31%, list=23%, signal=24%	476034/611993/489410/491130/477786
cfa05212	cfa05212	Pancreatic cancer	16	0.156602	0.629674	0.889034	0.984607	0.959914	172	tags=19%, list=11%, signal=17%	484648/491857/474180
cfa04218	cfa04218	Cellular senescence	24	0.131763	0.613494	0.891892	0.984607	0.959914	1138	tags=79%, list=70%, signal=24%	479883/484648/490748/609767/477221/478232/100855704/481459/100856710/611939/481746/478149/474681/476865/477575/480118/449021/476413/494006
cfa05135	cfa05135	Yersinia infection	25	0.129251	0.611303	0.896845	0.984607	0.959914	1167	tags=80%, list=72%, signal=23%	403473/475846/608060/480037/485004/490174/479409/403580/485552/486299/611939/487353/482839/477746/475108/477575/449021/100856398/478575/479648
cfa05163	cfa05163	Human cytomegalovirus infection	26	0.124858	0.601606	0.899281	0.984607	0.959914	96	tags=12%, list=6%, signal=11%	479883/484648/476034
cfa05226	cfa05226	Gastric cancer	16	0.152319	0.612454	0.900783	0.984607	0.959914	1134	tags=81%, list=70%, signal=25%	484648/491857/403879/478232/490099/477019/100855704/480580/611939/477032/477575/449021/478575
cfa05169	cfa05169	Epstein-Barr virus infection	25	0.125112	0.591727	0.911408	0.984607	0.959914	1370	tags=96%, list=85%, signal=15%	477991/485789/486242/485004/100683530/477886/480405/475035/403975/100855704/478654/482839/477746/100688636/476470/449021/485604/100192385/607359/488449/490967/479854/489508/487309
cfa04972	cfa04972	Pancreatic secretion	13	0.163319	0.603462	0.912043	0.984607	0.959914	600	tags=46%, list=37%, signal=29%	403992/476034/403878/481490/477625/403957
cfa04062	cfa04062	Chemokine signaling pathway	21	0.136991	0.607518	0.914286	0.984607	0.959914	1347	tags=95%, list=83%, signal=16%	484648/476034/608060/477886/477953/477625/494005/486299/483701/482839/475108/477575/449021/478575/483225/100686332/479648/488449/490967/100684309
cfa05017	cfa05017	Spinocerebellar ataxia	27	-0.0979243	-0.669486	0.915152	0.984607	0.959914	736	tags=63%, list=45%, signal=35%	481746/477746/607618/100688636/474681/476470/449021/607466/100192385/486628/476215/479255/490904/100855659/480513/479220/483634
cfa05207	cfa05207	Chemical carcinogenesis - receptor activation	18	0.13689	0.576494	0.922879	0.984607	0.959914	69	tags=11%, list=4%, signal=11%	483038/484648
cfa00240	cfa00240	Pyrimidine metabolism	10	-0.160248	-0.645597	0.923567	0.984607	0.959914	1363	tags=50%, list=84%, signal=8%	482963/485604/607417/477809/480851
cfa04210	cfa04210	Apoptosis	20	0.130387	0.568814	0.924623	0.984607	0.959914	1365	tags=95%, list=84%, signal=15%	480124/484648/403484/403662/403580/403537/611939/482839/481746/477746/477575/479875/480118/449021/480361/486628/476215/481048/485070
cfa04926	cfa04926	Relaxin signaling pathway	15	0.148892	0.582828	0.927056	0.984607	0.959914	96	tags=13%, list=6%, signal=13%	484648/476034
cfa01522	cfa01522	Endocrine resistance	15	0.14854	0.581452	0.928382	0.984607	0.959914	86	tags=13%, list=5%, signal=13%	484648/491857
cfa05016	cfa05016	Huntington disease	33	-0.0905681	-0.677105	0.938776	0.984607	0.959914	438	tags=42%, list=27%, signal=32%	607922/607466/100192385/476215/484375/479255/487309/476144/100855659/100855651/476686/480513/479220/483634
cfa04613	cfa04613	Neutrophil extracellular trap formation	15	0.144723	0.566512	0.940318	0.984607	0.959914	96	tags=13%, list=6%, signal=13%	484648/476034
cfa03008	cfa03008	Ribosome biogenesis in eukaryotes	20	0.126235	0.550698	0.940955	0.984607	0.959914	958	tags=65%, list=59%, signal=27%	612775/478021/403592/475203/612871/488443/491088/475329/478713/474609/481582/483143/492263
cfa05152	cfa05152	Tuberculosis	14	0.147535	0.563938	0.946879	0.984607	0.959914	1302	tags=93%, list=80%, signal=18%	484648/478854/479409/490183/100684945/477746/477575/484401/449021/607922/610764/474394/488449
cfa05010	cfa05010	Alzheimer disease	41	0.0947808	0.533412	0.94863	0.984607	0.959914	403	tags=27%, list=25%, signal=21%	484648/491857/476034/483715/485004/403755/474598/100683530/477467/478232/490099
cfa01100	cfa01100	Metabolic pathways	97	0.0754562	0.540079	0.951681	0.984607	0.959914	388	tags=25%, list=24%, signal=20%	479929/485399/476034/475846/476643/489094/476715/611993/486558/479417/100688666/482093/478460/611514/403755/484488/100687720/488421/491130/479182/477786/483378/487139/482188
cfa04211	cfa04211	Longevity regulating pathway	13	-0.131754	-0.584409	0.958175	0.984607	0.959914	1042	tags=85%, list=64%, signal=30%	477625/484716/480580/474851/479351/449021/607922/608378/486295/486263/489012
cfa04912	cfa04912	GnRH signaling pathway	17	0.116888	0.48194	0.973146	0.990481	0.965641	96	tags=12%, list=6%, signal=11%	484648/476034
cfa04137	cfa04137	Mitophagy - animal	13	-0.119316	-0.529239	0.977186	0.990481	0.965641	1077	tags=23%, list=66%, signal=8%	480513/485864/483634
cfa05235	cfa05235	PD-L1 expression and PD-1 checkpoint pathway in cancer	11	0.131779	0.457944	0.989928	0.993473	0.968557	1323	tags=91%, list=82%, signal=17%	484648/478232/483048/480580/611939/482839/477575/449021/488449/490967
cfa05415	cfa05415	Diabetic cardiomyopathy	16	0.112147	0.450927	0.993473	0.993473	0.968557	447	tags=31%, list=28%, signal=23%	476034/611993/403755/478232/403878
