# Supplementary material for: Proteome and Phosphoproteome Profiling Reveal the Toxic Mechanism of Clostridium perfringens Epsilon Toxin in MDCK Cells
Source: Toxins (Basel). 2024 Sep 14;16(9):394. doi: 10.3390/toxins16090394 (PMC11435651; doi:10.3390/toxins16090394)
Supplement: Supplementary file 1 [file toxins-16-00394-s001.zip › Table S5.xlsx]

## Sheet: motif-x
	Motif Logo				Motif	Motif Score	Foreground		Background		Fold Increase
							Matches	Size	Matches	Size
					xxxxPx_S_PKxxxx	40.31	49	6329	257	860901	25.9
					xxxxxx_S_PPxKxx	38.07	42	6280	226	860644	25.5
					xxxxxx_S_PPxxxx	32.00	437	6238	5674	860418	10.6
					xxxRxx_S_PxPxxx	39.00	87	5801	535	854744	24.0
					xxxxPx_S_PxxxKx	38.25	42	5714	261	854209	24.1
					xxxxxx_S_PxKxxx	32.00	316	5672	2584	853948	18.4
					xxxxxx_S_PxRxxx	32.00	279	5356	3436	851364	12.9
					xxxxxx_S_PxxxRx	32.00	239	5077	3305	847928	12.1
					xxxRxx_S_Pxxxxx	32.00	203	4838	2560	844623	13.8
					Kxxxxx_S_Pxxxxx	32.00	155	4635	1953	842063	14.4
					xKxxxx_S_Pxxxxx	28.20	129	4480	1929	840110	12.5
					xxxxxx_S_PxxxxK	27.85	117	4351	1783	838181	12.6
					xxxxxx_S_PxxxxR	27.71	142	4234	2465	836398	11.4
					Rxxxxx_S_Pxxxxx	25.66	118	4092	2184	833933	11.0
					xxxxxR_S_Pxxxxx	25.07	101	3974	1909	831749	11.1
					xxxxxx_S_PxxKxx	25.61	82	3873	1460	829840	12.0
					xxxRRx_S_xxxxxx	32.00	213	3791	4050	828380	11.5
					xxxxxx_S_PRxxxx	23.88	89	3578	1890	824330	10.8
					xxxxRx_S_Pxxxxx	23.57	76	3489	1634	822440	11.0
					xxxxxx_S_DxExEx	42.02	65	3413	540	820806	28.9
					xxxxxx_S_PxxRxx	23.90	71	3348	1542	820266	11.3
					xxxxxx_S_DEExxx	43.91	40	3277	451	818724	22.2
					xRxRxx_S_xxxxxx	32.00	134	3237	4004	818273	8.5
					xxxKxx_S_Pxxxxx	22.65	50	3103	1071	814269	12.3
					xxxxxD_S_ExExxx	39.27	37	3053	523	813198	18.8
					xxxxxx_S_PKxxxx	23.35	48	3016	1004	812675	12.9
					xxxxxx_S_ExExxx	32.00	112	2968	4932	811671	6.2
					xxxxPx_S_Pxxxxx	23.89	102	2856	3068	806739	9.4
					xxxRxx_S_xExxxx	26.40	78	2754	2872	803671	7.9
					xxxRSx_S_xxxxxx	32.00	91	2676	4327	800799	6.3
					xxxxxx_S_DEDxxx	38.45	25	2585	330	796472	23.3
					xxxxxx_S_DDExxx	40.63	33	2560	293	796142	35.0
					xRxxxx_S_Pxxxxx	23.64	48	2527	1169	795849	12.9
					xxxxxx_S_PExxxx	26.78	43	2479	1725	794680	8.0
					xxxxxx_S_DxExxx	32.00	78	2436	2759	792955	9.2
					xxxxxx_S_xEDxxx	24.52	54	2358	3247	790196	5.6
					xxxRKx_S_xxxxxx	27.99	61	2304	2345	786949	8.9
					xxxKRx_S_xxxxxx	32.00	72	2243	2480	784604	10.2
					xxxxxx_S_PxxxKx	23.81	35	2171	796	782124	15.8
					xxxxxx_S_DDDxxx	36.22	20	2136	230	781328	31.8
					xxxxxx_S_xExxxx	16.00	260	2116	43012	781098	2.2
					xxxxxx_S_Pxxxxx	16.00	258	1856	18864	738086	5.4
					xxxRxx_S_xPxxxx	22.44	45	1598	2443	719222	8.3
					xxxRxx_S_xSxxxx	32.00	53	1553	3298	716779	7.4
					xxxxxx_S_xDExxx	23.85	39	1500	2216	713481	8.4
					xxxxRR_S_xxxxxx	23.48	40	1461	2681	711265	7.3
					xxxRxx_S_xDxxxx	23.32	26	1421	1350	708584	9.6
					xxxxxx_S_DxDxxx	25.85	37	1395	2182	707234	8.6
					xxxxxx_S_xDDxxx	23.11	29	1358	1884	705052	8.0
					xxxxRx_S_xxxxxx	16.00	154	1329	30986	703168	2.6
					xxxRxx_S_xxxxxx	16.00	117	1175	22561	672182	3.0
					xxxxxx_S_DDxxxx	22.85	22	1058	1500	649621	9.0
					xxxxxx_S_SPxxxx	25.62	53	1036	6678	648121	5.0
					xxxxxG_S_xxxxxx	14.45	142	983	46155	641443	2.0
					xxxKxx_S_xxxxxx	14.16	110	841	34913	595288	2.2
					xxxxxD_S_xxxxxx	12.81	90	731	29521	560375	2.3
					xRxxxx_S_xxxxxx	12.71	83	641	28397	530854	2.4
					xxxxxR_S_xxxxxx	10.24	71	558	27467	502457	2.3
					xxRxxx_S_xxxxxx	7.15	54	487	23890	474990	2.2
					xxxxxx_S_xDxxxx	6.61	44	433	19622	451100	2.3
					xxxxxx_S_xxExxx	6.17	48	389	24795	431478	2.1
					xxxxxx_S_Dxxxxx	6.61	38	341	18024	406683	2.5
					Rxxxxx_Y_xxxxxx	8.51	35	208	14834	272614	3.1
					xxxxxx_Y_xPxxxx	6.56	28	173	14091	257780	3.0
					xxPxxx_Y_xxxxxx	6.60	25	145	13091	243689	3.2
					xxSxxx_Y_xxxxxx	7.16	29	120	18582	230598	3.0
					xxxxxx_Y_xSxxxx	6.34	23	91	16756	212016	3.2
					xxxxxx_T_PPxxxx	32.00	177	747	3244	543240	39.7
					xxxxxx_T_PxKxxx	27.67	49	570	1659	539996	28.0
					xKxxxx_T_Pxxxxx	24.48	38	521	1533	538337	25.6
					xxxxxx_T_Pxxxxx	16.00	234	483	30792	536804	8.4
					xxxRRx_T_xxxxxx	25.85	20	249	1817	506012	22.4
					xxxxxx_T_SPxxxx	31.14	32	229	3652	504195	19.3
					xxxxxx_T_Dxxxxx	7.39	30	197	24550	500543	3.1
					xxxxSx_T_xxxxxx	7.54	38	167	41177	475993	2.6
