# Supplementary material for: Proteome and Phosphoproteome Profiling Reveal the Toxic Mechanism of Clostridium perfringens Epsilon Toxin in MDCK Cells
Source: Toxins (Basel). 2024 Sep 14;16(9):394. doi: 10.3390/toxins16090394 (PMC11435651; doi:10.3390/toxins16090394)
Supplement: Supplementary file 1 [file toxins-16-00394-s001.zip › Table S6.xlsx]

## Sheet: cytohubba
Table S6 Cytohubba results Top 20 degree
Name	Type	Degree	MCC	DMNC	MNC	EPC	Bottleneck	EcCentricity	Closeness	Radiality	Betweenness
SRSF1	Differential phosphorylated protein	48	450813	0.35121	45	53.8	28	0.19692	133.533	6.64519	7421.2
CHD4	Differential phosphorylated protein	38	2325	0.2676	37	52.28	15	0.19692	126.533	6.54094	4925.48
SF3B1	Differential phosphorylated protein	37	48824	0.30212	37	51.67	5	0.19692	124.833	6.49074	3505.06
SRSF2	Differential phosphorylated protein	32	437462	0.43089	32	52.347	3	0.19692	119.367	6.42124	1476.34
NCL	Differential phosphorylated protein	29	10406	0.30603	27	49.379	6	0.19692	121.95	6.51777	3448.68
ZC3H18	Differential phosphorylated protein	28	1583	0.28759	27	46.642	6	0.19692	118.1	6.40579	2462.41
SF3B2	Differential phosphorylated protein	27	36795	0.39314	26	47.802	3	0.19692	115.4	6.32857	1578.35
DDX5	Differential phosphorylated protein	27	1207	0.32882	24	48.211	8	0.19692	118.05	6.40965	2745.88
SRSF6	Differential phosphorylated protein	27	406038	0.44982	27	50.34	3	0.19692	115.067	6.32084	806.915
SRRM2	Differential phosphorylated protein	26	27420	0.42342	24	46.846	7	0.19692	114.067	6.30154	1863.17
NOP56	Differential phosphorylated protein	23	457561	0.61104	22	44.028	2	0.19692	109.183	6.20501	819.242
THOC2	Differential phosphorylated protein	23	384105	0.43869	22	45.712	2	0.19692	108.283	6.1664	780.601
RRP1B	Differential phosphorylated protein	23	65839	0.42303	22	44.85	3	0.19692	114.633	6.37104	1477.66
ANLN	Differential phosphorylated protein	23	773	0.24976	18	27.523	20	0.19692	114.283	6.39035	7417.57
GTPBP4	Differential phosphorylated protein	22	440134	0.51703	22	41.322	3	0.19692	103.617	6.0467	659.575
SRSF11	Differential phosphorylated protein	22	427237	0.61045	21	46.34	2	0.19692	106.267	6.10075	608.01
PNN	Differential phosphorylated protein	21	27551	0.51586	20	44.401	1	0.19692	110.517	6.24362	926.504
H2AX	Differential phosphorylated protein	21	65	0.18423	20	33.923	7	0.24615	115.167	6.43668	3458.99
NOP14	Differential phosphorylated protein	20	455822	0.57727	20	41.458	2	0.19692	103.717	6.08145	511.932
SRSF7	Differential phosphorylated protein	20	406356	0.62026	20	44.331	1	0.19692	105.383	6.10848	241.541
